# Supplementary material for: Crystal structure, Hirshfeld surface and frontier mol­ecular orbital analysis of 10-benzyl-9-(4-hydroxy-3-meth­oxy­phen­yl)-3,3,6,6-tetra­methyl-3,4,6,7,9,10-hexa­hydro­acridine-1,8(2H,5H)-dione
Source: Acta Crystallogr E Crystallogr Commun. 2022 Jul 14;78(Pt 8):789–93. doi: 10.1107/S2056989022006557 (PMC9361374; doi:10.1107/S2056989022006557)
Supplement: Supplementary file 1 [file e-78-00789-sup1.cif]

##############################################################################
#                                                                            #
# This CIF contains the data in a paper accepted for publication in          #
# Acta Crystallographica Section E. It conforms to the requirements of       #
# Notes for Authors for Acta Crystallographica Section E, and has been       #
# peer reviewed under the auspices of the IUCr Commission on Journals.       #
#                                                                            #
# Full details of the Crystallographic Information File format               #
# are given in the paper "The Crystallographic Information File (CIF):       #
# a New Standard Archive File for Crystallography" by S. R. Hall, F. H.      #
# Allen and I. D. Brown [Acta Cryst. (1991), A47, 655-685].                  #
#                                                                            #
# The current version of the core CIF dictionary is obtainable from          #
# ftp://ftp.iucr.org/pub/cif_core.dic.                                       #
#                                                                            #
# Software is freely available for graphical display of the structure(s)     #
# in this CIF. For information consult the CIF software page                 #
# http://www.iucr.org/resources/cif/software.                                #
#                                                                            #
# This file may be used for bona fide research purposes within the           #
# scientific community so long as proper attribution is given to the journal # 
# article from which it was obtained.                                        #
#                                                                            #
##############################################################################
data_I
_audit_creation_method     'SHELXL-2018/3'
_publ_contact_author_name     'Suresh Babu N'
_publ_contact_author_address
;
Department of Chemistry,
Government College of Engineering-Sengipatti,
Thanjavur- 613 402.
Tamil Nadu,
India
;
_publ_contact_author_email     'babusuresh1982@gmail.com'
_publ_contact_author_fax     ?
_publ_contact_author_phone     '9994396411'
_publ_section_title
;\
Crystal structure, Hirshfeld surface and frontier molecular orbital analysis of
10-benzyl-9-(4-hydroxy-3-methoxyphenyl)-3,3,6,6-tetramethyl-3,4,6,7,9,10-\
hexahydroacridine-1,8(2<i>H</i>,5<i>H</i>)-dione
;
_publ_section_title_footnote     .
loop_
    _publ_author_name
    _publ_author_footnote
    _publ_author_address
    'Sughanya, V.' .
;
Department of Chemistry,
Periyar Government Arts College,
Cuddalore-607 001,
Tamil Nadu,
India
;
    'Loganathan, B.' .
;
Department of Chemistry (Science and Humanities),
Dr. N.G.P. Institute of Technology,
Coimbatore-641 048,
Tamil Nadu,
India
;
    'Praveenkumar, D.' .
;
Department of Chemistry,
Swami Vivekananda Arts and Science College,
Orathur-605 601,
Tamil Nadu,
India
;
    'Ayyappan, J.' .
;
Department of Physics,
Government College of Engineering-Sengipatti,
Thanjavur-613 402,
Tamil Nadu,
India
;
    'Sundararajan, M. L.' .
;
Department of Chemistry,
Annamalai University,
Annamalai Nagar-608 002,
Tamil Nadu,
India
;
    'Prabhakaran, A.' .
;
Department of Chemistry,
CK College of Engineering and Technology,
Chellangkuppam,
Cuddalore-607003,
Tamil Nadu,
India
;
    'Dhandapani, A.' .
;
Department of Chemistry,
CK College of Engineering and Technology,
Chellangkuppam,
Cuddalore-607003,
Tamil Nadu,
India
;
    'Suresh Babu, N.' .
;
Department of Chemistry,
Government College of Engineering-Sengipatti,
Thanjavur-613 402,
Tamil Nadu,
India
;
_publ_section_synopsis
;
In the acridinedione core of the title molecule, C~31~H~35~N~1~O~4~, the
central ring adopts a flattened-boat conformation, whereas the cyclohexenone
rings adopt envelope conformations.
;
_chemical_name_systematic
;
10-Benzyl-9-(4-hydroxy-3-methoxyphenyl)-3,3,6,6-tetramethyl-3,4,6,7,9,10-\
hexahydroacridine-1,8(2<i>H</i>,5<i>H</i>)-dione
;
_chemical_name_common     ?
_chemical_formula_moiety     'C31 H35 N O4'
_chemical_formula_sum     'C31 H35 N O4'
_chemical_formula_iupac     'C31 H35 N O4'
_chemical_formula_weight     485.60
_chemical_melting_point     483
_space_group_crystal_system     monoclinic
_space_group_name_H-M_alt     'P 21/n'
_space_group_name_Hall     '-P 2yn'
loop_
    _space_group_symop_operation_xyz
    'x, y, z'
    '-x+1/2, y+1/2, -z+1/2'
    '-x, -y, -z'
    'x-1/2, -y-1/2, z-1/2'
_cell_length_a     10.4430(6)
_cell_length_b     18.4563(11)
_cell_length_c     14.2378(9)
_cell_angle_alpha     90
_cell_angle_beta     107.930(2)
_cell_angle_gamma     90
_cell_volume     2610.9(3)
_cell_formula_units_Z     4
_cell_measurement_reflns_used     3522
_cell_measurement_theta_min     2.40
_cell_measurement_theta_max     21.39
_cell_measurement_temperature     296(2)
_exptl_crystal_description     'BLOCK'
_exptl_crystal_colour     'YELLOW'
_exptl_crystal_size_max     0.400
_exptl_crystal_size_mid     0.300
_exptl_crystal_size_min     0.200
_exptl_crystal_density_diffrn     1.235
_exptl_crystal_density_meas     ?
_exptl_crystal_density_method     ?
_exptl_crystal_F_000     1040
_exptl_absorpt_coefficient_mu     0.081
_exptl_absorpt_correction_type     multi-scan
_exptl_absorpt_process_details
;
(SADABS; Bruker, 2016)
;
_exptl_absorpt_correction_T_min     0.953
_exptl_absorpt_correction_T_max     0.982
_diffrn_ambient_temperature     296(2)
_diffrn_radiation_type     MoK\a
_diffrn_radiation_wavelength     0.71073
_diffrn_radiation_source     'fine-focus sealed tube'
_diffrn_radiation_monochromator     graphite
_diffrn_measurement_device_type     'Bruker Kappa APEXII'
_diffrn_measurement_method     '\w and \f scan'
_diffrn_detector_area_resol_mean     ?
_diffrn_reflns_number     37271
_diffrn_reflns_av_R_equivalents     0.0962
_diffrn_reflns_av_unetI/netI     0.0615
_diffrn_reflns_theta_min     1.865
_diffrn_reflns_theta_max     25.999
_diffrn_reflns_theta_full     25.242
_diffrn_measured_fraction_theta_max     1.000
_diffrn_measured_fraction_theta_full     1.000
_diffrn_reflns_limit_h_min     -12
_diffrn_reflns_limit_h_max     12
_diffrn_reflns_limit_k_min     -22
_diffrn_reflns_limit_k_max     22
_diffrn_reflns_limit_l_min     -17
_diffrn_reflns_limit_l_max     17
_refine_special_details     ?
_reflns_number_total     5135
_reflns_number_gt     3061
_reflns_threshold_expression     'I > 2\s(I)'
_refine_ls_structure_factor_coef     Fsqd
_refine_ls_matrix_type     full
_refine_ls_R_factor_all     0.1017
_refine_ls_R_factor_gt     0.0518
_refine_ls_wR_factor_gt     0.1115
_refine_ls_wR_factor_ref     0.1453
_refine_ls_goodness_of_fit_ref     1.020
_refine_ls_restrained_S_all     1.020
_refine_ls_number_reflns     5135
_refine_ls_number_parameters     330
_refine_ls_number_restraints     0
_refine_ls_hydrogen_treatment     mixed
_refine_ls_weighting_scheme     calc
_refine_ls_weighting_details
              'w=1/[\s^2^(Fo^2^)+(0.0490P)^2^+1.0354P] where P=(Fo^2^+2Fc^2^)/3'
_atom_sites_solution_hydrogens     mixed
_atom_sites_solution_primary     ?
_atom_sites_solution_secondary     ?
_refine_ls_shift/su_max     0.000
_refine_ls_shift/su_mean     0.000
_refine_diff_density_max     0.194
_refine_diff_density_min     -0.189
_refine_ls_extinction_method
;
SHELXL-2018 (Sheldrick 2015b)
;
_refine_ls_extinction_coef     0.0095(9)
_refine_ls_extinction_expression
                                  'Fc^*^=kFc[1+0.001xFc^2^\l^3^/sin(2\q)]^-1/4^'
loop_
    _atom_type_symbol
    _atom_type_description
    _atom_type_scat_dispersion_real
    _atom_type_scat_dispersion_imag
    _atom_type_scat_source
    'C' 'C' 0.0033 0.0016
                         'International Tables Vol C Tables 4.2.6.8 and 6.1.1.4'
    'H' 'H' 0.0000 0.0000
                         'International Tables Vol C Tables 4.2.6.8 and 6.1.1.4'
    'N' 'N' 0.0061 0.0033
                         'International Tables Vol C Tables 4.2.6.8 and 6.1.1.4'
    'O' 'O' 0.0106 0.0060
                         'International Tables Vol C Tables 4.2.6.8 and 6.1.1.4'
_computing_data_collection
;
APEX2 (Bruker, 2016)
;
_computing_cell_refinement
;
APEX2 and SAINT (Bruker, 2016)
;
_computing_data_reduction
;
SAINT and XPREP (Bruker, 2016)
;
_computing_structure_solution
;
SHELXT2018 (Sheldrick, 2015a)
;
_computing_structure_refinement
;
SHELXL2018 (Sheldrick, 2015b)
;
_computing_molecular_graphics
;
ORTEP-3 for Windows (Farrugia, 2012) and Mercury (Macrae <i>et al.</i>,
2020)
;
_computing_publication_material
;
SHELXL2018 (Sheldrick, 2015b) and publCIF (Westrip, 2010)
;
loop_
    _atom_site_type_symbol
    _atom_site_label
    _atom_site_fract_x
    _atom_site_fract_y
    _atom_site_fract_z
    _atom_site_U_iso_or_equiv
    _atom_site_adp_type
    _atom_site_calc_flag
    _atom_site_occupancy
    _atom_site_disorder_assembly
    _atom_site_disorder_group
    C C1 0.4603(3) 0.09167(14) 0.35227(19) 0.0494(7) Uani d 1 . .
    H H1 0.410397 0.089768 0.396205 0.059 Uiso calc 1 . .
    C C2 0.5467(3) 0.03535(15) 0.3501(2) 0.0594(8) Uani d 1 . .
    H H2 0.554683 -0.003955 0.392392 0.071 Uiso calc 1 . .
    C C3 0.6205(3) 0.03758(19) 0.2855(3) 0.0730(9) Uani d 1 . .
    H H3 0.678749 -0.000235 0.284067 0.088 Uiso calc 1 . .
    C C4 0.6087(3) 0.0954(2) 0.2230(3) 0.0783(10) Uani d 1 . .
    H H4 0.658479 0.096554 0.178917 0.094 Uiso calc 1 . .
    C C5 0.5225(3) 0.15239(16) 0.2254(2) 0.0600(8) Uani d 1 . .
    H H5 0.515644 0.191685 0.183241 0.072 Uiso calc 1 . .
    C C6 0.4467(2) 0.15115(13) 0.28985(17) 0.0387(6) Uani d 1 . .
    C C7 0.3509(2) 0.21207(12) 0.29182(16) 0.0373(6) Uani d 1 . .
    H H7A 0.363873 0.251425 0.250493 0.045 Uiso calc 1 . .
    H H7B 0.259084 0.194959 0.264697 0.045 Uiso calc 1 . .
    C C8 0.2902(2) 0.21609(11) 0.44966(16) 0.0315(5) Uani d 1 . .
    C C9 0.3279(2) 0.22925(11) 0.54880(16) 0.0324(5) Uani d 1 . .
    C C10 0.2338(2) 0.21768(12) 0.60510(18) 0.0397(6) Uani d 1 . .
    C C11 0.0907(2) 0.19725(14) 0.54753(19) 0.0486(7) Uani d 1 . .
    H H11A 0.040547 0.240759 0.520922 0.058 Uiso calc 1 . .
    H H11B 0.048053 0.174697 0.591747 0.058 Uiso calc 1 . .
    C C12 0.0856(2) 0.14502(13) 0.46279(18) 0.0415(6) Uani d 1 . .
    C C13 0.1588(2) 0.17948(13) 0.39549(17) 0.0387(6) Uani d 1 . .
    H H13A 0.176286 0.142145 0.353090 0.046 Uiso calc 1 . .
    H H13B 0.099539 0.214945 0.353460 0.046 Uiso calc 1 . .
    C C14 0.1542(3) 0.07360(14) 0.5055(2) 0.0621(8) Uani d 1 . .
    H H14A 0.151247 0.040740 0.452607 0.093 Uiso calc 1 . .
    H H14B 0.246283 0.082828 0.542975 0.093 Uiso calc 1 . .
    H H14C 0.108158 0.052524 0.547691 0.093 Uiso calc 1 . .
    C C15 -0.0603(3) 0.12956(17) 0.4002(2) 0.0640(8) Uani d 1 . .
    H H15A -0.060687 0.096791 0.347760 0.096 Uiso calc 1 . .
    H H15B -0.108169 0.108161 0.441002 0.096 Uiso calc 1 . .
    H H15C -0.103353 0.174084 0.372739 0.096 Uiso calc 1 . .
    C C16 0.4694(2) 0.25611(11) 0.60194(15) 0.0321(5) Uani d 1 . .
    H H16 0.467180 0.283642 0.660269 0.039 Uiso calc 1 . .
    C C17 0.5082(2) 0.30702(11) 0.53197(16) 0.0317(5) Uani d 1 . .
    C C18 0.4708(2) 0.29183(11) 0.43328(16) 0.0314(5) Uani d 1 . .
    C C19 0.5302(2) 0.33043(12) 0.36254(17) 0.0390(6) Uani d 1 . .
    H H19A 0.460873 0.360347 0.318604 0.047 Uiso calc 1 . .
    H H19B 0.556907 0.294509 0.322496 0.047 Uiso calc 1 . .
    C C20 0.6522(2) 0.37834(13) 0.41290(18) 0.0408(6) Uani d 1 . .
    C C21 0.6196(3) 0.42101(13) 0.49464(19) 0.0487(7) Uani d 1 . .
    H H21A 0.696940 0.450341 0.528884 0.058 Uiso calc 1 . .
    H H21B 0.545178 0.453567 0.464992 0.058 Uiso calc 1 . .
    C C22 0.5830(2) 0.37329(12) 0.56887(17) 0.0363(5) Uani d 1 . .
    C C23 0.7793(2) 0.33202(16) 0.4554(2) 0.0584(8) Uani d 1 . .
    H H23A 0.798030 0.305676 0.403007 0.088 Uiso calc 1 . .
    H H23B 0.854105 0.362932 0.486968 0.088 Uiso calc 1 . .
    H H23C 0.765097 0.298526 0.502852 0.088 Uiso calc 1 . .
    C C24 0.6754(3) 0.43065(15) 0.3363(2) 0.0599(8) Uani d 1 . .
    H H24A 0.695827 0.403567 0.285106 0.090 Uiso calc 1 . .
    H H24B 0.595667 0.458964 0.308109 0.090 Uiso calc 1 . .
    H H24C 0.749294 0.462223 0.367536 0.090 Uiso calc 1 . .
    C C25 0.5679(2) 0.19226(11) 0.63605(16) 0.0323(5) Uani d 1 . .
    C C26 0.6453(2) 0.16638(12) 0.57974(17) 0.0382(6) Uani d 1 . .
    H H26 0.640648 0.189108 0.520478 0.046 Uiso calc 1 . .
    C C27 0.7300(2) 0.10688(12) 0.61051(18) 0.0422(6) Uani d 1 . .
    H H27 0.780002 0.090040 0.571065 0.051 Uiso calc 1 . .
    C C28 0.7407(2) 0.07262(12) 0.69872(17) 0.0383(6) Uani d 1 . .
    C C29 0.6655(2) 0.09867(12) 0.75739(16) 0.0363(5) Uani d 1 . .
    C C30 0.5783(2) 0.15702(12) 0.72569(16) 0.0361(5) Uani d 1 . .
    H H30 0.526356 0.172875 0.764243 0.043 Uiso calc 1 . .
    C C31 0.6164(3) 0.08606(17) 0.9100(2) 0.0762(10) Uani d 1 . .
    H H31A 0.639254 0.056029 0.967848 0.114 Uiso calc 1 . .
    H H31B 0.641437 0.135279 0.928749 0.114 Uiso calc 1 . .
    H H31C 0.521270 0.083510 0.877369 0.114 Uiso calc 1 . .
    N N1 0.37180(17) 0.23959(9) 0.39359(13) 0.0323(4) Uani d 1 . .
    O O1 0.61215(17) 0.39158(9) 0.65671(12) 0.0508(5) Uani d 1 . .
    O O2 0.26832(18) 0.22551(11) 0.69568(13) 0.0585(5) Uani d 1 . .
    O O3 0.82731(18) 0.01471(9) 0.72534(15) 0.0533(5) Uani d 1 . .
    O O4 0.68627(18) 0.06155(9) 0.84518(13) 0.0554(5) Uani d 1 . .
    H H3A 0.819(3) -0.009(2) 0.782(3) 0.113(14) Uiso d 1 . .
loop_
    _atom_site_aniso_label
    _atom_site_aniso_U_11
    _atom_site_aniso_U_22
    _atom_site_aniso_U_33
    _atom_site_aniso_U_12
    _atom_site_aniso_U_13
    _atom_site_aniso_U_23
    C1 0.0509(15) 0.0494(16) 0.0490(16) 0.0025(13) 0.0172(13) -0.0031(13)
    C2 0.0593(18) 0.0502(17) 0.0631(19) 0.0088(14) 0.0105(15) -0.0073(15)
    C3 0.065(2) 0.075(2) 0.076(2) 0.0198(17) 0.0177(18) -0.0218(19)
    C4 0.074(2) 0.100(3) 0.075(2) 0.011(2) 0.0425(18) -0.017(2)
    C5 0.0650(18) 0.072(2) 0.0508(17) -0.0001(16) 0.0284(14) -0.0038(15)
    C6 0.0358(12) 0.0447(14) 0.0335(13) -0.0070(11) 0.0076(10) -0.0110(11)
    C7 0.0415(13) 0.0401(13) 0.0287(12) -0.0049(11) 0.0087(10) -0.0021(10)
    C8 0.0337(12) 0.0270(11) 0.0333(12) 0.0029(9) 0.0093(10) 0.0006(10)
    C9 0.0344(12) 0.0309(12) 0.0322(12) 0.0036(10) 0.0105(10) 0.0020(10)
    C10 0.0458(14) 0.0376(13) 0.0374(14) 0.0045(11) 0.0155(11) 0.0015(11)
    C11 0.0424(14) 0.0537(16) 0.0537(16) -0.0016(12) 0.0206(12) -0.0004(13)
    C12 0.0395(13) 0.0406(14) 0.0444(14) -0.0046(11) 0.0130(11) 0.0014(11)
    C13 0.0370(13) 0.0393(13) 0.0376(13) -0.0032(11) 0.0083(10) 0.0000(11)
    C14 0.078(2) 0.0404(15) 0.068(2) 0.0007(14) 0.0221(16) 0.0101(14)
    C15 0.0470(16) 0.078(2) 0.0665(19) -0.0225(15) 0.0166(14) -0.0063(16)
    C16 0.0373(12) 0.0299(12) 0.0276(11) 0.0019(10) 0.0078(9) -0.0025(9)
    C17 0.0331(12) 0.0281(11) 0.0320(12) 0.0007(9) 0.0071(10) -0.0003(10)
    C18 0.0306(11) 0.0278(11) 0.0335(12) 0.0014(9) 0.0065(9) 0.0018(10)
    C19 0.0423(13) 0.0375(13) 0.0369(13) -0.0016(11) 0.0118(11) 0.0041(11)
    C20 0.0435(14) 0.0367(13) 0.0441(14) -0.0068(11) 0.0163(11) 0.0004(11)
    C21 0.0626(17) 0.0347(13) 0.0523(16) -0.0116(12) 0.0228(13) -0.0058(12)
    C22 0.0352(12) 0.0318(12) 0.0390(14) 0.0019(10) 0.0071(10) -0.0030(11)
    C23 0.0392(14) 0.0672(19) 0.0686(19) 0.0025(13) 0.0164(13) 0.0030(16)
    C24 0.0667(18) 0.0572(17) 0.0613(19) -0.0174(14) 0.0277(15) 0.0053(14)
    C25 0.0310(12) 0.0289(12) 0.0328(12) -0.0031(9) 0.0035(10) -0.0020(10)
    C26 0.0447(14) 0.0349(13) 0.0344(13) 0.0041(11) 0.0110(11) 0.0050(10)
    C27 0.0467(14) 0.0387(14) 0.0445(15) 0.0076(11) 0.0188(12) 0.0031(12)
    C28 0.0379(13) 0.0298(12) 0.0425(14) 0.0028(10) 0.0055(11) 0.0017(11)
    C29 0.0429(13) 0.0327(12) 0.0309(12) -0.0008(10) 0.0078(10) 0.0066(10)
    C30 0.0413(13) 0.0328(12) 0.0336(13) -0.0001(10) 0.0106(10) -0.0014(10)
    C31 0.117(3) 0.072(2) 0.0530(18) 0.0312(19) 0.0444(19) 0.0244(16)
    N1 0.0347(10) 0.0340(10) 0.0270(10) -0.0035(8) 0.0078(8) -0.0013(8)
    O1 0.0639(12) 0.0427(10) 0.0406(10) -0.0104(8) 0.0084(8) -0.0098(8)
    O2 0.0616(12) 0.0802(14) 0.0377(10) -0.0048(10) 0.0213(9) -0.0042(10)
    O3 0.0598(12) 0.0433(10) 0.0583(12) 0.0200(9) 0.0205(10) 0.0155(9)
    O4 0.0753(13) 0.0514(11) 0.0431(10) 0.0193(9) 0.0236(9) 0.0164(9)
_geom_special_details
;
 All esds (except the esd in the dihedral angle between two l.s. planes)
 are estimated using the full covariance matrix.  The cell esds are taken
 into account individually in the estimation of esds in distances, angles
 and torsion angles; correlations between esds in cell parameters are only
 used when they are defined by crystal symmetry.  An approximate (isotropic)
 treatment of cell esds is used for estimating esds involving l.s. planes.
;
loop_
    _geom_bond_atom_site_label_1
    _geom_bond_atom_site_label_2
    _geom_bond_site_symmetry_2
    _geom_bond_distance
    _geom_bond_publ_flag
    C1 C2 . 1.383(3) ?
    C1 C6 . 1.392(3) ?
    C1 H1 . 0.9300 ?
    C2 C3 . 1.371(4) ?
    C2 H2 . 0.9300 ?
    C3 C4 . 1.370(5) ?
    C3 H3 . 0.9300 ?
    C4 C5 . 1.392(4) ?
    C4 H4 . 0.9300 ?
    C5 C6 . 1.384(3) ?
    C5 H5 . 0.9300 ?
    C6 C7 . 1.511(3) ?
    C7 N1 . 1.487(3) ?
    C7 H7A . 0.9700 ?
    C7 H7B . 0.9700 ?
    C8 C9 . 1.365(3) yes
    C8 N1 . 1.404(3) yes
    C8 C13 . 1.511(3) ?
    C9 C10 . 1.462(3) yes
    C9 C16 . 1.522(3) ?
    C10 O2 . 1.236(3) yes
    C10 C11 . 1.514(3) ?
    C11 C12 . 1.532(3) ?
    C11 H11A . 0.9700 ?
    C11 H11B . 0.9700 ?
    C12 C14 . 1.534(3) ?
    C12 C13 . 1.535(3) ?
    C12 C15 . 1.537(3) ?
    C13 H13A . 0.9700 ?
    C13 H13B . 0.9700 ?
    C14 H14A . 0.9600 ?
    C14 H14B . 0.9600 ?
    C14 H14C . 0.9600 ?
    C15 H15A . 0.9600 ?
    C15 H15B . 0.9600 ?
    C15 H15C . 0.9600 ?
    C16 C17 . 1.512(3) ?
    C16 C25 . 1.541(3) ?
    C16 H16 . 0.9800 ?
    C17 C18 . 1.367(3) yes
    C17 C22 . 1.459(3) yes
    C18 N1 . 1.400(3) yes
    C18 C19 . 1.513(3) ?
    C19 C20 . 1.535(3) ?
    C19 H19A . 0.9700 ?
    C19 H19B . 0.9700 ?
    C20 C21 . 1.528(3) ?
    C20 C24 . 1.531(3) ?
    C20 C23 . 1.538(3) ?
    C21 C22 . 1.512(3) ?
    C21 H21A . 0.9700 ?
    C21 H21B . 0.9700 ?
    C22 O1 . 1.240(3) yes
    C23 H23A . 0.9600 ?
    C23 H23B . 0.9600 ?
    C23 H23C . 0.9600 ?
    C24 H24A . 0.9600 ?
    C24 H24B . 0.9600 ?
    C24 H24C . 0.9600 ?
    C25 C26 . 1.387(3) ?
    C25 C30 . 1.407(3) ?
    C26 C27 . 1.393(3) ?
    C26 H26 . 0.9300 ?
    C27 C28 . 1.380(3) ?
    C27 H27 . 0.9300 ?
    C28 O3 . 1.376(3) ?
    C28 C29 . 1.396(3) ?
    C29 O4 . 1.383(3) ?
    C29 C30 . 1.393(3) ?
    C30 H30 . 0.9300 ?
    C31 O4 . 1.415(3) ?
    C31 H31A . 0.9600 ?
    C31 H31B . 0.9600 ?
    C31 H31C . 0.9600 ?
    O3 H3A . 0.94(4) ?
loop_
    _geom_angle_atom_site_label_1
    _geom_angle_atom_site_label_2
    _geom_angle_atom_site_label_3
    _geom_angle_site_symmetry_1
    _geom_angle_site_symmetry_3
    _geom_angle
    _geom_angle_publ_flag
    C2 C1 C6 . . 121.2(3) ?
    C2 C1 H1 . . 119.4 ?
    C6 C1 H1 . . 119.4 ?
    C3 C2 C1 . . 119.9(3) ?
    C3 C2 H2 . . 120.1 ?
    C1 C2 H2 . . 120.1 ?
    C4 C3 C2 . . 120.2(3) ?
    C4 C3 H3 . . 119.9 ?
    C2 C3 H3 . . 119.9 ?
    C3 C4 C5 . . 120.1(3) ?
    C3 C4 H4 . . 119.9 ?
    C5 C4 H4 . . 119.9 ?
    C6 C5 C4 . . 120.7(3) ?
    C6 C5 H5 . . 119.7 ?
    C4 C5 H5 . . 119.7 ?
    C5 C6 C1 . . 118.0(2) ?
    C5 C6 C7 . . 121.1(2) ?
    C1 C6 C7 . . 120.9(2) ?
    N1 C7 C6 . . 111.90(18) ?
    N1 C7 H7A . . 109.2 ?
    C6 C7 H7A . . 109.2 ?
    N1 C7 H7B . . 109.2 ?
    C6 C7 H7B . . 109.2 ?
    H7A C7 H7B . . 107.9 ?
    C9 C8 N1 . . 120.03(19) ?
    C9 C8 C13 . . 122.3(2) ?
    N1 C8 C13 . . 117.57(19) ?
    C8 C9 C10 . . 120.8(2) ?
    C8 C9 C16 . . 119.9(2) ?
    C10 C9 C16 . . 119.26(19) ?
    O2 C10 C9 . . 121.7(2) ?
    O2 C10 C11 . . 121.1(2) ?
    C9 C10 C11 . . 117.2(2) ?
    C10 C11 C12 . . 111.8(2) ?
    C10 C11 H11A . . 109.2 ?
    C12 C11 H11A . . 109.2 ?
    C10 C11 H11B . . 109.2 ?
    C12 C11 H11B . . 109.2 ?
    H11A C11 H11B . . 107.9 ?
    C11 C12 C14 . . 109.2(2) ?
    C11 C12 C13 . . 109.12(19) ?
    C14 C12 C13 . . 110.0(2) ?
    C11 C12 C15 . . 111.2(2) ?
    C14 C12 C15 . . 109.2(2) ?
    C13 C12 C15 . . 108.1(2) ?
    C8 C13 C12 . . 114.50(19) ?
    C8 C13 H13A . . 108.6 ?
    C12 C13 H13A . . 108.6 ?
    C8 C13 H13B . . 108.6 ?
    C12 C13 H13B . . 108.6 ?
    H13A C13 H13B . . 107.6 ?
    C12 C14 H14A . . 109.5 ?
    C12 C14 H14B . . 109.5 ?
    H14A C14 H14B . . 109.5 ?
    C12 C14 H14C . . 109.5 ?
    H14A C14 H14C . . 109.5 ?
    H14B C14 H14C . . 109.5 ?
    C12 C15 H15A . . 109.5 ?
    C12 C15 H15B . . 109.5 ?
    H15A C15 H15B . . 109.5 ?
    C12 C15 H15C . . 109.5 ?
    H15A C15 H15C . . 109.5 ?
    H15B C15 H15C . . 109.5 ?
    C17 C16 C9 . . 106.92(17) ?
    C17 C16 C25 . . 113.24(18) ?
    C9 C16 C25 . . 111.08(17) ?
    C17 C16 H16 . . 108.5 ?
    C9 C16 H16 . . 108.5 ?
    C25 C16 H16 . . 108.5 ?
    C18 C17 C22 . . 119.6(2) ?
    C18 C17 C16 . . 120.02(19) ?
    C22 C17 C16 . . 120.38(19) ?
    C17 C18 N1 . . 119.9(2) ?
    C17 C18 C19 . . 122.82(19) ?
    N1 C18 C19 . . 117.30(18) ?
    C18 C19 C20 . . 114.28(18) ?
    C18 C19 H19A . . 108.7 ?
    C20 C19 H19A . . 108.7 ?
    C18 C19 H19B . . 108.7 ?
    C20 C19 H19B . . 108.7 ?
    H19A C19 H19B . . 107.6 ?
    C21 C20 C24 . . 109.8(2) ?
    C21 C20 C19 . . 107.77(19) ?
    C24 C20 C19 . . 108.7(2) ?
    C21 C20 C23 . . 110.8(2) ?
    C24 C20 C23 . . 108.9(2) ?
    C19 C20 C23 . . 110.8(2) ?
    C22 C21 C20 . . 113.29(19) ?
    C22 C21 H21A . . 108.9 ?
    C20 C21 H21A . . 108.9 ?
    C22 C21 H21B . . 108.9 ?
    C20 C21 H21B . . 108.9 ?
    H21A C21 H21B . . 107.7 ?
    O1 C22 C17 . . 122.0(2) ?
    O1 C22 C21 . . 120.7(2) ?
    C17 C22 C21 . . 117.3(2) ?
    C20 C23 H23A . . 109.5 ?
    C20 C23 H23B . . 109.5 ?
    H23A C23 H23B . . 109.5 ?
    C20 C23 H23C . . 109.5 ?
    H23A C23 H23C . . 109.5 ?
    H23B C23 H23C . . 109.5 ?
    C20 C24 H24A . . 109.5 ?
    C20 C24 H24B . . 109.5 ?
    H24A C24 H24B . . 109.5 ?
    C20 C24 H24C . . 109.5 ?
    H24A C24 H24C . . 109.5 ?
    H24B C24 H24C . . 109.5 ?
    C26 C25 C30 . . 118.0(2) ?
    C26 C25 C16 . . 122.2(2) ?
    C30 C25 C16 . . 119.8(2) ?
    C25 C26 C27 . . 121.1(2) ?
    C25 C26 H26 . . 119.5 ?
    C27 C26 H26 . . 119.5 ?
    C28 C27 C26 . . 120.9(2) ?
    C28 C27 H27 . . 119.6 ?
    C26 C27 H27 . . 119.6 ?
    O3 C28 C27 . . 118.0(2) ?
    O3 C28 C29 . . 123.1(2) ?
    C27 C28 C29 . . 119.0(2) ?
    O4 C29 C30 . . 125.5(2) ?
    O4 C29 C28 . . 114.2(2) ?
    C30 C29 C28 . . 120.3(2) ?
    C29 C30 C25 . . 120.8(2) ?
    C29 C30 H30 . . 119.6 ?
    C25 C30 H30 . . 119.6 ?
    O4 C31 H31A . . 109.5 ?
    O4 C31 H31B . . 109.5 ?
    H31A C31 H31B . . 109.5 ?
    O4 C31 H31C . . 109.5 ?
    H31A C31 H31C . . 109.5 ?
    H31B C31 H31C . . 109.5 ?
    C18 N1 C8 . . 119.06(18) ?
    C18 N1 C7 . . 119.81(18) ?
    C8 N1 C7 . . 121.08(17) ?
    C28 O3 H3A . . 112(2) ?
    C29 O4 C31 . . 117.53(19) ?
loop_
    _geom_torsion_atom_site_label_1
    _geom_torsion_atom_site_label_2
    _geom_torsion_atom_site_label_3
    _geom_torsion_atom_site_label_4
    _geom_torsion_site_symmetry_1
    _geom_torsion_site_symmetry_2
    _geom_torsion_site_symmetry_3
    _geom_torsion_site_symmetry_4
    _geom_torsion
    _geom_torsion_publ_flag
    C6 C1 C2 C3 . . . . -0.1(4) ?
    C1 C2 C3 C4 . . . . -0.1(5) ?
    C2 C3 C4 C5 . . . . 0.5(5) ?
    C3 C4 C5 C6 . . . . -0.7(5) ?
    C4 C5 C6 C1 . . . . 0.4(4) ?
    C4 C5 C6 C7 . . . . -178.9(2) ?
    C2 C1 C6 C5 . . . . -0.1(4) ?
    C2 C1 C6 C7 . . . . 179.3(2) ?
    C5 C6 C7 N1 . . . . -129.5(2) ?
    C1 C6 C7 N1 . . . . 51.1(3) ?
    N1 C8 C9 C10 . . . . 168.45(19) ?
    C13 C8 C9 C10 . . . . -8.8(3) ?
    N1 C8 C9 C16 . . . . -11.7(3) ?
    C13 C8 C9 C16 . . . . 171.10(19) ?
    C8 C9 C10 O2 . . . . 176.0(2) ?
    C16 C9 C10 O2 . . . . -3.9(3) ?
    C8 C9 C10 C11 . . . . -5.3(3) ?
    C16 C9 C10 C11 . . . . 174.81(19) ?
    O2 C10 C11 C12 . . . . -142.6(2) ?
    C9 C10 C11 C12 . . . . 38.8(3) ?
    C10 C11 C12 C14 . . . . 63.9(3) ?
    C10 C11 C12 C13 . . . . -56.4(3) ?
    C10 C11 C12 C15 . . . . -175.5(2) ?
    C9 C8 C13 C12 . . . . -11.7(3) ?
    N1 C8 C13 C12 . . . . 171.05(19) ?
    C11 C12 C13 C8 . . . . 43.4(3) ?
    C14 C12 C13 C8 . . . . -76.5(3) ?
    C15 C12 C13 C8 . . . . 164.4(2) ?
    C8 C9 C16 C17 . . . . 36.7(3) ?
    C10 C9 C16 C17 . . . . -143.48(19) ?
    C8 C9 C16 C25 . . . . -87.3(2) ?
    C10 C9 C16 C25 . . . . 92.5(2) ?
    C9 C16 C17 C18 . . . . -38.3(3) ?
    C25 C16 C17 C18 . . . . 84.3(2) ?
    C9 C16 C17 C22 . . . . 140.35(19) ?
    C25 C16 C17 C22 . . . . -97.0(2) ?
    C22 C17 C18 N1 . . . . -163.77(18) ?
    C16 C17 C18 N1 . . . . 14.9(3) ?
    C22 C17 C18 C19 . . . . 14.9(3) ?
    C16 C17 C18 C19 . . . . -166.38(19) ?
    C17 C18 C19 C20 . . . . 10.0(3) ?
    N1 C18 C19 C20 . . . . -171.28(19) ?
    C18 C19 C20 C21 . . . . -44.2(3) ?
    C18 C19 C20 C24 . . . . -163.2(2) ?
    C18 C19 C20 C23 . . . . 77.2(3) ?
    C24 C20 C21 C22 . . . . 174.9(2) ?
    C19 C20 C21 C22 . . . . 56.6(3) ?
    C23 C20 C21 C22 . . . . -64.8(3) ?
    C18 C17 C22 O1 . . . . 175.6(2) ?
    C16 C17 C22 O1 . . . . -3.1(3) ?
    C18 C17 C22 C21 . . . . -2.0(3) ?
    C16 C17 C22 C21 . . . . 179.3(2) ?
    C20 C21 C22 O1 . . . . 147.2(2) ?
    C20 C21 C22 C17 . . . . -35.1(3) ?
    C17 C16 C25 C26 . . . . -26.1(3) ?
    C9 C16 C25 C26 . . . . 94.3(2) ?
    C17 C16 C25 C30 . . . . 155.81(19) ?
    C9 C16 C25 C30 . . . . -83.9(2) ?
    C30 C25 C26 C27 . . . . 0.5(3) ?
    C16 C25 C26 C27 . . . . -177.6(2) ?
    C25 C26 C27 C28 . . . . -0.9(3) ?
    C26 C27 C28 O3 . . . . -179.3(2) ?
    C26 C27 C28 C29 . . . . -0.3(3) ?
    O3 C28 C29 O4 . . . . 0.5(3) ?
    C27 C28 C29 O4 . . . . -178.5(2) ?
    O3 C28 C29 C30 . . . . -179.2(2) ?
    C27 C28 C29 C30 . . . . 1.8(3) ?
    O4 C29 C30 C25 . . . . 178.1(2) ?
    C28 C29 C30 C25 . . . . -2.2(3) ?
    C26 C25 C30 C29 . . . . 1.0(3) ?
    C16 C25 C30 C29 . . . . 179.24(19) ?
    C17 C18 N1 C8 . . . . 15.0(3) ?
    C19 C18 N1 C8 . . . . -163.75(19) ?
    C17 C18 N1 C7 . . . . -167.41(19) ?
    C19 C18 N1 C7 . . . . 13.8(3) ?
    C9 C8 N1 C18 . . . . -16.6(3) ?
    C13 C8 N1 C18 . . . . 160.74(18) ?
    C9 C8 N1 C7 . . . . 165.86(19) ?
    C13 C8 N1 C7 . . . . -16.8(3) ?
    C6 C7 N1 C18 . . . . 84.6(2) ?
    C6 C7 N1 C8 . . . . -97.9(2) ?
    C30 C29 O4 C31 . . . . -2.1(4) ?
    C28 C29 O4 C31 . . . . 178.3(2) ?
loop_
    _geom_hbond_atom_site_label_D
    _geom_hbond_atom_site_label_H
    _geom_hbond_atom_site_label_A
    _geom_hbond_site_symmetry_A
    _geom_hbond_distance_DH
    _geom_hbond_distance_HA
    _geom_hbond_distance_DA
    _geom_hbond_angle_DHA
    _geom_hbond_publ_flag
    O3 H3A O1 2_646 0.94(4) 2.07(4) 2.780(2) 131(3) yes
    C7 H7B O1 4_565 0.97 2.41 3.260(3) 145.7 yes
_shelx_space_group_comment
;
The symmetry employed for this shelxl refinement is uniquely defined
by the following loop, which should always be used as a source of
symmetry information in preference to the above space-group names.
They are only intended as comments.
;
_shelx_estimated_absorpt_T_min     0.968
_shelx_estimated_absorpt_T_max     0.984
_shelx_hkl_file
;
   1   0   0    0.14    0.06
   1   0   0   -0.02    0.04
  -1   0   0    0.01    0.05
  -1   0   0    0.08    0.06
  -1   0   0   -0.01    0.07
  -1   0   0    0.27    0.08
  -1   0   0    0.00    0.04
   1   0   0   -0.01    0.04
   1   0   0    0.04    0.05
   1   0   0    0.36    0.11
   1   0   0   -0.07    0.04
   2   0   0    0.12    0.15
   2   0   0    0.01    0.12
   2   0   0    0.15    0.11
  -2   0   0    0.33    0.15
   2   0   0    0.07    0.10
   2   0   0    0.24    0.14
   2   0   0    0.22    0.12
  -2   0   0    0.19    0.13
  -2   0   0    0.24    0.14
  -2   0   0    0.21    0.15
  -2   0   0    0.02    0.10
  -3   0   0    0.05    0.14
  -3   0   0    0.21    0.16
   3   0   0   -0.06    0.11
  -3   0   0    0.00    0.15
   3   0   0    0.01    0.11
  -3   0   0   -0.04    0.20
  -3   0   0    0.19    0.15
   3   0   0    0.15    0.14
   3   0   0   -0.20    0.08
   3   0   0    0.15    0.14
   3   0   0    0.06    0.15
   4   0   0   36.47    2.99
   4   0   0   38.24    3.15
   4   0   0   37.80    3.10
   4   0   0   40.14    3.00
   4   0   0   38.51    3.01
  -4   0   0   40.04    2.97
  -4   0   0   35.75    3.10
   4   0   0   41.23    2.99
  -4   0   0   36.55    3.20
  -4   0   0   42.19    3.06
  -4   0   0   32.52    3.01
  -5   0   0    0.02    0.22
   5   0   0    0.08    0.19
  -5   0   0    0.13    0.35
  -5   0   0    0.01    0.18
   5   0   0    0.03    0.19
   5   0   0    0.12    0.16
   5   0   0    0.06    0.16
  -5   0   0   -0.05    0.22
  -6   0   0   -0.11    0.24
   6   0   0    0.14    0.20
  -6   0   0   -0.08    0.41
  -6   0   0    0.49    0.32
   6   0   0    0.34    0.30
  -6   0   0    0.11    0.29
   6   0   0    0.01    0.21
   7   0   0    0.36    0.32
  -7   0   0    0.13    0.34
  -7   0   0   -0.20    0.27
  -7   0   0   -0.08    0.48
  -7   0   0   -0.25    0.28
   7   0   0   -0.11    0.21
   7   0   0    0.21    0.24
  -8   0   0   -0.39    0.58
   8   0   0   -0.04    0.27
  -8   0   0    0.36    0.38
  -8   0   0    0.02    0.32
   8   0   0    0.49    0.36
   8   0   0   -0.18    0.19
  -8   0   0    0.82    0.43
  -9   0   0   -0.35    0.42
  -9   0   0    0.27    0.70
  -9   0   0    0.07    0.40
   9   0   0   -0.23    0.30
  10   0   0    7.73    1.30
 -10   0   0    8.61    1.44
 -10   0   0    7.20    1.73
 -10   0   0    9.41    1.47
  11   0   0    0.08    0.33
 -11   0   0   -0.58    0.77
 -11   0   0    0.86    0.52
 -12   0   0    0.78    1.13
  12   0   0    0.06    0.42
  13   0   0    0.00    0.31
 -13   0   0    0.62    1.15
   0  -1   0   -0.35    0.04
   0  -1   0   -0.37    0.03
   0  -1   0   -0.36    0.03
   0  -1   0   -0.38    0.03
   0   1   0   -0.27    0.05
   0   1   0   -0.29    0.04
   0   1   0   -0.38    0.02
   0   1   0   -0.38    0.02
  -1  -1   0    0.54    0.15
  -1  -1   0    0.69    0.16
  -1  -1   0    0.37    0.13
   1  -1   0    0.55    0.10
  -1  -1   0    0.58    0.15
  -1  -1   0    0.56    0.14
   1  -1   0    0.70    0.11
  -1  -1   0    0.34    0.14
   1   1   0    0.57    0.16
   1   1   0    0.73    0.15
  -1   1   0    0.60    0.10
  -1   1   0    0.37    0.09
   1   1   0    0.37    0.14
   1   1   0    0.64    0.15
  -1   1   0    0.53    0.13
   1   1   0    0.59    0.16
   1   1   0    0.63    0.14
  -2  -1   0  200.94   15.44
  -2  -1   0  201.57   15.57
  -2  -1   0  252.89   15.62
   2  -1   0  202.52   15.37
  -2  -1   0  210.95   16.13
   2  -1   0  214.85   15.78
   2  -1   0  222.96   15.48
  -2  -1   0  207.58   15.81
  -2  -1   0  228.97   15.45
  -2   1   0  223.34   15.35
   2   1   0  221.54   15.45
  -2   1   0  217.53   15.49
  -2   1   0  216.51   15.79
  -2   1   0  224.40   15.50
   2   1   0  223.29   15.81
   2   1   0  192.96   15.46
   2   1   0  217.96   16.14
   2   1   0  208.35   15.58
  -2   1   0  219.80   16.10
   2   1   0  199.78   15.55
   3  -1   0    9.09    0.80
  -3  -1   0   10.07    0.89
  -3  -1   0    8.35    0.88
   3  -1   0    8.87    0.83
   3  -1   0    8.70    0.80
  -3  -1   0    9.52    0.92
  -3  -1   0    7.90    0.88
  -3  -1   0    6.59    0.93
   3  -1   0    9.32    0.93
  -3   1   0    9.32    0.80
   3   1   0    9.02    0.87
  -3   1   0   10.05    0.84
   3   1   0    9.89    0.90
   3   1   0    9.47    0.92
  -3   1   0    8.93    0.86
   3   1   0    9.95    0.89
  -3   1   0    9.52    0.83
  -3   1   0    6.57    0.92
   3   1   0    9.03    0.90
   3   1   0    8.29    0.92
   4  -1   0   20.65    1.75
   4  -1   0   23.08    1.76
  -4  -1   0   22.26    1.90
  -4  -1   0   20.66    1.87
   4  -1   0   17.98    1.74
  -4  -1   0   21.20    1.99
   4  -1   0   22.43    1.78
  -4  -1   0   23.15    1.89
  -4  -1   0   22.48    1.82
  -4   1   0   17.82    1.91
  -4   1   0   19.24    1.77
  -4   1   0   22.55    1.87
  -4   1   0   20.94    1.73
   4   1   0   23.29    1.90
   4   1   0   24.62    1.92
  -4   1   0   23.85    1.82
   4   1   0   20.65    1.81
   4   1   0   19.00    1.81
   4   1   0   21.25    1.82
   5  -1   0    6.89    0.77
  -5  -1   0    7.83    1.00
  -5  -1   0    5.36    0.90
   5  -1   0    6.49    0.86
  -5  -1   0    8.77    1.17
  -5  -1   0    7.05    0.95
   5  -1   0    7.61    0.81
   5   1   0    6.77    0.89
  -5   1   0    8.39    0.87
  -5   1   0    6.99    1.07
   5   1   0    8.22    0.96
   5   1   0    6.63    0.94
  -5   1   0    6.73    0.88
  -5   1   0    8.37    0.89
   5   1   0    8.22    0.88
   6  -1   0   23.73    1.97
   6  -1   0   19.24    1.96
  -6  -1   0   25.45    2.14
  -6  -1   0   19.92    2.12
  -6  -1   0   23.93    2.15
  -6  -1   0   21.16    2.31
   6  -1   0   23.43    1.99
   6   1   0   19.00    2.04
  -6   1   0   21.73    2.03
   6   1   0   23.16    2.06
  -6   1   0   24.64    2.06
  -6   1   0   23.03    2.33
  -6   1   0   25.24    2.13
   6   1   0   26.03    2.09
  -7  -1   0    5.73    0.96
   7  -1   0    5.46    0.79
   7  -1   0    5.08    0.75
  -7  -1   0    4.73    1.04
   7  -1   0    5.95    0.88
  -7  -1   0    5.70    0.93
  -7  -1   0    5.63    0.98
   7   1   0    5.40    0.85
  -7   1   0    4.80    0.85
  -7   1   0    4.74    0.86
  -7   1   0    4.33    1.09
  -7   1   0    5.77    0.88
   7   1   0    4.51    0.86
   7   1   0    6.42    0.91
  -8  -1   0    1.72    0.61
   8  -1   0    3.00    0.58
  -8  -1   0    1.92    0.79
   8  -1   0    1.66    0.54
   8  -1   0    2.06    0.48
  -8  -1   0    2.66    0.74
  -8  -1   0    3.14    0.79
   8   1   0    1.58    0.54
   8   1   0    1.73    0.51
  -8   1   0    2.65    0.65
  -8   1   0    2.17    0.61
  -8   1   0    2.66    0.66
   8   1   0    2.88    0.61
  -8   1   0    0.90    0.78
   9  -1   0    0.57    0.40
  -9  -1   0    0.25    0.51
  -9  -1   0    0.53    0.52
  -9  -1   0    0.18    0.76
  -9   1   0    0.38    0.42
  -9   1   0    0.58    0.53
   9   1   0    0.90    0.51
  -9   1   0    0.20    0.66
 -10  -1   0    4.64    1.08
 -10  -1   0    6.05    1.16
  10  -1   0    4.45    0.85
 -10  -1   0    5.48    1.49
 -10   1   0    4.50    1.00
 -10   1   0    2.85    1.34
 -10   1   0    3.72    0.95
  10   1   0    4.94    1.02
  11  -1   0    4.34    0.87
 -11  -1   0    3.83    1.50
 -11  -1   0    3.31    1.03
  11   1   0    2.59    0.79
 -11   1   0    4.91    1.59
 -12  -1   0   -1.22    0.74
 -12  -1   0    0.10    0.58
  12  -1   0    0.31    0.35
  12   1   0   -0.35    0.30
 -12   1   0    0.69    1.10
  13  -1   0    0.76    0.34
 -13  -1   0    1.32    1.45
  13   1   0    0.59    0.49
 -13   1   0   -1.10    0.96
   0  -2   0  263.56   18.77
   0  -2   0  244.36   18.62
   0  -2   0  230.68   18.47
   0  -2   0  263.27   19.30
   0  -2   0  273.39   18.49
   0   2   0  264.01   18.62
   0   2   0  247.74   19.30
   0   2   0  270.50   18.48
   0   2   0  270.03   18.48
   0   2   0  262.21   18.77
  -1  -2   0   40.68    3.54
  -1  -2   0   48.35    3.63
   1  -2   0   45.21    3.45
  -1  -2   0   47.45    3.53
  -1  -2   0   42.46    3.53
   1  -2   0   41.41    3.42
   1   2   0   46.22    3.54
   1   2   0   50.66    3.64
   1   2   0   51.05    3.54
  -1   2   0   50.42    3.43
   1   2   0   43.25    3.55
  -1   2   0   46.92    3.45
   1   2   0   48.87    3.54
   1   2   0   49.95    3.53
  -1   2   0   48.58    3.43
  -2  -2   0   36.15    2.91
  -2  -2   0   35.04    2.89
  -2  -2   0   38.31    2.89
   2  -2   0   40.15    2.76
   2  -2   0   36.80    2.75
  -2  -2   0   36.05    2.96
  -2  -2   0   36.67    2.93
  -2  -2   0   43.12    2.97
  -2   2   0   38.86    2.73
   2   2   0   31.05    2.88
  -2   2   0   37.66    2.89
   2   2   0   39.45    2.92
   2   2   0   30.01    2.88
   2   2   0   38.53    2.96
  -2   2   0   34.00    2.74
   2   2   0   37.49    2.89
  -2   2   0   38.37    2.78
   2   2   0   39.74    2.90
  -3  -2   0    7.84    0.84
  -3  -2   0    7.25    0.89
  -3  -2   0    7.18    0.91
   3  -2   0    7.40    0.71
  -3  -2   0    6.71    0.88
   3  -2   0    7.68    0.69
  -3  -2   0    7.68    0.83
  -3  -2   0    7.20    0.91
   3   2   0    6.95    0.79
   3   2   0    6.14    0.87
   3   2   0    8.41    0.88
  -3   2   0    8.30    0.70
   3   2   0    8.62    0.85
   3   2   0    7.99    0.87
  -3   2   0    9.02    0.75
   3   2   0    8.06    0.82
  -3   2   0    7.58    0.84
  -4  -2   0   55.80    4.41
  -4  -2   0   59.79    4.48
  -4  -2   0   59.81    4.65
   4  -2   0   52.56    4.28
  -4  -2   0   56.87    4.52
   4  -2   0   59.41    4.28
  -4  -2   0   63.36    4.53
  -4  -2   0   53.36    4.57
  -4   2   0   56.57    4.57
  -4   2   0   56.34    4.24
   4   2   0   60.77    4.45
   4   2   0   50.97    4.44
  -4   2   0   57.78    4.52
   4   2   0   51.55    4.45
  -4   2   0   58.61    4.33
   4   2   0   59.75    4.58
   4   2   0   61.44    4.46
  -4   2   0   57.18    4.34
  -5  -2   0    4.68    0.76
  -5  -2   0    4.55    0.73
   5  -2   0    3.83    0.50
  -5  -2   0    3.66    0.77
  -5  -2   0    2.87    0.64
   5  -2   0    3.67    0.57
   5  -2   0    2.12    0.43
   5   2   0    4.47    0.70
   5   2   0    4.55    0.67
  -5   2   0    3.32    0.55
   5   2   0    5.00    0.74
  -5   2   0    4.06    0.59
  -5   2   0    3.63    0.75
  -5   2   0    3.36    0.51
   5   2   0    3.23    0.68
  -5   2   0    3.12    0.57
   6  -2   0    2.09    0.44
  -6  -2   0    1.33    0.59
  -6  -2   0    1.82    0.54
  -6  -2   0    1.45    0.51
   6  -2   0    1.70    0.39
   6  -2   0    1.87    0.38
  -6  -2   0    1.71    0.53
  -6   2   0    2.30    0.51
   6   2   0    2.11    0.52
   6   2   0    1.77    0.55
  -6   2   0    1.89    0.67
  -6   2   0    2.13    0.49
  -6   2   0    1.59    0.45
   6   2   0    2.06    0.48
  -7  -2   0   -0.33    0.37
  -7  -2   0    0.58    0.43
  -7  -2   0   -0.17    0.37
   7  -2   0    0.27    0.22
   7  -2   0    0.26    0.18
   7  -2   0    0.39    0.26
  -7  -2   0    0.23    0.41
  -7   2   0    0.40    0.33
   7   2   0   -0.33    0.18
   7   2   0    0.50    0.40
  -7   2   0    0.72    0.56
   7   2   0    0.33    0.32
  -7   2   0   -0.14    0.24
  -7   2   0    0.28    0.31
  -8  -2   0    2.27    0.70
  -8  -2   0    2.08    0.71
   8  -2   0    1.88    0.51
  -8  -2   0    0.82    0.56
   8  -2   0    2.42    0.52
  -8  -2   0    1.20    0.81
   8   2   0    2.16    0.67
  -8   2   0    2.74    1.09
   8   2   0    1.19    0.46
  -8   2   0    3.08    0.69
  -8   2   0    1.57    0.55
   8   2   0    2.77    0.66
  -8   2   0    2.79    0.91
  -9  -2   0   -0.34    0.37
  -9  -2   0    0.62    0.82
  -9  -2   0   -0.10    0.49
   9  -2   0   -0.02    0.25
  -9   2   0    0.11    0.61
   9   2   0    0.10    0.31
   9   2   0    0.23    0.39
  -9   2   0    0.32    0.41
 -10  -2   0    0.22    0.76
 -10  -2   0    0.37    0.59
  10  -2   0    0.01    0.25
 -10  -2   0   -0.02    0.51
  10   2   0    0.68    0.50
 -10   2   0    0.85    0.92
 -10   2   0    0.03    0.49
  11  -2   0    0.39    0.35
 -11  -2   0   -0.43    0.54
 -11  -2   0    2.65    1.27
 -11  -2   0   -0.34    0.56
 -11   2   0   -1.69    0.69
  11   2   0   -0.12    0.32
 -12  -2   0    0.24    1.05
  12  -2   0    1.08    0.38
 -12  -2   0   -0.07    0.64
  12   2   0   -0.66    0.27
 -12   2   0   -1.19    0.92
 -13  -2   0    0.53    0.84
  13  -2   0    0.32    0.32
 -13  -2   0    0.62    1.35
 -13   2   0   -0.32    1.21
  13   2   0   -0.78    0.31
   0  -3   0   -0.03    0.13
   0  -3   0   -0.04    0.14
   0  -3   0    0.11    0.14
   0  -3   0    0.19    0.16
   0  -3   0    0.04    0.07
   0   3   0    0.15    0.15
   0   3   0   -0.15    0.11
   0   3   0   -0.10    0.13
   0   3   0    0.00    0.06
   0   3   0    0.06    0.14
  -1  -3   0   27.78    2.22
   1  -3   0   26.40    2.09
   1  -3   0   27.41    2.11
  -1  -3   0   29.06    2.23
  -1  -3   0   26.98    2.12
   1  -3   0   22.90    2.08
  -1  -3   0   24.01    2.18
  -1  -3   0   24.85    2.21
   1   3   0   27.58    2.21
   1   3   0   26.39    2.18
   1   3   0   27.44    2.20
   1   3   0   27.53    2.20
  -1   3   0   28.89    2.12
   1   3   0   28.41    2.12
  -1   3   0   29.68    2.10
  -1   3   0   27.44    2.09
   2  -3   0  805.84   63.99
  -2  -3   0  874.04   64.18
  -2  -3   0 1000.00   64.20
  -2  -3   0  863.72   67.09
  -2  -3   0  924.62   64.71
  -2  -3   0  925.19   65.50
  -2   3   0  884.31   63.96
   2   3   0  966.10   64.69
   2   3   0  908.06   64.72
  -2   3   0  844.45   65.41
   2   3   0  933.93   65.48
  -2   3   0  895.27   64.52
   2   3   0  966.28   64.18
   2   3   0  864.89   67.08
  -2   3   0  889.07   63.99
  -3  -3   0   76.65    6.39
  -3  -3   0   87.67    6.37
   3  -3   0   69.39    6.12
  -3  -3   0   81.53    6.54
  -3  -3   0   97.84    6.39
   3  -3   0   85.03    6.13
  -3  -3   0   98.56    6.48
  -3  -3   0   79.00    6.44
   3   3   0   88.52    6.43
   3   3   0   76.06    6.35
  -3   3   0   91.69    6.11
  -3   3   0   84.69    6.12
   3   3   0   84.59    6.35
  -3   3   0   82.03    6.18
  -3   3   0   82.79    6.38
   3   3   0   86.54    6.34
   3   3   0   84.86    6.53
   3   3   0   82.21    6.41
   4  -3   0  106.22    8.08
  -4  -3   0  102.92    8.50
  -4  -3   0  107.22    8.33
  -4  -3   0  100.35    8.39
  -4  -3   0  112.94    8.62
   4  -3   0  114.40    8.09
  -4  -3   0  125.04    8.46
   4   3   0  117.72    8.61
   4   3   0  116.59    8.32
  -4   3   0  109.20    8.45
   4   3   0   97.85    8.32
   4   3   0  115.62    8.43
  -4   3   0  112.79    8.03
  -4   3   0  113.64    8.16
   5  -3   0   15.66    1.46
   5  -3   0   18.13    1.42
  -5  -3   0   19.29    1.76
  -5  -3   0   17.17    1.69
  -5  -3   0   16.39    1.69
  -5  -3   0   16.71    1.73
  -5  -3   0   17.83    1.84
  -5   3   0   17.05    1.59
   5   3   0   15.63    1.70
  -5   3   0   14.61    1.68
  -5   3   0   17.36    1.42
   5   3   0   18.24    1.73
  -5   3   0   16.25    1.48
   5   3   0   17.06    1.65
  -6  -3   0    7.87    1.21
   6  -3   0    7.66    0.95
   6  -3   0    9.32    0.91
  -6  -3   0    8.21    1.21
  -6  -3   0    7.00    1.09
  -6  -3   0    6.13    1.18
   6   3   0    8.98    1.17
  -6   3   0    8.10    1.04
  -6   3   0    8.82    1.27
  -6   3   0    8.64    1.00
   6   3   0    7.99    1.13
   6   3   0    7.09    1.16
  -7  -3   0    1.78    0.60
   7  -3   0    0.90    0.35
   7  -3   0    1.36    0.36
  -7  -3   0    2.90    0.78
   7  -3   0    2.29    0.41
  -7  -3   0    1.70    0.76
  -7  -3   0    1.66    0.62
  -7   3   0    1.58    0.47
   7   3   0    2.08    0.59
  -7   3   0    2.09    0.76
   7   3   0    0.81    0.40
  -7   3   0    1.69    0.51
   7   3   0    1.13    0.49
   8  -3   0    0.28    0.21
  -8  -3   0   -0.16    0.44
   8  -3   0    0.07    0.18
  -8  -3   0   -0.47    0.53
   8  -3   0    0.15    0.23
  -8  -3   0    0.48    0.54
   8   3   0    0.52    0.33
  -8   3   0   -0.01    0.29
   8   3   0   -0.02    0.28
   8   3   0   -0.15    0.36
  -8   3   0    0.56    0.41
  -8   3   0   -0.37    0.55
  -9  -3   0    0.45    0.55
  -9  -3   0    1.08    0.66
   9  -3   0    0.20    0.28
  -9  -3   0    2.22    0.99
  -9   3   0   -0.10    0.70
   9   3   0    0.17    0.44
  -9   3   0    0.89    0.52
   9   3   0    0.75    0.44
 -10  -3   0    2.73    0.91
 -10  -3   0    3.94    1.03
 -10  -3   0    1.13    0.96
  10  -3   0    2.50    0.59
  10   3   0    1.31    0.66
 -10   3   0    4.45    1.32
 -10   3   0    3.97    0.90
 -11  -3   0    0.76    0.88
  11  -3   0    1.93    0.53
 -11  -3   0    1.27    0.80
 -11  -3   0    0.36    0.95
 -11   3   0    0.87    1.00
  11   3   0    1.82    0.62
 -12  -3   0    0.92    1.21
 -12  -3   0   -0.12    0.55
  12  -3   0    0.60    0.26
  12   3   0    0.43    0.46
 -12   3   0    1.34    1.12
   0  -4   0  130.58    8.87
   0  -4   0  117.63    9.14
   0  -4   0  117.98    8.77
   0  -4   0  110.20    8.79
   0  -4   0  123.02    8.81
   0   4   0  111.83    8.79
   0   4   0  126.19    9.12
   0   4   0  122.43    8.76
   0   4   0  125.35    8.86
   0   4   0  116.88    8.81
   1  -4   0  332.50   23.70
  -1  -4   0  346.87   23.83
  -1  -4   0  337.74   24.14
   1  -4   0  325.01   23.86
   1  -4   0  307.58   23.70
  -1  -4   0  326.73   24.81
  -1  -4   0  349.83   24.00
  -1  -4   0  361.01   23.83
   1   4   0  350.14   24.13
   1   4   0  353.90   24.82
   1   4   0  321.53   23.96
  -1   4   0  326.48   23.88
   1   4   0  290.22   23.77
  -1   4   0  293.27   23.69
  -1   4   0  347.50   24.75
  -1   4   0  350.08   23.70
   1   4   0  316.65   23.77
   2  -4   0   58.40    5.04
  -2  -4   0   65.29    5.34
  -2  -4   0   67.58    5.23
  -2  -4   0   64.20    5.19
   2  -4   0   72.19    5.06
  -2  -4   0   77.35    5.26
  -2  -4   0   64.62    5.26
  -2   4   0   71.24    5.01
   2   4   0   69.40    5.18
  -2   4   0   57.64    4.99
   2   4   0   69.07    5.28
   2   4   0   77.59    5.29
   2   4   0   72.86    5.24
  -2   4   0   63.69    5.09
  -2   4   0   70.68    5.08
   2   4   0   72.55    5.22
   2   4   0   72.87    5.35
  -3  -4   0   74.49    5.55
  -3  -4   0   74.81    5.63
  -3  -4   0   74.47    5.58
   3  -4   0   71.36    5.34
  -3  -4   0   62.23    5.58
  -3  -4   0   71.45    5.70
  -3   4   0   70.29    5.26
   3   4   0   73.00    5.57
   3   4   0   74.68    5.54
   3   4   0   75.71    5.56
   3   4   0   71.19    5.60
   3   4   0   71.20    5.61
  -3   4   0   70.77    5.49
  -3   4   0   67.77    5.29
   3   4   0   76.84    5.70
  -3   4   0   75.59    5.36
  -4  -4   0   33.87    2.76
   4  -4   0   31.10    2.33
  -4  -4   0   28.08    2.64
  -4  -4   0   33.67    2.74
  -4  -4   0   28.73    2.66
  -4  -4   0   38.20    2.80
   4  -4   0   29.20    2.40
   4  -4   0   28.05    2.34
  -4   4   0   31.92    2.34
   4   4   0   29.44    2.71
  -4   4   0   28.16    2.57
   4   4   0   29.95    2.68
  -4   4   0   29.29    2.36
   4   4   0   31.28    2.64
  -4   4   0   29.44    2.40
   4   4   0   30.83    2.63
  -5  -4   0    2.62    0.70
  -5  -4   0    2.42    0.69
   5  -4   0    2.72    0.37
   5  -4   0    2.80    0.47
  -5  -4   0    2.17    0.66
   5  -4   0    1.83    0.34
  -5  -4   0    1.73    0.56
  -5  -4   0    2.17    0.63
  -5   4   0    2.26    0.41
  -5   4   0    2.21    0.43
  -5   4   0    2.74    0.64
   5   4   0    2.02    0.61
   5   4   0    2.51    0.64
  -5   4   0    2.12    0.37
   5   4   0    2.99    0.65
   6  -4   0   16.46    1.51
   6  -4   0   17.61    1.60
  -6  -4   0   17.17    1.87
  -6  -4   0   21.83    2.01
  -6  -4   0   14.23    1.91
  -6  -4   0   14.93    2.05
  -6   4   0   17.64    1.55
   6   4   0   19.23    1.92
  -6   4   0   18.97    1.96
  -6   4   0   19.52    1.64
   6   4   0   20.17    1.88
  -6   4   0   19.89    1.78
   6   4   0   19.07    1.97
  -7  -4   0    0.05    0.39
   7  -4   0    0.88    0.32
  -7  -4   0    1.50    0.61
   7  -4   0    1.26    0.28
  -7  -4   0    1.32    0.72
   7  -4   0    2.13    0.42
   7   4   0    0.80    0.40
  -7   4   0    1.32    0.35
  -7   4   0    1.43    0.42
  -7   4   0    1.49    0.43
   7   4   0    1.44    0.55
   7   4   0    1.44    0.60
  -7   4   0    0.57    0.60
   8  -4   0    0.95    0.24
  -8  -4   0    0.20    0.49
  -8  -4   0    1.75    0.87
   8  -4   0    0.42    0.22
   8  -4   0    1.62    0.40
  -8  -4   0    1.29    0.65
   8   4   0    0.86    0.55
  -8   4   0    0.95    0.50
  -8   4   0    0.73    0.34
   8   4   0    0.66    0.44
  -8   4   0    1.01    0.68
  -9  -4   0   -0.03    0.45
  -9  -4   0   -0.13    0.75
   9  -4   0   -0.16    0.21
  -9  -4   0    0.86    0.74
  -9   4   0   -0.11    0.37
   9   4   0   -0.53    0.33
  -9   4   0   -0.30    0.71
   9   4   0   -0.14    0.36
 -10  -4   0   -0.41    0.40
  10  -4   0   -0.01    0.22
 -10  -4   0    0.73    0.65
 -10  -4   0    0.18    0.67
  10   4   0    0.66    0.52
 -10   4   0    0.26    0.83
 -11  -4   0   -0.43    0.68
 -11  -4   0    0.18    0.67
 -11  -4   0   -0.95    0.69
  11  -4   0    0.20    0.25
  11   4   0    1.14    0.53
 -11   4   0   -0.34    0.84
 -12  -4   0    0.60    0.82
  12  -4   0    0.96    0.36
 -12  -4   0   -1.18    0.92
 -12   4   0    0.03    1.02
  12   4   0    0.28    0.51
   0  -5   0   -0.05    0.20
   0  -5   0    0.19    0.12
   0  -5   0    0.03    0.22
   0  -5   0    0.26    0.21
   0  -5   0   -0.06    0.18
   0   5   0   -0.01    0.17
   0   5   0    0.00    0.21
   0   5   0   -0.14    0.19
   0   5   0    0.14    0.09
   0   5   0    0.05    0.22
  -1  -5   0    0.35    0.18
  -1  -5   0    0.28    0.25
  -1  -5   0    0.01    0.19
   1  -5   0    0.42    0.22
  -1  -5   0    0.21    0.28
   1  -5   0    0.47    0.22
   1  -5   0    0.23    0.21
  -1  -5   0    0.33    0.23
   1   5   0    0.18    0.22
   1   5   0    0.11    0.22
   1   5   0    0.03    0.20
  -1   5   0    0.48    0.24
  -1   5   0   -0.03    0.17
  -1   5   0    0.18    0.23
   1   5   0    0.16    0.24
   1   5   0   -0.04    0.12
  -1   5   0    0.20    0.21
  -2  -5   0   26.76    2.45
   2  -5   0   26.28    2.25
  -2  -5   0   28.45    2.35
  -2  -5   0   22.98    2.45
  -2  -5   0   31.62    2.50
   2  -5   0   29.21    2.31
  -2  -5   0   29.51    2.50
   2  -5   0   29.32    2.31
   2   5   0   28.67    2.45
  -2   5   0   29.90    2.23
  -2   5   0   26.24    2.25
   2   5   0   31.40    2.35
   2   5   0   29.25    2.44
  -2   5   0   29.94    2.27
  -2   5   0   30.88    2.33
   2   5   0   28.25    2.51
   2   5   0   27.67    2.43
   2   5   0   27.83    2.51
   3  -5   0   54.25    3.98
  -3  -5   0   48.16    4.22
  -3  -5   0   56.98    4.33
   3  -5   0   54.45    3.97
  -3  -5   0   54.13    4.20
  -3  -5   0   48.16    4.25
  -3   5   0   54.04    4.06
   3   5   0   54.95    4.27
  -3   5   0   51.83    3.93
  -3   5   0   49.74    3.98
  -3   5   0   54.23    3.91
   3   5   0   47.54    4.22
   3   5   0   56.40    4.17
   3   5   0   40.27    4.16
   3   5   0   56.31    4.22
  -4  -5   0    4.44    0.86
   4  -5   0    4.83    0.46
  -4  -5   0    2.72    0.67
  -4  -5   0    3.69    0.76
  -4  -5   0    3.31    0.73
   4  -5   0    4.01    0.49
   4  -5   0    4.43    0.60
   4   5   0    3.64    0.78
  -4   5   0    3.82    0.55
  -4   5   0    4.62    0.69
  -4   5   0    3.84    0.50
   4   5   0    3.61    0.73
  -4   5   0    4.17    0.54
   4   5   0    3.23    0.76
  -5  -5   0   24.55    2.52
  -5  -5   0   27.31    2.53
  -5  -5   0   26.00    2.58
   5  -5   0   25.11    2.19
   5  -5   0   24.53    2.10
  -5  -5   0   25.28    2.54
   5  -5   0   29.12    2.10
   5   5   0   28.60    2.60
   5   5   0   30.01    2.53
  -5   5   0   27.50    2.45
   5   5   0   29.00    2.63
  -5   5   0   28.33    2.16
  -5   5   0   25.54    2.19
   6  -5   0    0.60    0.29
  -6  -5   0    0.63    0.54
  -6  -5   0    0.82    0.55
   6  -5   0    1.77    0.29
  -6  -5   0    1.21    0.60
  -6  -5   0    1.61    0.58
  -6   5   0    1.06    0.38
  -6   5   0    1.15    0.31
   6   5   0    1.67    0.65
   6   5   0    1.56    0.54
  -6   5   0    1.35    0.37
  -6   5   0    0.26    0.43
  -7  -5   0    1.67    0.76
   7  -5   0    1.45    0.48
   7  -5   0    1.96    0.32
  -7  -5   0    2.28    0.78
  -7  -5   0    1.59    0.71
  -7   5   0    2.68    0.58
  -7   5   0    2.42    0.51
   7   5   0    1.74    0.63
   7   5   0    2.25    0.79
  -7   5   0    2.74    0.83
  -7   5   0    1.95    0.41
  -8  -5   0    6.93    1.25
  -8  -5   0    3.82    1.03
  -8  -5   0    3.42    1.08
   8  -5   0    4.73    0.74
  -8   5   0    3.89    0.78
  -8   5   0    3.83    1.06
   8   5   0    4.76    1.02
   8   5   0    2.54    0.88
  -9  -5   0   -0.58    0.54
  -9  -5   0   -0.32    0.50
   9  -5   0    0.00    0.20
  -9  -5   0    0.54    0.60
  -9   5   0    0.18    0.38
   9   5   0    0.80    0.59
   9   5   0   -0.08    0.32
  -9   5   0   -0.12    0.68
 -10  -5   0    1.05    0.92
 -10  -5   0   -1.05    0.55
  10  -5   0    0.31    0.27
 -10  -5   0    0.23    0.61
 -10   5   0   -0.70    0.69
  10   5   0    0.19    0.44
 -11  -5   0    0.23    0.71
  11  -5   0    0.44    0.27
 -11  -5   0    1.85    1.17
 -11  -5   0   -0.13    0.52
  11   5   0    0.66    0.51
 -11   5   0   -0.57    0.87
 -12  -5   0   -0.15    1.03
 -12  -5   0   -0.09    0.62
  12   5   0    0.38    0.47
 -12   5   0    1.22    1.20
   0  -6   0   75.98    5.81
   0  -6   0   80.38    6.04
   0  -6   0   86.71    6.07
   0  -6   0   80.25    6.03
   0  -6   0   76.13    6.18
   0   6   0   77.40    5.99
   0   6   0   79.10    6.00
   0   6   0   82.51    6.17
   0   6   0   81.49    5.81
   0   6   0   71.36    5.99
   1  -6   0   55.31    4.29
  -1  -6   0   61.63    4.43
   1  -6   0   50.24    4.24
  -1  -6   0   54.45    4.19
  -1  -6   0   53.20    4.38
  -1  -6   0   52.24    4.43
  -1  -6   0   61.52    4.46
   1   6   0   54.61    4.18
   1   6   0   58.43    4.45
   1   6   0   54.81    4.35
  -1   6   0   58.93    4.29
  -1   6   0   52.74    4.04
  -1   6   0   55.66    4.37
   1   6   0   49.36    4.34
  -1   6   0   58.02    4.32
  -1   6   0   53.74    4.25
   1   6   0   60.76    4.41
   2  -6   0  129.66    9.52
  -2  -6   0  147.38    9.76
  -2  -6   0  116.25    9.72
   2  -6   0  125.11    9.51
  -2  -6   0  133.09   10.02
  -2  -6   0  133.80    9.81
  -2  -6   0  132.55    9.67
   2  -6   0  134.35    9.52
   2   6   0  131.18    9.64
  -2   6   0  111.79    9.43
   2   6   0  116.26    9.79
  -2   6   0  125.92    9.57
  -2   6   0  129.33    9.50
  -2   6   0  133.05    9.47
   2   6   0  121.01    9.74
  -2   6   0  134.81    9.87
   2   6   0  140.84    9.72
   2   6   0  126.85    9.97
   2   6   0  139.56    9.75
  -3  -6   0   86.39    6.75
   3  -6   0   92.15    6.53
  -3  -6   0   89.30    6.83
   3  -6   0   84.22    6.51
  -3  -6   0   87.77    6.98
  -3  -6   0   94.75    6.91
   3   6   0   89.92    6.77
  -3   6   0   94.29    6.58
   3   6   0   87.93    6.71
  -3   6   0   79.46    6.56
   3   6   0   76.75    6.76
  -3   6   0   84.61    6.46
   3   6   0   86.66    6.89
  -3   6   0   92.95    6.46
   4  -6   0    6.68    0.71
  -4  -6   0    6.49    1.12
  -4  -6   0    6.52    1.05
   4  -6   0    6.61    0.84
  -4  -6   0    8.02    1.23
  -4  -6   0    7.84    1.13
  -4   6   0    7.91    0.81
   4   6   0    7.00    1.14
   4   6   0    6.28    1.11
   4   6   0    8.69    1.19
  -4   6   0    7.20    0.91
  -4   6   0    6.97    0.75
  -4   6   0    8.76    0.76
   5  -6   0   -0.08    0.09
   5  -6   0   -0.05    0.10
  -5  -6   0   -0.31    0.35
   5  -6   0    0.03    0.20
  -5  -6   0   -0.16    0.41
  -5  -6   0   -0.21    0.38
  -5  -6   0   -0.51    0.25
  -5   6   0   -0.02    0.32
  -5   6   0   -0.12    0.14
  -5   6   0   -0.18    0.18
   5   6   0   -0.26    0.34
   5   6   0   -0.19    0.35
   6  -6   0    0.22    0.13
  -6  -6   0   -0.62    0.31
  -6  -6   0   -0.22    0.37
   6  -6   0    0.12    0.22
  -6  -6   0   -0.48    0.37
  -6  -6   0    0.15    0.46
  -6   6   0    0.21    0.19
   6   6   0   -0.15    0.33
  -6   6   0   -0.50    0.27
  -6   6   0    0.21    0.21
   6   6   0    0.11    0.36
  -7  -6   0    2.23    0.79
  -7  -6   0    0.36    0.51
   7  -6   0    2.56    0.49
   7  -6   0    2.59    0.32
  -7  -6   0    3.82    0.96
  -7  -6   0    2.98    0.84
  -7   6   0    2.20    0.78
  -7   6   0    0.90    0.41
   7   6   0    2.21    0.71
   7   6   0    2.28    0.78
  -7   6   0    2.71    0.53
  -7   6   0    2.20    0.41
  -8  -6   0    9.95    1.70
   8  -6   0    8.66    1.10
  -8  -6   0    7.62    1.41
  -8  -6   0    7.31    1.50
   8   6   0    8.64    1.55
   8   6   0    9.67    1.50
  -8   6   0    7.34    1.42
  -8   6   0    9.67    1.27
  -9  -6   0    0.82    0.74
   9  -6   0    0.63    0.28
  -9  -6   0   -0.84    0.52
  -9  -6   0   -0.59    0.51
   9   6   0    0.38    0.41
  -9   6   0    0.18    0.42
  -9   6   0    0.04    0.64
   9   6   0    0.05    0.56
 -10  -6   0    0.71    0.72
 -10  -6   0    0.27    0.85
 -10  -6   0   -0.18    0.44
  10  -6   0    0.31    0.20
 -10   6   0   -0.45    0.69
  10   6   0    0.03    0.45
  11  -6   0    0.25    0.20
 -11  -6   0    0.54    0.89
 -11  -6   0   -0.73    0.76
 -11  -6   0   -0.55    0.49
 -11   6   0   -0.97    0.71
  11   6   0    0.47    0.46
 -12  -6   0    0.58    1.23
 -12  -6   0    0.93    0.80
 -12   6   0    0.99    1.02
  12   6   0    1.07    0.61
   0  -7   0   -0.14    0.20
   0  -7   0    0.43    0.26
   0  -7   0    0.05    0.21
   0  -7   0    0.66    0.31
   0  -7   0    0.37    0.15
   0   7   0   -0.01    0.18
   0   7   0    0.45    0.33
   0   7   0    0.05    0.11
   0   7   0    0.31    0.27
   0   7   0    0.11    0.27
  -1  -7   0    1.43    0.49
  -1  -7   0    0.99    0.28
   1  -7   0    1.41    0.39
  -1  -7   0    0.88    0.39
   1  -7   0    2.15    0.50
   1  -7   0    1.42    0.38
  -1  -7   0    2.26    0.52
  -1  -7   0    0.74    0.37
  -1   7   0    1.36    0.40
   1   7   0    1.69    0.52
  -1   7   0    2.07    0.50
  -1   7   0    1.84    0.47
   1   7   0    1.70    0.49
   1   7   0    1.46    0.47
   1   7   0    1.54    0.45
  -1   7   0    0.47    0.31
   1   7   0    1.36    0.29
  -1   7   0    1.34    0.16
   2  -7   0   25.53    2.13
  -2  -7   0   25.12    2.08
  -2  -7   0   24.77    2.29
  -2  -7   0   22.55    2.21
  -2  -7   0   18.81    2.22
   2  -7   0   27.63    2.14
   2  -7   0   24.53    2.05
  -2   7   0   24.98    2.08
   2   7   0   25.41    2.33
  -2   7   0   24.67    2.07
  -2   7   0   22.60    2.08
  -2   7   0   24.23    1.88
   2   7   0   23.98    2.03
  -2   7   0   23.52    2.10
  -3  -7   0   97.21    6.95
   3  -7   0   91.83    6.69
   3  -7   0   96.50    6.74
  -3  -7   0   93.62    7.19
  -3  -7   0   76.12    6.95
  -3  -7   0   75.03    6.98
   3  -7   0   88.43    6.73
   3   7   0   88.39    6.86
  -3   7   0   97.95    6.73
   3   7   0   87.42    7.10
  -3   7   0   87.87    6.76
   3   7   0   92.03    7.07
  -3   7   0   87.55    6.63
  -3   7   0   88.11    6.66
  -4  -7   0   40.06    3.41
  -4  -7   0   44.24    3.46
  -4  -7   0   38.13    3.22
  -4  -7   0   33.94    3.26
   4  -7   0   35.68    2.96
   4   7   0   32.07    3.25
   4   7   0   34.12    3.33
  -4   7   0   39.13    3.03
  -4   7   0   33.65    2.88
  -4   7   0   39.72    2.98
  -5  -7   0    0.55    0.52
  -5  -7   0    0.36    0.38
  -5  -7   0   -0.14    0.35
  -5  -7   0    1.38    0.56
   5  -7   0    0.52    0.18
   5  -7   0    0.26    0.23
  -5   7   0    0.38    0.25
   5   7   0    0.22    0.43
  -5   7   0    0.52    0.25
  -5   7   0    0.31    0.34
   5   7   0    0.74    0.48
  -6  -7   0    8.24    1.34
  -6  -7   0    7.17    1.33
   6  -7   0   10.40    1.01
   6  -7   0    9.14    0.79
  -6  -7   0    7.48    1.39
  -6  -7   0    9.82    1.53
   6   7   0   10.01    1.60
  -6   7   0    8.97    0.95
  -6   7   0    7.92    0.86
  -6   7   0    8.58    1.24
   6   7   0    8.46    1.40
   7  -7   0    4.04    0.37
  -7  -7   0    4.22    1.09
  -7  -7   0    4.16    1.12
  -7  -7   0    3.29    0.97
   7  -7   0    4.35    0.67
  -7   7   0    3.59    0.73
   7   7   0    2.21    0.84
  -7   7   0    4.06    0.67
  -7   7   0    3.87    0.94
  -7   7   0    4.48    0.58
   7   7   0    3.18    0.89
  -8  -7   0   10.57    1.79
   8  -7   0   11.64    1.19
  -8  -7   0    8.45    1.68
  -8  -7   0   11.23    1.92
  -8   7   0   11.21    1.83
  -8   7   0   12.28    1.47
   8   7   0   11.11    1.73
   8   7   0    9.11    1.74
  -9  -7   0   -0.88    0.48
  -9  -7   0    0.28    0.67
   9  -7   0    0.34    0.24
  -9  -7   0    1.47    0.89
   9   7   0    0.83    0.60
  -9   7   0    1.74    0.85
   9   7   0    1.28    0.58
  -9   7   0    1.06    0.52
 -10  -7   0   -0.68    0.66
 -10  -7   0   -0.26    0.84
 -10  -7   0   -0.62    0.44
  10  -7   0    0.46    0.24
 -10   7   0   -0.16    0.68
  10   7   0   -0.79    0.31
 -11  -7   0    0.76    1.02
 -11  -7   0   -0.85    0.83
 -11  -7   0    0.60    0.82
  11   7   0    0.21    0.46
 -11   7   0   -0.20    0.73
 -12  -7   0   -0.01    1.07
 -12  -7   0    0.85    0.83
  12   7   0    0.18    0.60
 -12   7   0    1.33    1.17
   0  -8   0   29.23    2.35
   0  -8   0   24.01    2.22
   0  -8   0   24.52    1.88
   0  -8   0   18.63    2.13
   0  -8   0   22.33    2.25
   0   8   0   22.34    2.21
   0   8   0   25.89    2.25
   0   8   0   25.72    1.88
  -1  -8   0   79.34    6.33
   1  -8   0   81.03    6.23
  -1  -8   0   81.52    6.36
   1  -8   0   80.80    6.20
  -1  -8   0   83.49    6.06
   1  -8   0   79.17    6.23
  -1  -8   0   94.92    6.44
  -1  -8   0   74.84    6.41
   1   8   0   79.55    6.34
   1   8   0   79.67    6.03
  -1   8   0   79.99    5.86
  -1   8   0   73.46    6.15
  -1   8   0   82.92    6.25
   1   8   0   87.31    6.35
  -1   8   0   75.58    6.32
   2  -8   0    1.39    0.44
  -2  -8   0    1.32    0.62
   2  -8   0    0.86    0.32
   2  -8   0    0.78    0.31
  -2  -8   0    1.55    0.43
  -2  -8   0    1.50    0.50
  -2  -8   0    0.31    0.41
  -2   8   0    0.88    0.19
  -2   8   0    1.45    0.44
  -2   8   0    1.67    0.46
  -2   8   0    1.73    0.44
   2   8   0    1.18    0.35
   2   8   0    1.93    0.67
   3  -8   0    2.98    0.61
  -3  -8   0    3.12    0.83
   3  -8   0    3.55    0.61
   3  -8   0    2.99    0.51
  -3  -8   0    2.83    0.76
  -3  -8   0    2.54    0.68
  -3  -8   0    3.02    0.66
  -3   8   0    2.54    0.45
  -3   8   0    4.28    0.65
   3   8   0    2.88    0.79
   3   8   0    3.09    0.83
  -3   8   0    3.81    0.63
  -3   8   0    2.63    0.55
  -4  -8   0    7.35    1.27
  -4  -8   0    6.67    1.07
   4  -8   0    7.18    0.94
  -4  -8   0    5.92    1.13
   4  -8   0    7.92    0.94
  -4  -8   0    7.78    1.32
   4   8   0    8.79    1.39
   4   8   0    8.35    1.33
  -4   8   0    7.30    0.88
  -4   8   0    6.95    0.92
  -4   8   0    7.47    0.89
   5  -8   0   12.21    1.21
  -5  -8   0   12.57    1.67
  -5  -8   0   11.24    1.71
   5  -8   0   11.00    1.04
  -5  -8   0   13.34    1.84
  -5  -8   0   12.04    1.57
  -5   8   0   11.42    1.25
   5   8   0   11.58    1.67
  -5   8   0   10.81    1.11
   5   8   0   11.65    1.69
  -5   8   0   12.56    1.19
  -6  -8   0    2.37    0.90
  -6  -8   0    0.14    0.42
  -6  -8   0    1.23    0.63
   6  -8   0    2.33    0.47
   6  -8   0    1.46    0.26
  -6  -8   0    3.42    0.88
  -6   8   0    1.90    0.39
   6   8   0    1.78    0.78
  -6   8   0    1.69    0.43
  -6   8   0    1.62    0.57
   6   8   0    1.04    0.57
  -7  -8   0    1.16    0.68
  -7  -8   0    1.98    0.85
   7  -8   0    0.90    0.32
  -7  -8   0    0.16    0.52
  -7  -8   0    1.18    0.79
   7   8   0    1.88    0.72
  -7   8   0    0.31    0.31
   7   8   0    0.44    0.62
  -7   8   0    0.31    0.46
  -8  -8   0    0.84    0.73
  -8  -8   0    0.06    0.61
  -8  -8   0   -0.87    0.53
   8  -8   0    0.42    0.23
  -8   8   0   -0.10    0.60
   8   8   0    0.34    0.53
  -8   8   0    0.49    0.41
   8   8   0   -0.01    0.45
  -9  -8   0   -0.23    0.69
   9  -8   0    0.11    0.15
  -9  -8   0    0.54    0.75
  -9  -8   0    0.36    0.82
  -9   8   0    0.06    0.60
   9   8   0   -0.40    0.45
   9   8   0    0.10    0.42
 -10  -8   0   -0.44    0.71
 -10  -8   0    0.25    1.11
  10  -8   0   -0.14    0.16
 -10  -8   0   -1.89    0.54
 -10   8   0   -0.19    0.67
  10   8   0   -0.03    0.57
 -11  -8   0    0.83    1.04
 -11  -8   0   -0.74    0.41
 -11  -8   0   -1.98    0.61
  11   8   0    0.80    0.71
 -11   8   0   -0.11    0.86
 -12  -8   0    0.40    1.23
 -12  -8   0   -0.27    0.86
 -12   8   0    0.45    0.95
  12   8   0    0.98    0.66
   0  -9   0    0.85    0.40
   0  -9   0    0.06    0.12
   0  -9   0   -0.23    0.26
   0  -9   0    0.16    0.30
   0  -9   0   -0.14    0.24
   0   9   0   -0.02    0.11
   0   9   0    0.17    0.34
   0   9   0   -0.27    0.29
  -1  -9   0   16.86    1.80
  -1  -9   0   19.23    1.89
   1  -9   0   18.44    1.73
  -1  -9   0   18.11    1.53
   1  -9   0   19.19    1.82
  -1  -9   0   15.91    1.99
   1  -9   0   15.45    1.75
  -1   9   0   20.32    1.83
   1   9   0   15.36    1.96
  -1   9   0   15.47    1.70
   1   9   0   17.89    1.50
   2  -9   0   70.98    5.09
   2  -9   0   60.30    4.96
  -2  -9   0   58.79    5.27
  -2  -9   0   67.22    5.34
   2  -9   0   65.93    5.07
  -2  -9   0   61.96    5.28
  -2  -9   0   59.73    4.94
   2   9   0   60.56    4.91
  -2   9   0   56.26    4.94
  -2   9   0   64.85    4.67
   2   9   0   64.41    5.28
  -2   9   0   66.04    5.08
  -2   9   0   67.70    4.68
   3  -9   0    8.43    1.05
  -3  -9   0    7.48    1.02
  -3  -9   0    8.56    1.34
  -3  -9   0    7.90    1.22
  -3  -9   0    7.58    1.25
   3  -9   0    7.45    1.03
   3  -9   0    6.43    0.87
  -3   9   0    6.76    0.70
   3   9   0    7.64    1.29
   3   9   0    5.99    1.22
  -3   9   0    7.07    0.99
  -3   9   0    8.44    1.01
   4  -9   0   10.22    1.20
  -4  -9   0    9.50    1.28
  -4  -9   0    8.80    1.40
   4  -9   0    6.27    0.92
  -4  -9   0   10.61    1.59
   4  -9   0   10.12    1.06
  -4  -9   0   11.50    1.66
  -4   9   0   10.33    1.05
   4   9   0    7.79    1.42
   4   9   0   10.08    1.56
  -4   9   0   11.36    1.12
  -4   9   0   10.39    1.00
   5  -9   0    4.39    0.69
  -5  -9   0    1.37    0.72
  -5  -9   0    3.84    0.84
  -5  -9   0    3.52    1.01
   5  -9   0    3.67    0.51
  -5  -9   0    4.09    0.97
  -5   9   0    2.80    0.60
  -5   9   0    3.02    0.59
  -5   9   0    4.01    0.61
   5   9   0    3.80    1.01
   5   9   0    2.10    0.79
  -6  -9   0    0.80    0.63
  -6  -9   0    0.09    0.45
  -6  -9   0    0.35    0.70
  -6  -9   0    1.09    0.66
   6  -9   0    0.26    0.25
   6  -9   0    0.38    0.14
   6   9   0    0.88    0.66
  -6   9   0    0.53    0.43
  -6   9   0    0.38    0.25
   6   9   0    0.10    0.51
  -6   9   0    0.11    0.25
  -7  -9   0    2.57    0.88
  -7  -9   0    2.61    0.95
  -7  -9   0    1.37    0.83
  -7  -9   0    3.23    1.12
   7  -9   0    1.98    0.49
   7   9   0    2.13    0.81
   7   9   0    3.81    1.11
  -7   9   0    2.20    0.76
  -8  -9   0    0.58    0.67
  -8  -9   0    2.91    0.99
  -8  -9   0   -0.23    0.80
   8  -9   0    0.71    0.28
  -8  -9   0    0.37    0.76
  -8   9   0    1.40    0.48
   8   9   0    0.32    0.61
  -8   9   0    1.63    0.76
   8   9   0    0.74    0.61
  -9  -9   0    0.83    0.84
   9  -9   0   -0.18    0.14
  -9  -9   0    0.12    0.67
  -9  -9   0   -0.07    0.56
  -9   9   0   -0.06    0.55
   9   9   0    0.34    0.58
   9   9   0   -0.18    0.36
 -10  -9   0    0.29    0.87
  10  -9   0    0.16    0.19
 -10  -9   0    0.88    0.89
 -10  -9   0    0.77    0.81
 -10   9   0   -0.28    0.71
  10   9   0   -0.68    0.43
 -11  -9   0   -0.57    0.79
 -11  -9   0    0.53    0.97
 -11  -9   0    0.23    0.75
  11   9   0    0.18    0.65
 -11   9   0    0.60    0.79
 -12  -9   0   -0.48    0.80
 -12  -9   0    0.78    1.42
 -12  -9   0   -0.71    1.04
 -12   9   0   -0.46    0.87
  12   9   0    1.12    0.72
   0 -10   0   10.66    1.45
   0 -10   0   17.41    1.83
   0 -10   0   11.85    1.02
   0 -10   0   12.24    1.52
   0 -10   0   10.27    1.58
   0  10   0   13.11    1.60
   0  10   0   13.23    1.60
   0  10   0   12.04    1.02
  -1 -10   0   26.02    2.97
  -1 -10   0   31.89    2.61
   1 -10   0   27.85    2.86
   1 -10   0   35.16    2.96
  -1 -10   0   32.71    3.01
  -1 -10   0   26.52    2.89
   1 -10   0   33.53    2.88
  -1  10   0   40.52    3.03
  -1  10   0   32.83    2.88
   1  10   0   31.82    3.03
   1  10   0   37.15    2.62
  -2 -10   0    5.64    1.23
  -2 -10   0    8.85    1.30
   2 -10   0   11.05    1.26
  -2 -10   0    6.37    1.12
  -2 -10   0    7.04    0.93
   2 -10   0    6.29    0.94
   2 -10   0    7.63    1.12
  -2  10   0    9.09    1.17
   2  10   0    6.12    0.85
  -2  10   0    7.00    1.04
   2  10   0    7.67    1.28
  -3 -10   0    6.39    1.25
   3 -10   0    6.16    0.84
  -3 -10   0    9.63    1.10
   3 -10   0    4.82    0.91
   3 -10   0    7.96    1.04
  -3 -10   0    7.06    1.26
  -3 -10   0    4.25    0.99
   3  10   0    5.85    1.19
  -3  10   0    6.00    0.59
  -3  10   0    5.56    0.88
  -3  10   0    8.40    1.08
   3  10   0    4.31    1.06
  -4 -10   0    0.23    0.35
  -4 -10   0    0.08    0.50
   4 -10   0    0.08    0.14
   4 -10   0    0.22    0.21
   4 -10   0    0.06    0.26
  -4 -10   0   -0.29    0.32
  -4 -10   0    0.03    0.49
   4  10   0    0.17    0.50
  -4  10   0    0.29    0.33
  -4  10   0   -0.10    0.25
   4  10   0    0.17    0.56
  -4  10   0    0.34    0.24
   5 -10   0    0.97    0.37
  -5 -10   0   -0.51    0.34
   5 -10   0    0.90    0.24
  -5 -10   0    1.09    0.67
  -5 -10   0    0.93    0.54
  -5 -10   0    0.74    0.63
  -5  10   0    0.52    0.35
  -5  10   0    0.67    0.38
   5  10   0    0.73    0.55
   5  10   0    0.77    0.55
  -5  10   0    0.53    0.30
  -6 -10   0    0.95    0.65
   6 -10   0    0.70    0.17
   6 -10   0    0.37    0.24
  -6 -10   0    0.52    0.70
  -6 -10   0   -0.35    0.45
  -6 -10   0    1.70    0.79
   6  10   0    0.74    0.71
  -6  10   0   -0.17    0.24
  -6  10   0   -0.23    0.33
  -6  10   0    0.51    0.27
   6  10   0    0.43    0.68
  -7 -10   0   11.19    1.97
  -7 -10   0   17.26    2.39
  -7 -10   0   15.55    2.16
   7 -10   0   14.85    1.46
  -7 -10   0   15.86    2.40
  -7  10   0   16.06    1.72
   7  10   0   15.02    2.17
   7  10   0   10.12    2.05
  -8 -10   0    1.39    0.79
  -8 -10   0    0.84    0.96
  -8 -10   0    0.98    0.80
   8 -10   0    1.27    0.39
  -8 -10   0    0.59    0.83
  -8  10   0    0.81    0.66
   8  10   0    0.36    0.67
   8  10   0    1.05    0.67
  -9 -10   0    0.81    0.84
   9 -10   0    0.79    0.27
  -9 -10   0    2.68    1.01
  -9 -10   0    1.16    1.07
   9  10   0    1.55    0.76
  -9  10   0    0.74    0.70
   9  10   0    0.94    0.82
 -10 -10   0   -0.72    0.80
 -10 -10   0    0.27    0.82
 -10 -10   0    0.68    0.83
 -10  10   0    0.73    0.75
  10  10   0    0.82    0.72
 -11 -10   0    0.35    0.85
 -11 -10   0   -0.59    0.81
 -11 -10   0   -0.80    0.80
 -11  10   0   -0.09    0.72
  11  10   0    0.36    0.71
 -12 -10   0   -1.66    0.95
   0 -11   0    0.45    0.41
   0 -11   0   -0.46    0.34
   0 -11   0    0.27    0.14
   0 -11   0   -0.01    0.27
   0  11   0   -0.74    0.26
   1 -11   0    0.67    0.35
  -1 -11   0   -0.06    0.45
   1 -11   0    0.28    0.35
  -1 -11   0    0.37    0.24
  -1 -11   0    0.25    0.40
  -1 -11   0    0.26    0.40
   1 -11   0    0.40    0.38
   1  11   0    0.46    0.23
  -1  11   0    0.49    0.42
   1  11   0    0.31    0.40
  -1  11   0    0.72    0.46
   2 -11   0    1.57    0.48
   2 -11   0    1.11    0.48
  -2 -11   0    1.30    0.53
  -2 -11   0    1.26    0.70
   2 -11   0    0.56    0.31
  -2 -11   0    1.56    0.45
  -2 -11   0    1.07    0.56
  -2  11   0    2.23    0.62
   2  11   0    1.20    0.66
   2  11   0    1.17    0.38
  -2  11   0    1.32    0.51
  -3 -11   0    9.57    1.29
   3 -11   0   10.48    1.40
  -3 -11   0   12.44    1.75
  -3 -11   0   12.24    1.63
  -3 -11   0   10.23    1.68
   3 -11   0   11.15    1.39
   3 -11   0   10.98    1.18
   3  11   0    7.77    1.54
  -3  11   0   11.03    1.34
  -3  11   0   12.00    1.44
   3  11   0   12.43    1.82
  -3  11   0   10.56    0.88
  -4 -11   0   14.25    2.08
   4 -11   0   13.43    1.42
  -4 -11   0   12.24    1.93
  -4 -11   0   13.52    1.86
  -4 -11   0   15.01    1.60
   4 -11   0   12.98    1.57
   4 -11   0   13.99    1.34
   4  11   0   15.06    2.11
   4  11   0   12.70    1.98
  -4  11   0   12.86    1.37
  -4  11   0   14.17    1.48
  -4  11   0   12.83    1.20
  -5 -11   0    4.37    1.14
  -5 -11   0    5.53    1.40
  -5 -11   0    6.52    1.30
  -5 -11   0    6.27    1.14
   5 -11   0    5.28    0.73
   5 -11   0    8.62    1.02
   5 -11   0    5.57    0.93
  -5  11   0    5.04    0.86
   5  11   0    5.68    1.36
   5  11   0    5.63    1.27
  -5  11   0    7.01    0.89
  -5  11   0    6.44    0.85
  -6 -11   0    2.53    0.82
  -6 -11   0    2.36    0.92
  -6 -11   0    2.36    1.07
   6 -11   0    0.89    0.35
  -6 -11   0    0.94    0.74
   6  11   0    1.35    0.81
   6  11   0    0.72    0.68
  -6  11   0    2.26    0.60
   7 -11   0    5.40    0.82
  -7 -11   0    3.59    1.31
  -7 -11   0    6.95    1.54
  -7 -11   0    6.66    1.45
  -7 -11   0    5.91    1.27
   7  11   0    5.24    1.35
  -7  11   0    5.71    1.02
   7  11   0    5.49    1.40
  -8 -11   0    2.27    1.07
  -8 -11   0    3.35    1.26
  -8 -11   0    3.50    1.17
   8 -11   0    2.44    0.53
  -8 -11   0    3.34    1.11
  -8  11   0    4.57    0.99
   8  11   0    4.96    1.22
   8  11   0    3.12    1.24
  -9 -11   0    1.00    0.93
  -9 -11   0   -0.60    0.58
   9 -11   0    0.22    0.21
  -9 -11   0    0.28    0.70
   9  11   0    0.09    0.68
  -9  11   0    0.66    0.67
   9  11   0    0.39    0.76
 -10 -11   0    0.08    0.77
 -10 -11   0   -0.83    0.67
 -10 -11   0    1.22    1.02
  10  11   0    0.62    0.78
 -10  11   0    0.19    0.80
 -11 -11   0    0.07    0.74
 -11 -11   0    0.36    1.20
 -11 -11   0   -0.85    0.84
  11  11   0   -1.04    0.42
   0 -12   0    4.28    1.03
   0 -12   0    5.20    1.03
   0 -12   0    5.60    1.02
   0  12   0    4.58    1.00
   1 -12   0   34.29    2.92
  -1 -12   0   25.15    2.90
  -1 -12   0   28.24    2.40
   1 -12   0   31.99    2.93
  -1 -12   0   27.60    2.83
  -1 -12   0   29.90    2.89
   1 -12   0   31.41    2.78
  -1  12   0   31.02    2.84
   1  12   0   26.84    2.86
  -1  12   0   30.51    2.79
  -2 -12   0    1.03    0.65
  -2 -12   0    0.10    0.30
   2 -12   0    0.54    0.37
  -2 -12   0   -0.23    0.36
   2 -12   0    0.14    0.32
   2 -12   0    1.03    0.40
  -2 -12   0    0.17    0.35
  -2  12   0    1.09    0.57
  -2  12   0    0.42    0.40
   2  12   0    1.03    0.34
   2  12   0    0.33    0.53
  -3 -12   0    0.82    0.42
   3 -12   0    0.48    0.34
  -3 -12   0    1.05    0.64
  -3 -12   0    2.63    0.80
   3 -12   0    0.72    0.49
  -3 -12   0    0.35    0.65
   3 -12   0    0.90    0.36
  -3  12   0    1.32    0.53
   3  12   0    0.43    0.59
   3  12   0    0.68    0.59
  -3  12   0    0.67    0.39
  -4 -12   0    0.74    0.47
  -4 -12   0    1.51    0.84
  -4 -12   0    0.56    0.64
   4 -12   0    0.34    0.23
   4 -12   0    0.29    0.30
   4 -12   0    0.20    0.20
  -4 -12   0    0.14    0.61
  -4  12   0    0.91    0.47
  -4  12   0    0.42    0.22
  -4  12   0    0.25    0.30
   4  12   0    0.14    0.68
   4  12   0   -0.05    0.53
   5 -12   0    1.46    0.45
   5 -12   0    1.53    0.42
  -5 -12   0    1.34    0.60
   5 -12   0    0.58    0.21
  -5 -12   0    2.03    1.05
  -5 -12   0    1.19    0.78
  -5 -12   0    1.17    0.74
   5  12   0    2.06    0.86
  -5  12   0    2.01    0.44
   5  12   0    0.45    0.75
  -5  12   0    1.36    0.57
  -5  12   0    1.53    0.44
  -6 -12   0    1.79    0.75
   6 -12   0    1.87    0.51
  -6 -12   0    1.35    0.80
  -6 -12   0    1.74    0.90
  -6 -12   0    4.66    1.36
  -6  12   0    1.64    0.51
   6  12   0    2.34    0.92
   6  12   0    0.65    0.78
   7 -12   0   -0.02    0.21
  -7 -12   0    0.03    0.54
  -7 -12   0    0.02    0.62
  -7 -12   0   -0.84    0.59
  -7 -12   0    0.09    0.68
   7  12   0   -0.09    0.59
  -7  12   0    0.25    0.44
   7  12   0    0.27    0.59
  -8 -12   0   -0.26    0.71
  -8 -12   0    0.50    0.74
  -8 -12   0    0.05    0.73
  -8 -12   0   -0.11    0.43
   8 -12   0    0.31    0.21
  -8  12   0   -0.49    0.52
   8  12   0   -0.59    0.51
   8  12   0    1.89    0.82
  -9 -12   0    0.29    0.70
  -9 -12   0   -0.44    0.75
  -9 -12   0    0.74    1.01
  -9 -12   0   -1.33    1.19
   9 -12   0   -0.02    0.22
   9  12   0    0.28    0.67
   9  12   0    0.04    0.54
 -10 -12   0   -0.86    0.76
 -10 -12   0   -0.48    0.98
 -10 -12   0    0.30    0.86
  10  12   0   -0.59    0.54
 -11 -12   0   -0.97    1.00
 -11 -12   0    1.30    0.97
 -11 -12   0   -0.51    0.99
  11  12   0    0.34    0.85
   0 -13   0    0.64    0.41
   0 -13   0    0.58    0.59
   0  13   0    0.08    0.47
  -1 -13   0   15.91    2.03
  -1 -13   0   15.16    1.97
  -1 -13   0   15.60    1.39
   1 -13   0   13.77    1.94
  -1 -13   0   13.00    2.06
   1 -13   0   16.58    1.93
  -1  13   0   15.91    1.91
   1  13   0   15.22    2.01
   2 -13   0    0.18    0.43
  -2 -13   0    0.06    0.54
  -2 -13   0    0.50    0.35
   2 -13   0    0.49    0.33
  -2 -13   0   -0.43    0.22
   2 -13   0    0.23    0.24
  -2 -13   0   -1.03    0.39
   2  13   0    0.18    0.50
  -2  13   0    0.32    0.52
  -2  13   0   -0.39    0.34
   3 -13   0    0.56    0.27
  -3 -13   0    0.28    0.46
   3 -13   0    0.51    0.32
   3 -13   0    0.14    0.31
  -3 -13   0    0.03    0.52
  -3 -13   0    0.66    0.60
  -3 -13   0    0.27    0.37
  -3  13   0    0.53    0.47
   3  13   0    0.36    0.66
  -3  13   0   -0.13    0.29
   3  13   0    1.96    0.87
   4 -13   0   -0.08    0.25
   4 -13   0    0.03    0.22
   4 -13   0   -0.12    0.15
  -4 -13   0   -0.40    0.67
  -4 -13   0   -0.16    0.55
  -4 -13   0   -1.00    0.40
  -4 -13   0   -0.48    0.38
   4  13   0   -0.26    0.56
  -4  13   0    0.71    0.49
  -4  13   0    0.51    0.35
   4  13   0   -0.01    0.63
  -4  13   0    0.16    0.17
   5 -13   0    0.52    0.30
  -5 -13   0    0.24    0.66
   5 -13   0    0.12    0.12
  -5 -13   0    0.34    0.59
  -5 -13   0   -0.50    0.72
  -5 -13   0    0.01    0.52
  -5  13   0   -0.13    0.24
   5  13   0    0.29    0.65
   5  13   0    0.13    0.70
  -5  13   0   -0.07    0.27
  -6 -13   0   -0.95    0.54
   6 -13   0    0.35    0.26
  -6 -13   0    0.43    0.52
  -6 -13   0   -0.85    0.56
  -6 -13   0   -0.30    0.54
   6  13   0    0.22    0.75
   6  13   0    0.31    0.55
  -6  13   0    0.18    0.36
  -7 -13   0   -0.67    0.62
  -7 -13   0    1.25    0.74
  -7 -13   0   -0.01    0.85
   7 -13   0    0.13    0.23
  -7 -13   0    0.25    0.81
   7  13   0    0.24    0.69
   7  13   0   -0.01    0.65
  -8 -13   0    1.38    0.99
  -8 -13   0    1.81    0.94
  -8 -13   0    0.29    0.72
   8 -13   0    0.90    0.34
  -8 -13   0    1.22    1.07
   8  13   0    1.42    1.01
   8  13   0    1.44    0.85
  -9 -13   0   -1.33    0.71
  -9 -13   0    0.59    0.92
  -9 -13   0   -0.46    0.62
   9 -13   0    0.49    0.21
  -9 -13   0   -0.40    0.65
   9  13   0   -0.01    0.60
   9  13   0    0.33    0.75
 -10 -13   0    0.03    0.97
 -10 -13   0    2.49    1.20
 -10 -13   0    0.70    0.94
  10  13   0   -0.34    0.70
 -11 -13   0   -0.97    0.94
 -11 -13   0    0.09    0.91
 -11 -13   0   -0.80    1.08
  11  13   0    0.73    0.92
   0 -14   0    3.44    0.99
   0 -14   0    3.11    0.77
   0  14   0    2.36    0.80
  -1 -14   0   -0.14    0.52
   1 -14   0    0.79    0.52
  -1 -14   0    0.48    0.40
   1 -14   0    0.50    0.36
  -1 -14   0    0.35    0.56
  -1 -14   0   -0.11    0.21
   1  14   0    0.18    0.55
  -1  14   0   -0.10    0.38
   2 -14   0    6.81    1.32
   2 -14   0    8.03    1.16
  -2 -14   0    7.51    1.47
  -2 -14   0    4.68    1.18
  -2 -14   0    9.21    1.77
  -2 -14   0    7.94    1.01
  -2  14   0    7.20    1.21
   2  14   0    8.41    1.50
  -3 -14   0    2.42    0.67
   3 -14   0    2.41    0.64
  -3 -14   0    1.40    0.73
  -3 -14   0    2.47    1.03
  -3 -14   0    1.14    0.93
   3 -14   0    1.49    0.56
   3 -14   0    1.40    0.47
   3  14   0    3.02    1.10
  -3  14   0    2.09    0.72
  -3  14   0    2.54    0.69
   3  14   0    2.05    0.99
  -4 -14   0    2.76    1.02
  -4 -14   0    3.95    0.88
  -4 -14   0    2.98    0.99
   4 -14   0    1.87    0.62
  -4 -14   0    2.65    1.16
   4 -14   0    4.26    0.72
   4  14   0    2.79    1.09
   4  14   0    5.06    1.35
  -4  14   0    4.43    0.83
  -5 -14   0    6.98    1.27
  -5 -14   0    6.07    1.29
  -5 -14   0    5.55    1.58
  -5 -14   0    6.80    1.50
   5 -14   0    3.44    0.81
   5  14   0    4.40    1.27
   5  14   0    6.97    1.53
  -6 -14   0    1.56    0.83
  -6 -14   0    1.99    0.96
   6 -14   0    1.14    0.38
  -6 -14   0    0.36    0.91
  -6 -14   0    1.77    0.77
   6  14   0    2.77    1.17
   6  14   0   -0.14    0.53
  -7 -14   0    0.04    0.98
  -7 -14   0    0.48    0.78
   7 -14   0    0.57    0.31
  -7 -14   0   -0.30    0.51
  -7 -14   0    0.06    0.65
   7  14   0    0.88    0.83
   7  14   0    0.24    0.76
  -8 -14   0    1.39    1.04
   8 -14   0    1.68    0.40
  -8 -14   0    3.65    1.13
  -8 -14   0    1.33    1.05
  -8 -14   0    0.66    0.75
   8  14   0    0.78    0.66
   8  14   0    1.17    0.97
  -9 -14   0   -0.64    0.82
  -9 -14   0    1.37    1.07
  -9 -14   0    0.23    0.72
  -9 -14   0   -0.85    0.51
   9  14   0   -0.38    0.66
   9  14   0    1.57    0.89
 -10 -14   0   -0.54    0.88
 -10 -14   0   -1.02    0.61
 -10 -14   0   -0.43    0.96
  10  14   0   -1.12    0.80
   0 -15   0   -0.33    0.23
   0 -15   0    0.41    0.54
   0  15   0    0.52    0.57
  -1 -15   0   26.32    2.06
  -1 -15   0   24.09    3.02
  -1 -15   0   25.69    2.71
   1 -15   0   20.70    2.71
  -1 -15   0   25.18    2.68
   1 -15   0   24.56    2.52
   1  15   0   21.74    2.78
  -1  15   0   22.42    2.48
   2 -15   0    5.40    1.18
  -2 -15   0    8.96    1.56
  -2 -15   0    7.73    0.99
  -2 -15   0    6.70    1.64
  -2 -15   0    6.85    1.41
   2 -15   0    9.15    1.30
   2  15   0    7.41    1.52
   2  15   0    5.36    1.41
  -2  15   0    7.22    1.27
  -3 -15   0    5.46    1.47
  -3 -15   0    6.58    1.45
  -3 -15   0    4.28    1.21
  -3 -15   0    6.68    1.03
   3 -15   0    4.12    0.99
   3 -15   0    5.47    0.91
  -3  15   0    6.33    1.16
   3  15   0    4.96    1.25
   3  15   0    6.41    1.54
   4 -15   0    2.21    0.70
  -4 -15   0    2.81    0.82
  -4 -15   0    0.99    0.87
  -4 -15   0    1.74    0.91
  -4 -15   0    3.22    1.06
   4  15   0    2.13    0.99
   4  15   0    1.53    1.01
  -5 -15   0   -0.19    0.82
   5 -15   0    0.74    0.38
  -5 -15   0   -0.41    0.43
  -5 -15   0   -0.40    0.49
  -5 -15   0   -0.51    0.49
   5  15   0   -0.07    0.70
   5  15   0   -1.23    0.53
  -6 -15   0    2.50    1.12
  -6 -15   0    1.49    0.74
  -6 -15   0    0.32    1.01
  -6 -15   0    2.11    0.82
   6 -15   0    1.32    0.43
   6  15   0    1.20    0.86
   6  15   0    1.38    0.94
  -7 -15   0    0.06    0.57
  -7 -15   0   -0.60    0.38
  -7 -15   0    0.00    0.83
   7 -15   0   -0.13    0.16
  -7 -15   0   -0.73    0.64
   7  15   0   -0.27    0.55
   7  15   0   -0.20    0.73
  -8 -15   0    2.88    1.07
  -8 -15   0    1.12    1.24
  -8 -15   0    2.16    1.10
   8 -15   0    2.04    0.50
  -8 -15   0    5.68    1.55
   8  15   0    2.31    1.19
   8  15   0    0.53    0.75
  -9 -15   0   -0.04    1.01
  -9 -15   0   -1.40    0.76
  -9 -15   0   -0.44    0.62
  -9 -15   0    0.36    1.05
   9  15   0   -0.49    0.77
   9  15   0   -0.11    0.53
 -10 -15   0    0.24    0.97
 -10 -15   0    0.05    0.85
 -10 -15   0   -1.52    0.75
  10  15   0   -0.56    0.86
   0 -16   0    1.00    0.70
   0 -16   0    1.52    0.62
   0  16   0    2.64    0.89
  -1 -16   0    0.11    0.45
  -1 -16   0    0.75    0.25
  -1 -16   0   -0.15    0.50
   1 -16   0    0.31    0.49
   1 -16   0    0.19    0.31
  -1  16   0    0.45    0.55
   1  16   0    1.35    0.83
   2 -16   0    0.08    0.36
  -2 -16   0    0.15    0.55
  -2 -16   0   -0.11    0.29
   2 -16   0   -0.63    0.23
  -2 -16   0   -0.44    0.60
  -2 -16   0   -0.05    0.40
   2  16   0    0.07    0.65
   2  16   0    0.08    0.64
  -2  16   0    0.07    0.52
  -3 -16   0    0.27    0.51
  -3 -16   0    0.44    0.42
   3 -16   0    0.04    0.26
  -3 -16   0    0.42    0.53
  -3 -16   0    1.33    0.84
   3 -16   0    0.68    0.48
  -3  16   0    0.08    0.44
   3  16   0    0.34    0.65
   3  16   0    0.63    0.75
  -4 -16   0   -0.19    0.60
  -4 -16   0    0.59    0.58
  -4 -16   0    0.48    0.87
  -4 -16   0    1.04    0.63
   4 -16   0    0.13    0.45
   4  16   0   -0.70    0.66
   4  16   0   -0.17    0.67
  -5 -16   0   -0.31    0.48
  -5 -16   0    0.01    0.59
   5 -16   0   -0.31    0.20
  -5 -16   0    0.56    0.78
  -5 -16   0    0.94    0.96
   5  16   0   -0.43    0.79
   5  16   0    0.08    0.74
   6 -16   0    0.49    0.34
  -6 -16   0    0.48    0.68
  -6 -16   0    1.19    1.09
  -6 -16   0    0.58    0.78
  -6 -16   0    0.23    0.61
   6  16   0    0.54    0.81
   6  16   0    0.45    0.98
  -7 -16   0   -0.17    0.59
   7 -16   0    0.00    0.20
  -7 -16   0    0.32    0.74
  -7 -16   0    0.44    0.96
  -7 -16   0    0.48    0.82
   7  16   0   -0.14    0.87
   7  16   0    0.32    0.83
   8 -16   0    0.17    0.28
  -8 -16   0   -1.33    0.67
  -8 -16   0   -0.43    0.76
  -8 -16   0    0.96    1.06
  -8 -16   0    0.45    0.70
   8  16   0   -0.45    0.67
   8  16   0   -0.74    0.71
  -9 -16   0    1.79    1.24
  -9 -16   0    1.51    0.97
  -9 -16   0    0.17    0.94
  -9 -16   0   -0.94    0.75
   9  16   0    0.56    0.97
   9  16   0    1.33    0.85
 -10 -16   0   -1.00    0.84
   0 -17   0   -0.49    0.26
   0 -17   0   -0.31    0.55
   0  17   0    0.21    0.55
  -1 -17   0    1.53    0.94
   1 -17   0    4.17    0.92
   1 -17   0    2.35    0.86
  -1 -17   0    5.81    1.21
  -1  17   0    2.50    0.96
   1  17   0    5.21    1.26
   2 -17   0    0.16    0.42
  -2 -17   0   -1.14    0.58
   2 -17   0    0.96    0.43
  -2 -17   0   -0.23    0.37
  -2 -17   0    0.27    0.30
  -2 -17   0   -0.04    0.35
   2  17   0    0.82    0.81
  -2  17   0   -0.19    0.49
   2  17   0    0.22    0.70
   3 -17   0    0.16    0.41
  -3 -17   0    0.56    0.63
  -3 -17   0    0.64    0.60
  -3 -17   0    0.51    1.07
  -3 -17   0   -0.40    0.35
   3  17   0    0.13    0.72
   3  17   0    0.00    0.81
  -4 -17   0    0.58    0.74
  -4 -17   0   -0.57    0.87
   4 -17   0    0.19    0.42
  -4 -17   0   -0.28    0.52
  -4 -17   0    1.99    0.90
   4  17   0   -0.44    0.54
   4  17   0   -0.40    0.63
   5 -17   0   -0.01    0.31
  -5 -17   0   -0.84    0.74
  -5 -17   0    0.24    0.44
  -5 -17   0   -0.46    0.65
  -5 -17   0   -0.84    0.49
   5  17   0    0.04    0.68
   5  17   0    0.78    0.91
  -6 -17   0   -0.37    0.64
  -6 -17   0   -0.38    0.91
  -6 -17   0    0.20    0.60
  -6 -17   0   -0.28    0.53
   6 -17   0    0.05    0.32
   6  17   0    1.30    0.97
   6  17   0    1.65    0.96
  -7 -17   0   -1.17    0.62
  -7 -17   0    0.75    1.10
  -7 -17   0    0.03    0.87
   7 -17   0    0.19    0.31
  -7 -17   0    0.66    0.79
   7  17   0   -0.86    0.73
   7  17   0   -0.29    0.59
  -8 -17   0    2.81    1.18
  -8 -17   0    2.08    1.36
  -8 -17   0    0.73    1.07
  -8 -17   0    1.56    0.93
   8 -17   0    0.91    0.42
   8  17   0    2.27    1.02
   8  17   0    1.37    1.14
  -9 -17   0    0.81    1.20
  -9 -17   0    3.67    1.50
  -9 -17   0    0.79    1.13
  -9 -17   0    0.87    0.99
   9  17   0    1.61    1.21
   9  17   0    1.53    0.81
   0 -18   0   -0.11    0.31
   0 -18   0    0.18    0.48
   0  18   0    0.68    0.70
   1 -18   0    0.49    0.36
   1 -18   0   -0.15    0.37
  -1 -18   0    1.46    0.60
  -1 -18   0    0.53    0.80
  -1  18   0    0.85    0.67
   1  18   0    1.22    0.86
  -2 -18   0   14.76    2.40
  -2 -18   0   15.66    2.68
   2 -18   0   19.64    2.32
  -2 -18   0   22.68    2.79
   2 -18   0   13.16    2.19
  -2  18   0   20.37    2.44
   2  18   0   18.39    2.63
   2  18   0   15.90    2.64
  -3 -18   0    5.49    0.96
  -3 -18   0    3.04    1.23
   3 -18   0    4.11    1.04
  -3 -18   0    2.77    0.95
  -3 -18   0    3.10    1.16
   3  18   0    2.60    1.14
   3  18   0    2.39    1.04
  -4 -18   0   -0.10    0.46
  -4 -18   0   -0.60    0.85
  -4 -18   0    0.25    0.67
  -4 -18   0   -0.02    0.42
   4 -18   0    0.73    0.52
   4  18   0    0.25    0.82
   4  18   0    1.12    0.97
  -5 -18   0    4.04    1.37
  -5 -18   0    4.71    1.16
   5 -18   0    5.90    1.19
  -5 -18   0    6.34    1.76
  -5 -18   0    5.07    1.52
   5  18   0    4.64    1.44
   5  18   0    7.34    1.83
  -6 -18   0   -0.37    0.44
  -6 -18   0    2.39    1.33
  -6 -18   0    0.49    0.71
  -6 -18   0   -0.20    0.65
   6 -18   0    0.91    0.50
   6  18   0   -0.01    0.76
   6  18   0    1.71    1.07
  -7 -18   0    0.47    0.76
  -7 -18   0   -0.02    0.70
  -7 -18   0    0.62    1.29
   7 -18   0   -0.51    0.24
  -7 -18   0    0.34    0.88
   7  18   0    0.16    0.84
   7  18   0   -0.21    0.88
  -8 -18   0   -0.81    0.85
   8 -18   0   -0.79    0.26
  -8 -18   0    0.52    1.24
  -8 -18   0    0.15    0.84
  -8 -18   0    0.74    0.81
   8  18   0    0.77    1.23
   8  18   0   -0.77    0.58
  -9 -18   0   -0.36    0.92
   0 -19   0    0.91    0.52
   0 -19   0   -0.12    0.53
   0  19   0   -0.48    0.58
  -1 -19   0    1.97    1.03
   1 -19   0    1.54    0.89
   1 -19   0    2.50    0.78
  -1 -19   0    3.35    0.95
   1  19   0    1.61    0.91
  -1  19   0    1.94    0.87
   1  19   0    3.41    1.33
   2 -19   0    0.28    0.61
  -2 -19   0    0.28    0.47
  -2 -19   0    0.20    0.72
   2  19   0    0.94    0.94
   2  19   0    0.33    0.68
  -3 -19   0    3.08    1.36
  -3 -19   0    5.28    1.43
   3 -19   0    4.35    1.12
  -3 -19   0    3.66    1.04
   3  19   0    0.48    0.98
   3  19   0    3.44    1.29
  -4 -19   0   -0.77    0.51
  -4 -19   0   -0.33    0.47
  -4 -19   0   -0.69    0.92
   4 -19   0    0.15    0.41
   4  19   0   -0.73    0.57
  -5 -19   0   -0.01    0.74
   5 -19   0   -0.01    0.38
  -5 -19   0    0.87    0.73
  -5 -19   0   -0.08    0.94
   5  19   0    0.58    0.84
   5  19   0   -0.04    0.85
  -6 -19   0   -1.13    0.74
   6 -19   0    0.16    0.40
  -6 -19   0   -1.14    0.56
  -6 -19   0   -0.69    0.46
  -6 -19   0   -0.57    1.00
   6  19   0   -0.46    0.79
   6  19   0    0.35    0.82
  -7 -19   0   -0.13    0.69
  -7 -19   0   -0.37    0.52
  -7 -19   0   -0.21    0.95
  -7 -19   0    1.47    1.45
   7 -19   0   -0.26    0.32
   7  19   0   -0.90    0.68
   7  19   0    0.06    0.81
  -8 -19   0    1.05    1.07
  -8 -19   0    0.28    1.39
  -8 -19   0   -0.54    0.84
  -8 -19   0    1.96    1.10
   8  19   0    1.89    1.34
   8  19   0    0.36    1.00
   0 -20   0   -0.03    0.75
   0 -20   0    0.55    0.46
   0  20   0    1.46    0.79
  -1 -20   0   -0.03    0.41
  -1 -20   0   -0.24    0.31
   1 -20   0   -0.36    0.62
   1  20   0    0.59    0.70
   1  20   0    0.19    0.71
  -2 -20   0    4.65    1.48
  -2 -20   0   10.91    1.92
   2 -20   0    8.74    1.70
   2  20   0    6.82    1.68
   2  20   0    7.65    1.92
  -3 -20   0    0.68    0.66
  -3 -20   0    0.06    0.89
   3 -20   0   -0.04    0.43
   3  20   0   -0.66    0.48
   3  20   0   -0.63    0.55
  -4 -20   0   -0.51    0.80
  -4 -20   0    0.43    0.61
  -4 -20   0    0.71    0.86
   4 -20   0   -0.34    0.39
   4  20   0    0.77    1.08
   4  20   0   -0.01    0.88
  -5 -20   0    1.47    1.27
   5 -20   0   -0.09    0.37
  -5 -20   0   -0.27    0.47
   5  20   0    1.15    0.99
   5  20   0    0.43    0.91
   6 -20   0   -0.31    0.32
  -6 -20   0    0.66    0.62
  -6 -20   0   -0.72    1.03
  -6 -20   0   -0.58    0.79
   6  20   0    1.07    1.04
   6  20   0    0.74    1.06
  -7 -20   0    1.71    0.86
  -7 -20   0   -0.65    0.97
   7 -20   0   -0.34    0.39
  -7 -20   0   -0.15    0.78
   7  20   0    0.33    0.85
   7  20   0   -0.11    0.97
   0 -21   0   -0.41    0.48
   0  21   0    0.17    0.65
  -1 -21   0    0.88    0.43
  -1 -21   0    2.23    1.13
   1 -21   0    2.16    1.02
   1  21   0    1.48    0.92
   1  21   0    1.88    1.20
  -2 -21   0    0.75    0.88
   2 -21   0   -0.17    0.56
  -2 -21   0   -0.58    0.39
   2  21   0   -0.15    0.84
   2  21   0    0.96    0.89
  -3 -21   0    1.26    1.19
  -3 -21   0    0.68    0.58
   3 -21   0    0.09    0.54
   3  21   0    0.93    0.95
   3  21   0   -0.42    0.84
  -4 -21   0   -0.07    0.94
   4 -21   0   -0.20    0.46
  -4 -21   0   -0.11    0.64
   4  21   0    1.19    1.05
   4  21   0   -0.20    0.76
  -5 -21   0   -0.46    0.98
   5 -21   0    0.36    0.52
  -5 -21   0   -0.14    0.82
  -5 -21   0    0.71    0.56
   5  21   0    0.80    1.02
   5  21   0    0.45    1.01
  -6 -21   0    0.44    0.79
  -6 -21   0   -0.23    0.84
  -6 -21   0    0.23    1.14
   6 -21   0   -0.20    0.34
   6  21   0    0.82    1.12
   6  21   0    0.30    0.82
   0 -22   0    1.40    0.92
   0  22   0    1.83    1.10
  -1 -22   0    4.85    1.51
   1 -22   0    3.88    1.26
   1  22   0    2.93    1.18
   1  22   0    2.93    1.38
   2 -22   0    0.12    0.59
  -2 -22   0    0.53    0.62
  -2 -22   0   -0.68    0.80
   2  22   0   -0.04    0.84
   2  22   0   -0.35    0.91
  -3 -22   0    0.20    0.73
  -3 -22   0    0.41    0.66
   3 -22   0    1.36    0.82
   3  22   0   -0.09    0.90
   3  22   0    0.04    1.07
  -4 -22   0   -0.05    0.88
  -4 -22   0   -0.08    0.63
   4 -22   0   -0.79    0.43
   4  22   0    0.58    0.95
   4  22   0   -0.55    0.77
   5 -22   0   -0.06    0.41
  -5 -22   0   -0.86    0.41
  -5 -22   0    0.65    1.38
   5  22   0    0.42    0.90
   5  22   0    1.01    0.94
   0 -23   0   -0.72    0.62
   0  23   0    0.37    0.94
   1 -23   0    1.71    0.94
  -1 -23   0   -0.01    0.89
  -1  23   0   -0.35    0.76
   1  23   0    2.00    1.25
  -2 -23   0    0.84    1.17
   2 -23   0    0.19    0.61
   2  23   0   -0.56    0.97
   2  23   0    0.42    0.83
  -3 -23   0   -0.91    0.89
  -3 -23   0    0.48    0.60
   3 -23   0    0.04    0.60
   3  23   0   -0.24    0.78
   3  23   0   -0.92    0.94
  -4 -23   0   -1.14    0.48
  -4 -23   0   -0.16    0.83
   4 -23   0    0.23    0.46
   4  23   0   -0.21    0.85
   4  23   0    0.29    0.96
   0 -24   0   -0.69    0.86
   0  24   0    0.12    0.93
  -1 -24   0    1.36    1.14
   1 -24   0    0.75    0.81
   1  24   0   -1.82    0.63
  -1  24   0    1.19    1.03
 -13   0   1    1.55    1.43
  13   0  -1    0.98    0.50
  12   0  -1   -0.22    0.36
 -12   0   1   -0.10    1.15
  11   0  -1   11.77    1.69
 -11   0   1   13.22    2.33
 -10   0   1    0.69    0.58
  10   0  -1    0.17    0.33
 -10   0   1   -0.67    0.40
 -10   0   1    0.51    0.89
  -9   0   1    0.80    0.50
  -9   0   1    0.19    0.46
   9   0  -1    0.20    0.45
  -9   0   1    0.83    0.70
   9   0  -1    0.16    0.29
   8   0  -1    0.58    0.29
  -8   0   1   -0.24    0.31
   8   0  -1    0.14    0.32
  -8   0   1    1.11    0.70
   8   0  -1   -0.13    0.23
  -8   0   1   -0.70    0.29
  -8   0   1   -0.65    0.33
  -7   0   1   16.10    1.68
  -7   0   1   17.99    1.68
   7   0  -1   15.17    1.64
  -7   0   1   16.58    2.01
  -7   0   1   15.48    1.58
   7   0  -1   16.30    1.60
   7   0  -1   13.94    1.54
   6   0  -1   -0.12    0.17
  -6   0   1   -0.33    0.17
   6   0  -1    0.09    0.21
  -6   0   1    0.27    0.33
   6   0  -1    0.17    0.21
  -6   0   1    0.05    0.26
   6   0  -1    0.12    0.12
  -6   0   1   -0.15    0.41
  -5   0   1    5.38    0.76
  -5   0   1    6.12    0.96
   5   0  -1    7.27    0.75
   5   0  -1    6.75    0.89
   5   0  -1    6.78    0.87
   5   0  -1    6.62    0.90
  -5   0   1    6.52    0.89
  -5   0   1    5.85    0.87
  -4   0   1    0.25    0.18
   4   0  -1   -0.01    0.17
  -4   0   1   -0.08    0.19
   4   0  -1   -0.14    0.10
   4   0  -1    0.09    0.14
   4   0  -1   -0.03    0.14
   4   0  -1   -0.17    0.16
  -4   0   1    0.02    0.16
  -4   0   1   -0.25    0.11
  -4   0   1   -0.31    0.26
   3   0  -1   88.46    6.54
  -3   0   1   83.39    6.55
  -3   0   1   89.86    6.37
   3   0  -1   91.56    6.57
   3   0  -1   81.94    6.40
   3   0  -1   89.35    6.44
  -3   0   1   89.12    6.44
  -3   0   1   85.93    6.56
   3   0  -1   91.90    6.42
  -3   0   1   73.59    6.41
   2   0  -1   -0.13    0.11
   2   0  -1   -0.17    0.10
  -2   0   1   -0.04    0.08
  -2   0   1   -0.14    0.10
   2   0  -1    0.06    0.13
  -2   0   1   -0.17    0.10
   2   0  -1   -0.05    0.09
   2   0  -1    0.09    0.08
  -2   0   1   -0.15    0.10
  -2   0   1    0.06    0.15
   1   0  -1  678.77   49.95
   1   0  -1  721.32   49.96
   1   0  -1  694.89   50.60
   1   0  -1  728.19   49.53
  -1   0   1  742.02   49.95
  -1   0   1  675.52   50.60
  -1   0   1  649.01   49.52
   0   0  -1    0.00    0.03
   0   0   1    0.11    0.06
   0   0   1    0.08    0.05
   0   0  -1    0.00    0.03
  -1   0  -1   10.59    0.87
  -1   0  -1   11.47    0.99
   1   0   1   11.04    0.89
  -1   0  -1   10.99    0.87
   1   0   1   10.91    0.88
  -1   0  -1   11.95    0.89
   2   0   1   -0.12    0.05
  -2   0  -1   -0.14    0.11
  -2   0  -1   -0.15    0.10
  -2   0  -1   -0.17    0.10
   2   0   1   -0.06    0.12
   2   0   1   -0.09    0.11
   2   0   1   -0.08    0.13
   2   0   1   -0.03    0.10
  -2   0  -1   -0.06    0.12
  -2   0  -1    0.05    0.17
   3   0   1   -0.18    0.07
  -3   0  -1   -0.02    0.13
   3   0   1    0.03    0.14
  -3   0  -1   -0.11    0.11
  -3   0  -1   -0.21    0.12
  -3   0  -1    0.03    0.19
   3   0   1   -0.28    0.11
  -3   0  -1    0.09    0.27
   3   0   1   -0.03    0.12
   3   0   1   -0.08    0.10
   4   0   1   -0.04    0.12
  -4   0  -1    0.30    0.29
   4   0   1    0.00    0.14
   4   0   1    0.02    0.13
  -4   0  -1   -0.21    0.15
  -4   0  -1   -0.07    0.16
  -4   0  -1   -0.29    0.18
  -4   0  -1    0.03    0.19
   4   0   1    0.25    0.19
  -5   0  -1   67.42    4.68
   5   0   1   55.23    4.58
  -5   0  -1   58.72    4.65
   5   0   1   59.85    4.57
   5   0   1   54.72    4.55
  -5   0  -1   62.50    5.02
  -5   0  -1   63.13    4.92
  -6   0  -1    0.40    0.34
  -6   0  -1   -0.20    0.29
   6   0   1    0.15    0.24
  -6   0  -1   -0.17    0.21
  -6   0  -1    0.11    0.47
   6   0   1    0.33    0.22
   6   0   1    0.18    0.17
  -7   0  -1    3.77    0.74
   7   0   1    4.25    0.67
  -7   0  -1    3.54    0.80
   7   0   1    4.24    0.68
  -7   0  -1    2.62    0.63
   7   0   1    4.17    0.72
  -7   0  -1    3.95    1.02
   8   0   1    0.45    0.31
  -8   0  -1    0.19    0.39
  -8   0  -1    0.63    0.46
   8   0   1    0.12    0.23
   8   0   1   -0.01    0.20
  -8   0  -1    0.62    0.70
  -9   0  -1    0.17    0.83
  -9   0  -1    0.60    0.46
   9   0   1    0.19    0.28
  -9   0  -1    0.07    0.55
 -10   0  -1   -0.97    0.63
 -10   0  -1    0.36    0.49
 -10   0  -1   -1.15    0.43
  10   0   1   -0.26    0.28
 -11   0  -1    0.57    1.07
 -11   0  -1   -0.10    0.45
  11   0   1    0.72    0.42
  12   0   1    0.18    0.33
 -12   0  -1    1.14    1.21
 -13  -1   1    5.02    1.99
  13  -1  -1    3.31    0.74
  13   1  -1    1.47    0.70
 -13   1   1    6.35    1.98
  12  -1  -1    0.79    0.42
 -12  -1   1    0.66    1.18
 -12   1   1    0.26    1.09
 -11  -1   1    3.56    1.04
 -11  -1   1    1.42    1.16
  11  -1  -1    2.97    0.77
  11   1  -1    3.53    0.87
 -11   1   1    2.93    1.30
 -10  -1   1    6.67    1.17
  10  -1  -1    4.45    0.92
 -10  -1   1    4.56    1.09
 -10  -1   1    5.40    1.48
 -10   1   1    6.50    1.57
 -10   1   1    6.99    1.13
  10   1  -1    5.06    1.11
   9  -1  -1   -0.05    0.29
  -9  -1   1    0.41    0.49
  -9  -1   1   -0.02    0.68
  -9  -1   1   -0.02    0.42
   9  -1  -1    0.65    0.39
  -9   1   1   -0.36    0.32
   9   1  -1    0.08    0.37
   9   1  -1   -0.18    0.29
  -9   1   1   -0.42    0.61
  -9   1   1    0.05    0.46
  -8  -1   1    0.26    0.38
  -8  -1   1   -0.06    0.64
   8  -1  -1   -0.07    0.19
  -8  -1   1    0.81    0.51
   8  -1  -1    0.05    0.30
   8  -1  -1    0.43    0.26
  -8  -1   1   -0.31    0.30
  -8   1   1    0.22    0.37
  -8   1   1    0.47    0.63
   8   1  -1   -0.04    0.31
  -8   1   1    0.17    0.34
   8   1  -1   -0.05    0.31
  -8   1   1   -0.01    0.32
   8   1  -1    0.51    0.32
  -7  -1   1    2.37    0.82
   7  -1  -1    2.44    0.50
  -7  -1   1    2.40    0.56
  -7  -1   1    1.93    0.62
   7  -1  -1    2.51    0.56
  -7  -1   1    2.21    0.63
   7  -1  -1    1.50    0.47
  -7   1   1    3.06    0.64
   7   1  -1    3.09    0.63
   7   1  -1    2.30    0.63
   7   1  -1    2.07    0.50
  -7   1   1    2.45    0.79
  -7   1   1    1.92    0.51
  -7   1   1    2.27    0.62
  -6  -1   1    2.51    0.59
   6  -1  -1    2.58    0.53
  -6  -1   1    1.99    0.48
  -6  -1   1    0.82    0.54
   6  -1  -1    2.28    0.47
   6  -1  -1    1.49    0.46
  -6  -1   1    1.45    0.49
  -6   1   1    1.65    0.40
   6   1  -1    1.10    0.39
   6   1  -1    1.37    0.42
  -6   1   1    1.51    0.47
  -6   1   1    1.91    0.52
   6   1  -1    1.41    0.48
  -6   1   1    2.29    0.65
   6   1  -1    1.42    0.36
  -5  -1   1    0.78    0.45
  -5  -1   1    2.46    0.46
  -5  -1   1    2.14    0.51
   5  -1  -1    1.96    0.41
  -5  -1   1    1.26    0.40
   5  -1  -1    1.28    0.40
   5   1  -1    1.69    0.46
   5   1  -1    1.81    0.39
  -5   1   1    1.53    0.44
   5   1  -1    1.16    0.41
  -5   1   1    1.25    0.48
  -5   1   1    2.20    0.48
  -5   1   1    1.61    0.35
   5   1  -1    1.70    0.43
   4  -1  -1    0.81    0.25
   4  -1  -1    0.76    0.32
  -4  -1   1    1.13    0.40
   4  -1  -1    0.66    0.25
  -4  -1   1    0.72    0.26
  -4  -1   1    1.02    0.34
   4  -1  -1    1.12    0.31
  -4  -1   1    0.66    0.30
  -4  -1   1    1.26    0.34
  -4   1   1    1.53    0.34
   4   1  -1    0.69    0.33
  -4   1   1    1.10    0.31
   4   1  -1    1.18    0.27
  -4   1   1    0.93    0.24
  -4   1   1    0.35    0.23
   4   1  -1    1.24    0.33
   4   1  -1    1.44    0.38
   4   1  -1    1.02    0.35
   4   1  -1    1.05    0.33
  -4   1   1    0.58    0.36
  -3  -1   1   12.54    1.24
   3  -1  -1   12.01    1.13
  -3  -1   1   13.23    1.14
   3  -1  -1   13.58    1.20
   3  -1  -1   12.61    1.12
  -3  -1   1   13.58    1.21
   3  -1  -1   14.61    1.17
  -3  -1   1   15.12    1.25
  -3  -1   1   13.45    1.17
  -3   1   1   12.63    1.15
  -3   1   1   11.98    1.11
  -3   1   1   11.50    1.06
   3   1  -1   13.56    1.14
   3   1  -1   12.23    1.20
   3   1  -1   12.92    1.17
   3   1  -1   12.26    1.20
  -3   1   1   13.45    1.18
   3   1  -1   12.81    1.20
  -3   1   1   12.31    1.19
   3   1  -1   14.92    1.23
   2  -1  -1    1.17    0.24
  -2  -1   1    1.75    0.31
  -2  -1   1    1.38    0.29
   2  -1  -1    1.43    0.27
   2  -1  -1    1.51    0.27
  -2  -1   1    1.31    0.23
   2  -1  -1    1.72    0.28
  -2  -1   1    1.23    0.26
  -2  -1   1    1.30    0.29
   2   1  -1    1.33    0.23
   2   1  -1    1.29    0.27
   2   1  -1    1.31    0.28
  -2   1   1    1.40    0.26
  -2   1   1    1.62    0.28
   2   1  -1    1.28    0.28
   2   1  -1    1.28    0.29
  -2   1   1    1.12    0.15
  -2   1   1    1.81    0.29
   2   1  -1    1.39    0.27
   1  -1  -1   27.00    2.04
  -1  -1   1   23.39    2.04
  -1  -1   1   25.82    2.07
  -1  -1   1   27.52    2.08
  -1  -1   1   26.67    2.04
   1  -1  -1   26.97    2.04
  -1  -1   1   26.88    2.08
   1  -1  -1   29.08    2.06
   1   1  -1   27.07    2.07
   1   1  -1   27.28    2.08
  -1   1   1   25.61    2.03
  -1   1   1   25.05    2.03
   1   1  -1   28.44    2.07
   1   1  -1   27.79    2.05
   1   1  -1   28.00    2.05
  -1   1   1   25.73    2.04
   0  -1   1    2.16    0.23
   0  -1  -1    1.52    0.27
   0  -1  -1    1.50    0.27
   0  -1  -1    2.19    0.26
   0  -1  -1    2.44    0.32
   0  -1   1    2.09    0.23
   0   1  -1    1.62    0.22
   0   1   1    2.07    0.29
   0   1  -1    1.94    0.22
   0   1  -1    2.24    0.23
   0   1   1    2.45    0.31
   0   1   1    1.54    0.25
   0   1   1    1.88    0.29
  -1  -1  -1   61.79    4.81
  -1  -1  -1   67.45    4.77
  -1  -1  -1   64.82    5.00
  -1  -1  -1   64.18    4.77
   1   1   1   62.33    4.79
   1   1   1   68.07    4.99
   1   1   1   62.89    4.78
   1   1   1   67.27    4.77
  -2  -1  -1    1.27    0.33
  -2  -1  -1    1.87    0.33
  -2  -1  -1    1.93    0.33
   2  -1   1    1.77    0.20
   2  -1   1    1.91    0.19
  -2  -1  -1    2.42    0.40
   2  -1   1    1.15    0.19
  -2  -1  -1    1.67    0.31
   2  -1   1    2.06    0.24
   2   1   1    1.77    0.31
   2   1   1    1.88    0.33
  -2   1  -1    2.05    0.23
   2   1   1    1.72    0.33
   2   1   1    2.34    0.36
   2   1   1    1.85    0.32
  -2   1  -1    1.85    0.23
  -2   1  -1    2.08    0.24
   3  -1   1   19.88    1.52
   3  -1   1   20.77    1.50
  -3  -1  -1   17.70    1.60
  -3  -1  -1   19.60    1.75
  -3  -1  -1   19.94    1.80
   3  -1   1   16.46    1.47
  -3  -1  -1   23.07    1.69
  -3  -1  -1   19.45    1.60
  -3  -1  -1   16.77    1.63
   3   1   1   16.02    1.58
  -3   1  -1   19.85    1.50
   3   1   1   19.68    1.64
   3   1   1   21.25    1.73
   3   1   1   19.64    1.61
  -3   1  -1   20.03    1.54
  -3   1  -1   18.79    1.71
  -3   1  -1   18.40    1.53
   3   1   1   19.15    1.61
  -3   1  -1   17.21    1.73
   4  -1   1    5.68    0.63
  -4  -1  -1    6.39    0.82
  -4  -1  -1    5.10    0.77
   4  -1   1    5.12    0.64
  -4  -1  -1    6.23    0.86
  -4  -1  -1    6.62    0.80
  -4  -1  -1    6.53    0.97
  -4  -1  -1    5.84    0.74
   4  -1   1    6.63    0.61
  -4   1  -1    5.36    0.68
   4   1   1    5.67    0.82
   4   1   1    6.28    0.74
   4   1   1    5.65    0.74
  -4   1  -1    6.29    0.66
   4   1   1    5.11    0.71
  -4   1  -1    5.76    0.61
   4   1   1    6.13    0.81
  -4   1  -1    6.15    0.83
  -4   1  -1    6.55    0.97
  -5  -1  -1    0.31    0.26
   5  -1   1    0.01    0.18
  -5  -1  -1    0.17    0.24
  -5  -1  -1   -0.12    0.24
   5  -1   1    0.06    0.15
   5  -1   1    0.19    0.14
  -5  -1  -1    0.00    0.39
   5  -1   1    0.05    0.08
   5   1   1    0.03    0.19
  -5   1  -1    0.04    0.17
  -5   1  -1   -0.16    0.17
   5   1   1    0.09    0.23
  -5   1  -1    0.38    0.43
   5   1   1    0.34    0.28
  -5   1  -1    0.04    0.27
   6  -1   1   27.68    2.24
   6  -1   1   26.03    2.26
  -6  -1  -1   29.20    2.56
  -6  -1  -1   28.59    2.41
  -6  -1  -1   26.15    2.41
  -6  -1  -1   23.82    2.67
   6   1   1   26.58    2.38
  -6   1  -1   28.92    2.73
  -6   1  -1   26.33    2.31
  -6   1  -1   28.01    2.30
  -6   1  -1   26.24    2.48
   6   1   1   29.00    2.35
   6   1   1   22.28    2.25
  -7  -1  -1   17.66    1.91
  -7  -1  -1   21.08    1.93
   7  -1   1   17.18    1.76
  -7  -1  -1   17.24    1.96
   7  -1   1   19.70    1.75
  -7  -1  -1   19.30    2.43
  -7   1  -1   19.43    2.01
   7   1   1   18.00    1.86
  -7   1  -1   19.97    1.81
   7   1   1   19.43    1.80
  -7   1  -1   22.89    2.35
   7   1   1   20.91    1.86
  -7   1  -1   19.04    1.83
  -8  -1  -1    1.84    0.91
  -8  -1  -1    3.19    0.82
   8  -1   1    1.23    0.35
   8  -1   1    4.06    0.67
  -8  -1  -1    2.51    0.68
   8  -1   1    3.38    0.65
  -8   1  -1    2.79    0.67
  -8   1  -1    3.40    1.08
   8   1   1    2.89    0.62
   8   1   1    2.85    0.68
  -8   1  -1    3.48    0.80
   8   1   1    2.42    0.55
  -9  -1  -1    0.52    0.85
   9  -1   1    0.24    0.31
  -9  -1  -1    0.56    0.59
  -9  -1  -1    0.28    0.46
  -9   1  -1    0.73    0.51
  -9   1  -1    0.55    0.84
   9   1   1    0.26    0.35
  -9   1  -1    0.26    0.39
  10  -1   1    0.46    0.33
 -10  -1  -1    0.88    0.66
 -10  -1  -1    2.25    1.13
 -10  -1  -1    0.38    0.50
 -10   1  -1    0.70    0.51
 -10   1  -1    0.36    0.62
  10   1   1    0.42    0.35
 -10   1  -1   -0.10    0.80
  11  -1   1   -0.09    0.23
 -11  -1  -1    0.32    1.00
 -11  -1  -1   -0.10    0.67
 -11  -1  -1   -0.12    0.47
 -11   1  -1    0.67    1.01
  11   1   1    0.19    0.35
 -12  -1  -1    2.56    0.90
 -12  -1  -1    1.40    1.17
  12  -1   1    1.00    0.41
 -12   1  -1    0.26    1.22
  12   1   1    1.13    0.53
  13  -2  -1    1.49    0.58
 -13  -2   1    4.71    1.80
  13   2  -1    1.88    0.74
 -13   2   1    4.29    1.76
 -12  -2   1    5.73    1.35
  12  -2  -1    4.17    0.84
 -12  -2   1    5.46    1.76
  12   2  -1    6.42    1.20
 -12   2   1    2.42    1.31
 -11  -2   1   -0.11    1.08
 -11  -2   1    0.45    0.63
  11  -2  -1    0.14    0.27
  11   2  -1   -0.52    0.33
 -11   2   1    0.50    0.98
 -10  -2   1   -0.04    0.54
 -10  -2   1    0.21    0.60
 -10  -2   1    0.51    0.91
  10  -2  -1    1.21    0.45
 -10   2   1    0.65    0.57
 -10   2   1   -0.12    0.75
  10   2  -1    0.27    0.43
   9  -2  -1    0.55    0.34
  -9  -2   1   -0.04    0.49
  -9  -2   1    0.44    0.53
  -9  -2   1    0.53    0.82
   9   2  -1    0.33    0.42
   9   2  -1    0.01    0.49
  -9   2   1    0.65    0.47
  -9   2   1   -0.17    0.63
   8  -2  -1    0.27    0.22
  -8  -2   1    0.41    0.67
   8  -2  -1    0.04    0.24
   8  -2  -1    0.53    0.29
  -8  -2   1    0.84    0.50
  -8  -2   1    0.39    0.46
  -8   2   1   -0.01    0.29
   8   2  -1    0.38    0.40
   8   2  -1   -0.05    0.24
  -8   2   1    0.02    0.29
   8   2  -1   -0.19    0.27
  -8   2   1    0.63    0.69
   7  -2  -1    3.89    0.63
  -7  -2   1    4.36    0.84
  -7  -2   1    2.32    0.70
   7  -2  -1    3.30    0.63
   7  -2  -1    2.99    0.66
  -7  -2   1    3.48    0.91
  -7  -2   1    3.76    0.77
   7   2  -1    3.27    0.80
  -7   2   1    3.92    0.75
   7   2  -1    3.52    0.75
   7   2  -1    4.45    0.81
  -7   2   1    3.45    0.89
  -7   2   1    3.65    0.64
   6  -2  -1    0.44    0.26
  -6  -2   1    0.33    0.31
  -6  -2   1    0.59    0.41
  -6  -2   1    0.53    0.46
   6  -2  -1    0.49    0.30
  -6  -2   1    0.38    0.38
   6   2  -1    0.51    0.31
   6   2  -1    0.21    0.22
  -6   2   1    0.32    0.26
  -6   2   1    0.13    0.40
   6   2  -1    0.04    0.32
  -6   2   1    0.67    0.30
   6   2  -1    0.26    0.21
  -5  -2   1    0.75    0.41
  -5  -2   1    0.24    0.30
   5  -2  -1    0.93    0.33
   5  -2  -1    0.49    0.23
  -5  -2   1    0.68    0.33
  -5  -2   1    1.45    0.44
   5   2  -1    0.65    0.35
  -5   2   1    0.50    0.38
  -5   2   1    0.93    0.26
  -5   2   1    0.55    0.27
   5   2  -1    0.82    0.37
   5   2  -1    0.15    0.22
   5   2  -1    0.61    0.28
   4  -2  -1   42.66    3.39
  -4  -2   1   46.07    3.43
   4  -2  -1   39.61    3.23
  -4  -2   1   38.49    3.40
  -4  -2   1   43.21    3.49
  -4  -2   1   41.56    3.33
   4  -2  -1   43.48    3.28
  -4  -2   1   43.99    3.42
   4  -2  -1   35.78    3.23
   4   2  -1   39.66    3.40
  -4   2   1   40.36    3.21
  -4   2   1   46.78    3.32
  -4   2   1   40.52    3.29
   4   2  -1   42.61    3.38
  -4   2   1   40.17    3.40
   4   2  -1   42.98    3.36
   4   2  -1   47.76    3.41
   4   2  -1   43.30    3.43
  -3  -2   1  104.27    7.96
   3  -2  -1   99.44    7.63
   3  -2  -1  102.73    7.78
   3  -2  -1  102.32    7.61
  -3  -2   1   97.19    7.78
   3  -2  -1  103.78    7.66
  -3  -2   1  113.98    7.81
  -3  -2   1   99.72    7.85
  -3  -2   1  107.60    7.70
   3   2  -1  105.65    7.94
  -3   2   1  107.16    7.68
   3   2  -1  111.68    7.86
   3   2  -1  100.55    7.72
  -3   2   1  105.47    7.59
  -3   2   1   95.04    7.77
   3   2  -1  116.55    7.74
   3   2  -1   91.90    7.73
   3   2  -1  108.53    7.81
  -3   2   1  107.14    7.84
  -2  -2   1   89.66    6.93
  -2  -2   1   92.42    6.84
   2  -2  -1   87.99    6.80
  -2  -2   1   82.71    6.86
  -2  -2   1   93.50    7.06
  -2  -2   1   97.20    6.83
   2  -2  -1   92.93    6.76
   2  -2  -1   89.96    6.86
  -2  -2   1  102.09    6.91
   2   2  -1   92.12    7.04
   2   2  -1   95.04    6.86
   2   2  -1   99.30    6.86
   2   2  -1   99.47    6.94
  -2   2   1   94.21    6.81
  -2   2   1   95.62    6.75
   2   2  -1   81.75    6.88
   2   2  -1   94.80    6.82
  -2   2   1   89.75    6.86
  -2   2   1   92.94    6.77
   1  -2  -1   18.37    1.50
   1  -2  -1   19.01    1.43
   1  -2  -1   20.50    1.52
  -1  -2   1   18.93    1.52
  -1  -2   1   19.66    1.52
  -1  -2   1   19.63    1.52
  -1  -2   1   17.40    1.52
  -1  -2   1   18.53    1.50
  -1  -2   1   17.29    1.53
   1  -2  -1   18.45    1.46
   1  -2  -1   20.14    1.52
  -1   2   1   18.53    1.46
   1   2  -1   18.50    1.50
   1   2  -1   15.26    1.49
   1   2  -1   19.70    1.50
   1   2  -1   16.75    1.49
  -1   2   1   21.54    1.53
  -1   2   1   18.95    1.52
   1   2  -1   19.97    1.55
  -1   2   1   19.15    1.50
   1   2  -1   18.33    1.52
  -1   2   1   18.64    1.43
   0  -2   1    9.28    0.85
   0  -2   1   12.22    0.88
   0  -2   1   10.52    0.88
   0  -2  -1   11.65    0.98
   0  -2  -1   11.37    0.96
   0  -2  -1   10.77    0.95
   0  -2  -1   11.84    0.93
   0   2   1    9.87    0.95
   0   2  -1   11.47    0.88
   0   2  -1   11.67    0.89
   0   2  -1    9.00    0.86
   0   2   1   11.13    0.92
   0   2   1   12.76    0.98
   0   2   1   11.04    0.97
   0   2  -1    9.12    0.85
   0   2  -1    9.47    0.85
  -1  -2  -1  138.91   10.71
   1  -2   1  141.26   10.09
  -1  -2  -1  131.27   10.35
   1  -2   1  148.96   10.09
  -1  -2  -1  143.53   10.27
  -1  -2  -1  134.54   10.28
   1   2   1  132.55   10.28
   1   2   1  146.47   10.30
   1   2   1  145.22   10.70
  -1   2  -1  154.33   10.07
   1   2   1  136.79   10.36
  -2  -2  -1  393.62   26.34
   2  -2   1  374.27   26.09
  -2  -2  -1  351.81   26.93
  -2  -2  -1  352.09   26.56
  -2  -2  -1  395.82   26.35
   2   2   1  354.67   27.52
   2   2   1  386.04   26.54
  -2   2  -1  357.02   26.31
   2   2   1  386.14   26.35
   2   2   1  358.33   26.36
  -2   2  -1  394.05   26.32
   2   2   1  311.41   26.53
   3  -2   1  142.23   10.63
   3  -2   1  145.14   10.67
  -3  -2  -1  149.25   11.19
   3  -2   1  137.94   10.67
  -3  -2  -1  154.90   10.86
  -3  -2  -1  145.70   10.85
   3  -2   1  157.73   10.65
  -3  -2  -1  141.54   11.35
  -3  -2  -1  160.31   11.01
  -3   2  -1  145.84   10.74
   3   2   1  147.31   10.85
   3   2   1  149.42   10.95
   3   2   1  154.30   10.92
   3   2   1  150.76   11.35
  -3   2  -1  155.26   10.61
  -3   2  -1  145.62   10.73
   3   2   1  149.22   10.92
  -4  -2  -1    3.12    0.58
  -4  -2  -1    2.49    0.53
   4  -2   1    2.18    0.35
   4  -2   1    2.78    0.33
   4  -2   1    2.43    0.32
  -4  -2  -1    3.17    0.60
  -4  -2  -1    1.73    0.47
  -4  -2  -1    1.59    0.52
   4   2   1    2.82    0.53
   4   2   1    2.55    0.54
  -4   2  -1    1.84    0.45
   4   2   1    2.47    0.53
  -4   2  -1    2.68    0.40
  -4   2  -1    3.10    0.37
  -4   2  -1    2.25    0.37
  -4   2  -1    1.48    0.51
   4   2   1    2.87    0.54
   5  -2   1   57.03    4.31
  -5  -2  -1   59.64    4.88
  -5  -2  -1   58.90    4.57
  -5  -2  -1   57.97    4.78
   5  -2   1   57.81    4.31
  -5  -2  -1   64.28    4.66
  -5  -2  -1   56.21    4.63
   5  -2   1   51.41    4.32
   5   2   1   58.07    4.60
  -5   2  -1   59.79    4.74
  -5   2  -1   60.85    4.42
   5   2   1   64.04    4.57
  -5   2  -1   52.92    4.39
  -5   2  -1   54.60    4.78
   5   2   1   53.84    4.54
  -5   2  -1   60.80    4.31
   6  -2   1    2.12    0.40
  -6  -2  -1    2.40    0.75
  -6  -2  -1    2.13    0.61
   6  -2   1    2.49    0.39
  -6  -2  -1    3.34    0.69
  -6  -2  -1    1.75    0.56
   6  -2   1    2.07    0.42
   6   2   1    1.54    0.43
   6   2   1    2.62    0.62
  -6   2  -1    2.56    0.49
  -6   2  -1    3.44    0.71
   6   2   1    2.30    0.55
  -6   2  -1    1.99    0.47
  -6   2  -1    1.76    0.68
   7  -2   1   10.40    1.01
  -7  -2  -1   11.38    1.48
  -7  -2  -1   11.85    1.52
  -7  -2  -1   11.14    1.54
   7  -2   1   10.80    1.12
   7  -2   1   10.43    1.08
  -7  -2  -1    9.35    1.66
  -7   2  -1   10.66    1.44
   7   2   1   11.45    1.50
  -7   2  -1   11.11    1.16
  -7   2  -1   10.63    1.68
   7   2   1   12.30    1.28
   7   2   1   10.93    1.35
  -7   2  -1   10.77    1.28
  -8  -2  -1    2.94    0.89
   8  -2   1    2.70    0.54
   8  -2   1    2.94    0.45
  -8  -2  -1    2.08    0.97
   8  -2   1    1.92    0.43
  -8  -2  -1    2.18    0.71
   8   2   1    2.54    0.60
  -8   2  -1    2.30    0.74
   8   2   1    2.46    0.59
   8   2   1    1.64    0.57
  -8   2  -1    0.95    0.75
  -8   2  -1    2.98    0.68
   9  -2   1    0.33    0.29
  -9  -2  -1    0.92    0.67
  -9  -2  -1    0.14    0.40
  -9  -2  -1    0.66    0.83
  -9   2  -1    0.23    0.41
   9   2   1    0.38    0.36
  -9   2  -1    0.92    0.53
  -9   2  -1    0.48    0.79
 -10  -2  -1   -0.50    0.77
 -10  -2  -1   -0.82    0.48
 -10  -2  -1   -0.05    0.44
  10  -2   1   -0.04    0.23
  10   2   1   -0.21    0.27
 -10   2  -1    0.11    0.79
 -10   2  -1    0.29    0.55
  11  -2   1    0.13    0.29
 -11  -2  -1    0.33    0.57
 -11  -2  -1    0.03    0.67
 -11  -2  -1   -0.68    0.79
  11   2   1    0.30    0.39
 -11   2  -1    0.49    0.91
 -12  -2  -1    0.33    1.18
 -12  -2  -1   -1.10    0.49
  12  -2   1    1.10    0.34
  12   2   1   -0.54    0.33
 -12   2  -1    0.70    1.14
  13  -3  -1    0.59    0.44
 -13  -3   1    0.14    1.22
 -13  -3   1    0.25    0.74
 -13   3   1    0.12    1.22
  13   3  -1    1.32    0.67
  12  -3  -1    0.09    0.26
 -12  -3   1    0.96    0.81
 -12  -3   1   -0.43    1.04
 -12   3   1   -0.36    0.87
  12   3  -1    0.37    0.50
  11  -3  -1   -0.11    0.24
 -11  -3   1   -0.11    0.67
 -11  -3   1   -0.68    0.42
 -11  -3   1   -0.36    0.74
 -11   3   1    1.33    0.98
  11   3  -1    0.03    0.41
  10  -3  -1    1.55    0.49
 -10  -3   1    2.68    1.12
 -10  -3   1    1.47    0.74
 -10  -3   1    2.39    0.92
  10   3  -1    3.14    0.88
 -10   3   1    2.38    1.11
  -9  -3   1    0.23    0.76
  -9  -3   1    0.01    0.44
  -9  -3   1   -0.76    0.39
   9  -3  -1    0.17    0.26
  -9   3   1    0.01    0.33
   9   3  -1    0.39    0.35
   9   3  -1    0.60    0.39
  -9   3   1   -0.24    0.66
   8  -3  -1    0.29    0.21
   8  -3  -1    0.41    0.30
  -8  -3   1   -0.11    0.41
  -8  -3   1    1.18    0.65
  -8  -3   1   -0.10    0.41
   8  -3  -1    0.28    0.22
  -8   3   1    0.39    0.61
  -8   3   1    0.35    0.31
   8   3  -1   -0.22    0.40
   8   3  -1    0.44    0.35
   8   3  -1    0.05    0.41
  -8   3   1    0.51    0.39
   7  -3  -1    0.66    0.31
  -7  -3   1    0.88    0.45
   7  -3  -1    1.02    0.31
  -7  -3   1    0.65    0.47
  -7  -3   1    1.28    0.69
  -7   3   1    1.21    0.37
   7   3  -1    0.30    0.31
   7   3  -1    1.45    0.54
   7   3  -1    0.69    0.31
  -7   3   1    0.95    0.39
  -7   3   1    0.88    0.62
  -6  -3   1    1.33    0.59
  -6  -3   1    1.83    0.57
  -6  -3   1    2.00    0.58
  -6  -3   1    1.30    0.53
   6  -3  -1    1.24    0.38
   6  -3  -1    1.95    0.42
   6   3  -1    2.13    0.61
  -6   3   1    1.22    0.37
   6   3  -1    0.80    0.40
  -6   3   1    2.37    0.52
   6   3  -1    1.11    0.43
  -6   3   1    1.21    0.52
  -5  -3   1   10.88    1.31
  -5  -3   1    9.72    1.30
  -5  -3   1   10.91    1.13
   5  -3  -1    8.47    0.99
   5  -3  -1   10.70    1.02
  -5  -3   1    8.03    1.25
   5   3  -1   11.54    1.31
   5   3  -1    9.85    1.30
  -5   3   1    9.58    1.21
   5   3  -1    9.62    1.25
   5   3  -1   10.63    1.08
  -5   3   1   10.02    0.97
  -5   3   1    9.47    1.01
   4  -3  -1    6.48    0.64
   4  -3  -1    6.16    0.71
  -4  -3   1    6.14    0.88
  -4  -3   1    4.71    0.78
  -4  -3   1    5.91    0.87
  -4  -3   1    5.61    0.78
   4  -3  -1    5.19    0.70
   4  -3  -1    6.66    0.80
   4   3  -1    4.60    0.70
  -4   3   1    4.60    0.75
   4   3  -1    7.07    0.90
  -4   3   1    6.01    0.73
  -4   3   1    5.69    0.68
   4   3  -1    4.75    0.82
   4   3  -1    4.48    0.81
   3  -3  -1   58.21    4.18
  -3  -3   1   51.33    4.30
  -3  -3   1   60.93    4.35
   3  -3  -1   53.36    4.20
  -3  -3   1   60.75    4.28
  -3  -3   1   55.64    4.35
  -3  -3   1   55.06    4.31
   3  -3  -1   45.07    4.12
  -3  -3   1   56.04    4.32
   3   3  -1   47.87    4.33
  -3   3   1   53.89    4.22
   3   3  -1   57.32    4.34
  -3   3   1   59.55    4.12
   3   3  -1   55.94    4.29
   3   3  -1   53.11    4.26
  -3   3   1   57.22    4.18
   3   3  -1   58.57    4.27
  -3   3   1   52.99    4.13
   3   3  -1   51.65    4.30
  -2  -3   1   27.28    2.15
   2  -3  -1   24.38    2.03
  -2  -3   1   25.66    2.14
   2  -3  -1   27.97    2.08
  -2  -3   1   28.25    2.14
  -2  -3   1   26.64    2.13
   2  -3  -1   24.79    1.98
   2  -3  -1   22.29    2.02
  -2  -3   1   24.19    2.14
  -2  -3   1   23.98    2.09
   2   3  -1   27.85    2.09
  -2   3   1   23.84    1.98
  -2   3   1   24.56    2.01
   2   3  -1   26.40    2.17
  -2   3   1   23.98    2.02
  -2   3   1   24.98    2.04
   2   3  -1   24.56    2.13
   2   3  -1   27.62    2.11
  -2   3   1   25.48    1.99
   2   3  -1   25.43    2.11
   2   3  -1   27.62    2.13
  -1  -3   1  245.34   18.71
  -1  -3   1  259.45   18.57
   1  -3  -1  276.70   18.44
   1  -3  -1  245.24   18.60
  -1  -3   1  224.97   18.41
  -1  -3   1  257.86   19.21
   1  -3  -1  252.89   19.13
  -1  -3   1  264.38   18.41
  -1  -3   1  243.66   18.54
   1  -3  -1  251.26   18.41
  -1   3   1  251.61   18.60
  -1   3   1  260.92   18.39
   1   3  -1  266.52   19.21
   1   3  -1  274.50   18.59
   1   3  -1  251.35   18.70
   1   3  -1  268.01   18.41
  -1   3   1  267.47   18.40
   1   3  -1  252.78   18.53
   1   3  -1  259.90   18.41
  -1   3   1  259.01   19.14
  -1   3   1  259.37   18.54
   0  -3   1   27.52    1.98
   0  -3  -1   23.03    2.04
   0  -3  -1   27.52    2.06
   0  -3  -1   26.46    2.03
   0  -3  -1   23.57    2.01
   0  -3   1   26.18    1.94
   0  -3   1   23.53    1.95
   0   3   1   23.48    2.01
   0   3   1   25.94    2.03
   0   3  -1   23.49    1.94
   0   3   1   24.06    2.04
   0   3   1   27.62    2.05
   0   3  -1   23.03    1.92
   0   3  -1   23.32    1.93
   0   3  -1   26.70    1.92
  -1  -3  -1  146.29   11.25
  -1  -3  -1  150.26   11.17
  -1  -3  -1  151.17   11.19
  -1  -3  -1  164.73   11.31
   1  -3   1  132.09   10.96
  -1  -3  -1  161.31   11.61
   1   3   1  155.39   11.59
  -1   3  -1  160.06   11.05
   1   3   1  173.97   11.19
   1   3   1  163.00   11.25
  -1   3  -1  136.40   10.95
  -1   3  -1  154.80   10.97
   1   3   1  150.43   11.19
   2  -3   1  263.21   17.67
  -2  -3  -1  238.34   17.94
  -2  -3  -1  246.27   18.72
  -2  -3  -1  234.30   17.92
   2  -3   1  233.88   17.67
  -2  -3  -1  237.46   18.28
   2   3   1  263.87   18.08
  -2   3  -1  237.30   17.63
   2   3   1  227.92   17.96
   2   3   1  255.92   18.71
  -2   3  -1  248.55   17.82
   2   3   1  268.63   17.96
  -2   3  -1  273.34   17.65
  -3  -3  -1   20.86    1.93
   3  -3   1   21.42    1.60
  -3  -3  -1   22.26    1.89
  -3  -3  -1   18.97    1.89
  -3  -3  -1   18.61    1.89
  -3  -3  -1   22.89    1.88
   3   3   1   19.93    1.86
   3   3   1   21.76    1.88
  -3   3  -1   21.32    1.55
   3   3   1   22.69    1.92
  -3   3  -1   21.88    1.62
  -3   3  -1   22.36    1.57
   3   3   1   14.82    1.79
   3   3   1   20.96    1.84
  -4  -3  -1   78.93    6.40
  -4  -3  -1   83.66    6.60
   4  -3   1   86.28    5.98
  -4  -3  -1   72.92    6.54
   4  -3   1   83.90    5.98
   4  -3   1   79.35    6.03
  -4  -3  -1   86.55    6.36
  -4   3  -1   82.80    5.97
  -4   3  -1   83.67    6.09
  -4   3  -1   87.94    6.52
   4   3   1   88.69    6.34
  -4   3  -1   81.57    5.99
   4   3   1   83.83    6.39
   4   3   1   84.59    6.38
   4   3   1   77.46    6.53
   5  -3   1   -0.01    0.14
   5  -3   1    0.12    0.13
   5  -3   1    0.06    0.09
   5  -3   1    0.19    0.10
  -5  -3  -1   -0.37    0.24
  -5  -3  -1    0.22    0.34
  -5  -3  -1   -0.34    0.24
  -5  -3  -1   -0.04    0.33
  -5   3  -1    0.35    0.22
  -5   3  -1    0.23    0.34
  -5   3  -1    0.21    0.38
  -5   3  -1    0.17    0.16
  -5   3  -1    0.46    0.23
   5   3   1   -0.07    0.28
   5   3   1    0.51    0.32
   5   3   1    0.34    0.28
   6  -3   1   18.64    1.41
  -6  -3  -1   20.50    1.93
  -6  -3  -1   17.06    1.86
  -6  -3  -1   15.01    2.10
   6  -3   1   15.75    1.50
   6  -3   1   16.95    1.40
   6   3   1   17.57    1.77
  -6   3  -1   19.24    2.01
   6   3   1   14.78    1.90
  -6   3  -1   17.31    1.57
  -6   3  -1   18.37    1.81
   6   3   1   18.56    1.76
  -6   3  -1   17.88    1.57
  -7  -3  -1    0.43    0.47
   7  -3   1    0.61    0.28
  -7  -3  -1    0.28    0.60
  -7  -3  -1    0.64    0.49
   7  -3   1    0.64    0.19
  -7   3  -1    0.63    0.32
  -7   3  -1    0.32    0.57
  -7   3  -1    0.98    0.51
   7   3   1    0.68    0.45
   7   3   1    1.35    0.48
   7   3   1    0.91    0.33
  -8  -3  -1    9.79    1.73
  -8  -3  -1    9.94    1.50
  -8  -3  -1    9.25    1.49
   8  -3   1    9.13    1.11
   8   3   1    8.20    1.26
   8   3   1    9.44    1.45
  -8   3  -1   10.20    1.74
  -8   3  -1    9.51    1.39
  -9  -3  -1    5.95    1.47
  -9  -3  -1    5.50    1.20
   9  -3   1    4.75    0.77
  -9  -3  -1    5.54    1.18
   9   3   1    4.56    1.00
  -9   3  -1    3.05    1.19
  -9   3  -1    5.25    1.02
  10  -3   1    0.10    0.19
 -10  -3  -1   -0.51    0.51
 -10  -3  -1   -0.94    0.55
 -10  -3  -1   -1.04    0.49
  10   3   1    0.05    0.38
 -10   3  -1   -0.57    0.74
 -10   3  -1   -0.59    0.39
  11  -3   1    0.52    0.28
 -11  -3  -1    0.92    0.68
 -11  -3  -1    0.33    0.98
 -11  -3  -1   -0.47    0.68
 -11   3  -1   -0.42    0.87
  11   3   1    0.00    0.32
 -12  -3  -1    2.65    0.98
 -12  -3  -1    0.54    1.31
 -12   3  -1    1.16    1.20
  12   3   1    3.60    0.87
 -13  -4   1    0.85    0.96
 -13  -4   1    0.51    1.34
  13   4  -1    0.23    0.55
 -13   4   1    0.74    1.31
 -12  -4   1   -0.90    0.94
  12  -4  -1    0.59    0.41
 -12  -4   1    0.28    0.75
  12   4  -1    1.58    0.67
 -12   4   1   -0.02    1.06
 -11  -4   1    1.97    1.42
 -11  -4   1   -0.25    0.62
 -11  -4   1   -0.58    0.70
  11  -4  -1    0.58    0.35
 -11   4   1   -0.47    0.80
  11   4  -1   -0.19    0.34
 -10  -4   1    0.41    0.80
  10  -4  -1    1.02    0.44
 -10  -4   1    0.76    0.68
 -10  -4   1    0.62    0.69
 -10   4   1    1.22    0.80
  10   4  -1   -0.16    0.49
   9  -4  -1    0.69    0.33
  -9  -4   1   -0.15    0.69
  -9  -4   1    0.35    0.64
  -9  -4   1    0.06    0.63
   9   4  -1    0.04    0.44
  -9   4   1    0.38    0.83
  -9   4   1    0.03    0.32
   9   4  -1    0.20    0.43
   8  -4  -1    0.39    0.21
   8  -4  -1    0.61    0.37
  -8  -4   1    0.18    1.06
  -8  -4   1    2.00    0.73
  -8  -4   1    1.48    0.68
   8  -4  -1    1.36    0.44
  -8   4   1    0.79    0.64
   8   4  -1    1.54    0.61
  -8   4   1    1.27    0.43
   8   4  -1    1.39    0.61
  -8   4   1    1.80    0.74
  -7  -4   1    5.13    1.10
  -7  -4   1    3.73    0.85
  -7  -4   1    3.88    0.93
   7  -4  -1    4.23    0.71
   7  -4  -1    3.59    0.61
   7   4  -1    3.12    0.79
  -7   4   1    4.71    0.76
  -7   4   1    5.18    1.02
  -7   4   1    3.34    0.61
   7   4  -1    2.91    0.80
   6  -4  -1   20.50    1.82
   6  -4  -1   17.50    1.83
  -6  -4   1   20.25    2.18
  -6  -4   1   21.73    2.22
  -6  -4   1   22.37    2.08
   6   4  -1   19.60    2.13
   6   4  -1   23.80    2.10
  -6   4   1   19.98    1.84
   6   4  -1   21.39    2.14
  -6   4   1   22.44    1.91
  -6   4   1   20.91    1.84
  -6   4   1   23.89    2.16
  -5  -4   1   16.44    1.84
  -5  -4   1   21.25    1.93
  -5  -4   1   16.58    1.84
   5  -4  -1   18.14    1.61
   5  -4  -1   15.79    1.62
  -5  -4   1   19.93    1.83
  -5   4   1   17.50    1.63
  -5   4   1   18.35    1.61
  -5   4   1   20.00    1.63
   5   4  -1   19.52    1.82
   5   4  -1   18.89    1.90
   5   4  -1   18.45    1.92
  -5   4   1   17.78    1.75
   4  -4  -1    1.55    0.38
  -4  -4   1    0.92    0.40
   4  -4  -1    1.57    0.34
  -4  -4   1    0.51    0.39
  -4  -4   1    2.03    0.57
  -4  -4   1    1.75    0.56
  -4  -4   1    0.88    0.38
   4  -4  -1    1.50    0.40
   4  -4  -1    2.37    0.39
  -4   4   1    1.54    0.36
   4   4  -1    1.55    0.40
   4   4  -1    1.46    0.49
  -4   4   1    1.77    0.40
  -4   4   1    1.80    0.39
  -4   4   1    1.60    0.38
   4   4  -1    2.70    0.58
   4   4  -1    2.19    0.58
  -3  -4   1    0.99    0.36
  -3  -4   1    0.92    0.41
  -3  -4   1    1.10    0.38
   3  -4  -1    0.98    0.27
  -3  -4   1    1.20    0.36
  -3  -4   1    1.27    0.44
  -3  -4   1    0.69    0.33
   3  -4  -1    0.71    0.27
   3  -4  -1    0.83    0.26
  -3   4   1    0.50    0.25
   3   4  -1    1.12    0.37
   3   4  -1    1.26    0.37
   3   4  -1    1.22    0.34
  -3   4   1    1.21    0.31
   3   4  -1    0.32    0.32
   3   4  -1    0.64    0.36
  -3   4   1    1.18    0.29
   3   4  -1    1.34    0.40
  -3   4   1    1.01    0.28
  -2  -4   1    2.57    0.48
  -2  -4   1    3.26    0.56
   2  -4  -1    2.34    0.31
   2  -4  -1    1.95    0.39
  -2  -4   1    3.15    0.49
   2  -4  -1    3.43    0.50
  -2  -4   1    1.86    0.48
  -2  -4   1    3.22    0.54
  -2  -4   1    2.24    0.48
   2  -4  -1    2.35    0.43
   2   4  -1    2.27    0.46
   2   4  -1    2.84    0.54
  -2   4   1    2.01    0.41
  -2   4   1    2.15    0.41
  -2   4   1    2.59    0.36
   2   4  -1    2.59    0.46
  -2   4   1    2.66    0.43
   2   4  -1    2.37    0.48
   2   4  -1    1.68    0.46
  -2   4   1    2.62    0.33
   2   4  -1    2.86    0.44
  -1  -4   1    0.07    0.15
  -1  -4   1   -0.08    0.15
   1  -4  -1    0.02    0.18
  -1  -4   1    0.32    0.20
   1  -4  -1   -0.19    0.11
   1  -4  -1    0.06    0.16
  -1  -4   1    0.11    0.23
   1  -4  -1   -0.13    0.16
  -1  -4   1   -0.08    0.19
   1  -4  -1    0.12    0.05
  -1   4   1   -0.19    0.15
   1   4  -1    0.05    0.18
  -1   4   1    0.19    0.17
   1   4  -1   -0.23    0.13
  -1   4   1    0.18    0.19
  -1   4   1    0.23    0.21
   1   4  -1    0.14    0.17
   1   4  -1   -0.13    0.19
   1   4  -1    0.42    0.23
   1   4  -1    0.06    0.16
   0  -4   1    4.40    0.61
   0  -4   1    5.23    0.65
   0  -4  -1    5.91    0.73
   0  -4  -1    6.52    0.77
   0  -4  -1    4.58    0.68
   0  -4  -1    5.49    0.61
   0  -4   1    4.92    0.51
   0  -4   1    5.33    0.57
   0   4  -1    5.61    0.60
   0   4  -1    4.92    0.61
   0   4   1    5.88    0.73
   0   4  -1    5.34    0.60
   0   4   1    5.23    0.71
   0   4  -1    6.07    0.52
   0   4   1    5.15    0.69
   0   4   1    5.20    0.59
   0   4  -1    4.83    0.61
  -1  -4  -1  117.57    8.57
  -1  -4  -1  117.02    8.51
  -1  -4  -1  112.79    8.80
   1  -4   1  119.98    8.33
  -1  -4  -1  125.38    8.55
   1  -4   1  115.80    8.31
  -1  -4  -1  103.41    8.48
   1   4   1  114.73    8.77
  -1   4  -1  112.39    8.36
  -1   4  -1  115.32    8.29
  -1   4  -1  112.67    8.30
   1   4   1  118.52    8.55
   1   4   1  112.47    8.49
   1   4   1  108.43    8.50
  -2  -4  -1  375.09   29.78
  -2  -4  -1  407.02   28.55
   2  -4   1  392.57   28.42
  -2  -4  -1  357.21   28.78
  -2  -4  -1  392.45   29.06
   2  -4   1  400.55   28.27
  -2  -4  -1  394.97   28.60
   2   4   1  434.75   28.78
  -2   4  -1  429.33   28.23
   2   4   1  443.53   28.58
  -2   4  -1  385.36   28.23
   2   4   1  390.91   29.76
   2   4   1  374.00   28.57
  -2   4  -1  388.11   28.49
  -3  -4  -1    1.54    0.47
  -3  -4  -1    1.62    0.47
  -3  -4  -1    1.35    0.45
  -3  -4  -1    2.48    0.55
   3  -4   1    1.92    0.27
  -3  -4  -1    1.53    0.50
  -3   4  -1    1.67    0.26
   3   4   1    1.54    0.42
   3   4   1    1.95    0.53
  -3   4  -1    1.40    0.22
   3   4   1    1.79    0.47
  -3   4  -1    2.04    0.22
   3   4   1    1.89    0.45
   3   4   1    1.73    0.51
  -4  -4  -1    3.59    0.78
  -4  -4  -1    4.90    0.82
  -4  -4  -1    5.46    0.87
  -4  -4  -1    4.50    0.83
   4  -4   1    4.46    0.48
   4   4   1    4.96    0.82
  -4   4  -1    3.69    0.72
   4   4   1    5.25    0.87
  -4   4  -1    4.27    0.42
  -4   4  -1    4.15    0.51
  -4   4  -1    4.24    0.40
   4   4   1    3.05    0.73
  -5  -4  -1   64.97    5.21
  -5  -4  -1   68.34    5.42
  -5  -4  -1   68.17    5.39
  -5  -4  -1   61.20    5.28
   5  -4   1   66.12    4.80
  -5   4  -1   60.73    4.71
  -5   4  -1   68.22    4.70
   5   4   1   56.88    5.17
   5   4   1   69.60    5.17
  -5   4  -1   67.91    4.85
   5   4   1   61.00    5.18
  -5   4  -1   59.58    5.24
  -6  -4  -1   33.33    2.98
  -6  -4  -1   31.41    2.96
   6  -4   1   28.12    2.48
  -6  -4  -1   25.68    3.02
  -6  -4  -1   30.28    2.87
   6  -4   1   32.93    2.48
   6   4   1   35.11    2.93
  -6   4  -1   29.73    2.96
   6   4   1   35.02    2.87
  -6   4  -1   32.83    2.42
   6   4   1   29.55    2.89
  -6   4  -1   33.75    2.87
  -6   4  -1   30.84    2.53
  -7  -4  -1    3.29    0.88
  -7  -4  -1    4.35    1.01
  -7  -4  -1    3.13    0.98
   7  -4   1    3.00    0.55
   7  -4   1    3.73    0.56
  -7   4  -1    4.37    1.07
  -7   4  -1    4.69    0.55
   7   4   1    4.08    0.89
   7   4   1    4.71    0.91
   7   4   1    4.19    0.85
  -7   4  -1    3.32    0.59
  -7   4  -1    4.54    0.86
  -8  -4  -1    0.64    0.75
  -8  -4  -1    0.70    0.48
   8  -4   1    0.35    0.23
  -8  -4  -1    1.29    0.68
   8  -4   1    0.55    0.22
   8   4   1    0.94    0.43
  -8   4  -1    0.55    0.70
  -8   4  -1    0.05    0.41
   8   4   1    0.43    0.49
  -9  -4  -1    0.90    0.89
  -9  -4  -1    0.65    0.71
  -9  -4  -1   -0.12    0.47
   9  -4   1    0.17    0.23
  -9   4  -1    0.35    0.75
  -9   4  -1   -0.14    0.41
   9   4   1   -0.69    0.28
 -10  -4  -1   -0.83    0.36
 -10  -4  -1   -0.84    0.52
  10  -4   1    0.01    0.19
 -10  -4  -1    0.79    1.00
  10   4   1    0.33    0.39
 -10   4  -1   -0.17    0.45
 -10   4  -1    0.16    0.84
 -11  -4  -1    1.15    0.82
  11  -4   1    0.38    0.26
 -11  -4  -1    0.32    0.98
 -11  -4  -1    0.17    0.54
  11   4   1    0.74    0.51
 -11   4  -1   -0.73    0.76
 -12  -4  -1    0.97    1.36
 -12  -4  -1    0.98    0.84
 -12   4  -1   -0.32    1.10
  12   4   1    1.02    0.61
 -13  -5   1    2.50    1.65
 -13   5   1    1.08    1.30
 -12  -5   1   -0.51    0.67
 -12  -5   1    0.46    0.75
  12  -5  -1    0.27    0.25
  12   5  -1    0.65    0.54
 -12   5   1   -0.03    0.93
 -11  -5   1   -0.38    0.87
  11  -5  -1    0.20    0.27
 -11  -5   1   -0.39    0.60
 -11  -5   1   -1.16    0.56
  11   5  -1    0.46    0.47
 -11   5   1    0.69    1.07
  10  -5  -1    0.55    0.31
 -10  -5   1    0.84    0.80
 -10  -5   1    0.25    0.68
 -10  -5   1   -0.34    0.61
 -10   5   1   -0.79    0.58
  10   5  -1    0.59    0.56
  -9  -5   1    1.77    0.88
   9  -5  -1    2.86    0.61
  -9  -5   1    1.73    1.01
  -9  -5   1    0.27    0.57
   9   5  -1    1.90    0.68
   9   5  -1    1.70    0.75
  -9   5   1    1.97    0.87
  -9   5   1    2.92    0.65
  -8  -5   1    8.38    1.39
   8  -5  -1    7.81    1.12
  -8  -5   1    6.75    1.53
  -8  -5   1    7.00    1.42
   8  -5  -1    7.67    0.97
   8   5  -1   10.32    1.48
  -8   5   1    9.61    1.49
  -8   5   1    9.83    1.06
  -8   5   1    8.26    1.06
   8   5  -1   10.32    1.64
  -7  -5   1    0.32    0.63
  -7  -5   1    1.40    0.70
   7  -5  -1    1.36    0.43
  -7  -5   1   -0.03    0.50
  -7   5   1    0.86    0.52
   7   5  -1    0.44    0.52
  -7   5   1    0.94    0.33
  -7   5   1    0.82    0.39
  -7   5   1    0.88    0.35
   7   5  -1    0.54    0.42
  -6  -5   1   30.30    2.70
  -6  -5   1   28.12    2.80
   6  -5  -1   25.01    2.40
  -6  -5   1   29.92    2.81
  -6   5   1   29.03    2.62
  -6   5   1   29.79    2.44
   6   5  -1   30.82    2.86
   6   5  -1   28.90    2.76
  -6   5   1   27.63    2.43
  -6   5   1   28.12    2.37
  -5  -5   1   29.34    2.68
   5  -5  -1   28.57    2.47
  -5  -5   1   28.18    2.72
   5  -5  -1   30.72    2.44
  -5  -5   1   28.17    2.74
  -5  -5   1   30.29    2.79
   5   5  -1   30.37    2.79
   5   5  -1   31.28    2.83
   5   5  -1   34.77    2.75
  -5   5   1   29.81    2.46
  -5   5   1   25.91    2.53
  -5   5   1   29.50    2.42
  -4  -5   1   26.07    2.24
  -4  -5   1   24.58    2.20
   4  -5  -1   20.14    1.91
  -4  -5   1   22.34    2.10
  -4  -5   1   22.03    2.08
  -4  -5   1   19.71    2.11
   4  -5  -1   21.96    1.89
  -4   5   1   21.78    1.89
   4   5  -1   21.92    2.07
  -4   5   1   23.71    1.95
  -4   5   1   24.02    1.88
  -4   5   1   21.45    1.90
   4   5  -1   22.95    2.19
   4   5  -1   22.40    2.20
  -3  -5   1   62.46    4.88
  -3  -5   1   64.88    4.96
   3  -5  -1   66.63    4.76
  -3  -5   1   66.38    4.98
   3  -5  -1   58.29    4.73
  -3  -5   1   55.35    4.95
  -3  -5   1   57.03    4.92
  -3  -5   1   72.71    4.96
   3   5  -1   56.25    4.83
   3   5  -1   63.95    4.97
  -3   5   1   63.43    4.72
  -3   5   1   57.84    4.68
  -3   5   1   65.33    4.77
   3   5  -1   51.88    4.90
   3   5  -1   62.95    4.94
   3   5  -1   69.08    4.91
  -3   5   1   67.02    4.70
   3   5  -1   59.67    4.82
   2  -5  -1   77.16    5.44
  -2  -5   1   72.31    5.64
  -2  -5   1   75.01    5.53
  -2  -5   1   63.47    5.50
  -2  -5   1   69.07    5.53
   2  -5  -1   75.57    5.44
   2  -5  -1   77.52    5.44
  -2  -5   1   70.64    5.46
  -2   5   1   80.21    5.48
  -2   5   1   74.47    5.50
   2   5  -1   76.47    5.65
  -2   5   1   62.12    5.37
   2   5  -1   71.65    5.43
  -2   5   1   71.11    5.37
   2   5  -1   67.13    5.51
   2   5  -1   63.75    5.55
  -2   5   1   67.01    5.27
   2   5  -1   73.17    5.51
   2   5  -1   71.33    5.48
   1  -5  -1   53.29    4.54
  -1  -5   1   61.37    4.69
  -1  -5   1   67.53    4.62
  -1  -5   1   60.82    4.56
   1  -5  -1   67.49    4.59
   1  -5  -1   56.29    4.60
  -1  -5   1   45.47    4.51
   1  -5  -1   56.19    4.54
  -1  -5   1   58.08    4.47
   1   5  -1   60.56    4.54
   1   5  -1   63.90    4.58
  -1   5   1   55.98    4.55
  -1   5   1   61.63    4.54
  -1   5   1   63.38    4.61
  -1   5   1   61.40    4.54
   1   5  -1   55.49    4.61
   1   5  -1   56.91    4.64
   1   5  -1   61.14    4.45
   1   5  -1   53.81    4.51
   0  -5   1  120.08    9.56
   0  -5  -1  123.82    9.64
   0  -5   1  137.96    9.60
   0  -5  -1  142.03    9.69
   0  -5   1  133.74    9.61
   0  -5  -1  118.78    9.70
   0  -5   1  129.06    9.58
   0  -5  -1  124.74    9.54
   0  -5  -1  129.00    9.96
   0   5  -1  132.89    9.62
   0   5   1  134.41    9.66
   0   5  -1  138.39    9.59
   0   5   1  129.88    9.94
   0   5   1  149.71    9.76
   0   5  -1  125.58    9.94
   0   5   1  131.72    9.66
   0   5  -1  124.03    9.54
   0   5  -1  130.80    9.55
  -1  -5  -1  231.48   18.75
   1  -5   1  248.73   17.87
   1  -5   1  257.49   17.89
  -1  -5  -1  222.36   18.03
  -1  -5  -1  271.38   18.24
  -1  -5  -1  242.71   18.20
   1  -5   1  210.69   17.92
  -1  -5  -1  277.86   18.11
   1   5   1  262.03   18.07
  -1   5  -1  246.18   17.85
   1   5   1  255.48   18.75
  -1   5  -1  247.56   17.84
   1   5   1  262.04   18.09
  -1   5  -1  241.16   17.99
   1   5   1  268.10   18.20
  -2  -5  -1   17.67    1.80
   2  -5   1   18.30    1.46
   2  -5   1   17.95    1.53
  -2  -5  -1   16.35    1.72
  -2  -5  -1   19.02    1.80
  -2  -5  -1   18.74    1.67
  -2  -5  -1   21.32    1.82
   2   5   1   18.22    1.72
   2   5   1   18.44    1.81
  -2   5  -1   20.12    1.51
   2   5   1   18.40    1.74
  -2   5  -1   18.79    1.54
  -2   5  -1   18.00    1.49
   2   5   1   21.80    1.82
   3  -5   1   34.45    2.48
   3  -5   1   34.02    2.58
  -3  -5  -1   34.64    2.90
  -3  -5  -1   35.12    2.97
   3  -5   1   34.05    2.47
  -3  -5  -1   34.63    2.96
  -3  -5  -1   31.96    2.97
   3  -5   1   32.59    2.58
  -3   5  -1   32.84    2.54
   3   5   1   31.09    2.92
  -3   5  -1   36.16    2.52
   3   5   1   34.37    3.00
   3   5   1   37.01    2.94
  -3   5  -1   31.68    2.60
  -4  -5  -1  317.49   23.12
  -4  -5  -1  292.23   22.85
  -4  -5  -1  309.82   23.58
  -4  -5  -1  336.46   22.68
   4  -5   1  294.11   22.18
   4   5   1  356.60   22.67
  -4   5  -1  313.09   22.10
  -4   5  -1  296.11   22.12
   4   5   1  274.44   22.63
  -4   5  -1  310.30   22.96
   4   5   1  333.69   22.84
  -4   5  -1  308.14   22.37
  -5  -5  -1   38.87    3.13
  -5  -5  -1   37.20    3.15
  -5  -5  -1   34.53    3.14
  -5  -5  -1   33.76    3.08
   5  -5   1   33.13    2.59
  -5   5  -1   32.62    2.99
  -5   5  -1   32.17    2.49
  -5   5  -1   33.83    2.48
   5   5   1   30.33    2.97
   5   5   1   29.01    3.00
  -5   5  -1   34.32    2.62
   5   5   1   34.69    2.97
   6  -5   1    7.18    0.73
  -6  -5  -1    6.19    1.19
  -6  -5  -1    7.54    1.24
  -6  -5  -1    6.02    1.12
  -6  -5  -1    7.35    1.33
  -6   5  -1    7.01    0.62
  -6   5  -1    7.05    1.19
   6   5   1    6.75    1.20
   6   5   1    6.84    1.09
  -6   5  -1    5.93    0.61
  -6   5  -1    7.09    0.74
  -6   5  -1    5.81    0.96
   6   5   1    7.00    1.15
  -7  -5  -1    3.48    0.91
   7  -5   1    3.56    0.54
  -7  -5  -1    4.05    1.03
  -7  -5  -1    3.50    0.91
   7  -5   1    2.83    0.46
  -7  -5  -1    2.77    0.87
  -7   5  -1    2.95    0.40
  -7   5  -1    2.61    0.70
   7   5   1    2.28    0.69
   7   5   1    3.21    0.89
  -7   5  -1    3.23    0.93
  -7   5  -1    2.98    0.55
  -8  -5  -1    0.93    0.79
  -8  -5  -1    1.90    0.82
   8  -5   1    1.66    0.38
  -8  -5  -1    1.27    0.69
   8  -5   1    1.31    0.32
   8   5   1    1.05    0.49
   8   5   1    2.34    0.75
  -8   5  -1    0.52    0.70
  -8   5  -1    3.40    0.78
  -9  -5  -1    1.19    0.97
  -9  -5  -1    1.08    0.80
   9  -5   1    1.16    0.37
  -9  -5  -1    2.01    0.89
  -9   5  -1    0.44    0.55
  -9   5  -1    1.95    0.95
   9   5   1    0.80    0.56
 -10  -5  -1    0.47    0.80
  10  -5   1    0.33    0.23
 -10  -5  -1   -0.38    0.54
 -10  -5  -1    0.11    0.83
  10   5   1    0.30    0.45
 -10   5  -1   -0.04    0.76
 -11  -5  -1    0.77    1.03
 -11  -5  -1   -0.05    0.86
 -11  -5  -1    1.00    0.81
 -11   5  -1    0.13    0.88
  11   5   1   -0.04    0.41
 -12  -5  -1   -0.07    0.71
 -12  -5  -1   -0.13    1.14
  12   5   1    1.02    0.60
 -12   5  -1   -0.28    1.01
  12  -6  -1    0.60    0.29
 -12  -6   1   -0.01    1.19
 -12  -6   1    0.89    0.84
  12   6  -1    0.04    0.49
 -12   6   1    2.09    1.21
 -11  -6   1    1.08    0.93
  11  -6  -1    0.26    0.27
 -11  -6   1   -0.72    0.51
 -11  -6   1    0.32    0.90
 -11   6   1    0.02    0.81
  11   6  -1    1.58    0.72
  10  -6  -1   -0.22    0.17
 -10  -6   1    0.23    0.66
 -10  -6   1    1.01    0.68
 -10  -6   1    0.50    0.90
 -10   6   1   -0.66    0.65
  10   6  -1   -0.34    0.38
   9  -6  -1    5.91    0.93
  -9  -6   1    5.86    1.46
  -9  -6   1    6.42    1.31
  -9  -6   1    3.62    1.18
   9   6  -1    5.69    1.17
   9   6  -1    5.79    1.34
  -9   6   1    7.05    1.38
  -9   6   1    6.61    0.94
  -8  -6   1    4.96    1.25
   8  -6  -1    4.37    0.79
   8  -6  -1    4.70    0.65
  -8  -6   1    4.08    1.07
  -8  -6   1    3.02    1.06
   8   6  -1    5.09    1.21
   8   6  -1    4.46    1.00
  -8   6   1    5.53    0.82
  -8   6   1    4.99    1.10
  -7  -6   1    3.86    1.05
   7  -6  -1    4.54    0.68
   7  -6  -1    5.61    0.84
  -7  -6   1    4.95    1.05
  -7  -6   1    4.40    1.10
   7   6  -1    3.74    0.95
  -7   6   1    5.25    0.76
  -7   6   1    4.74    0.98
  -7   6   1    7.18    0.92
   7   6  -1    4.35    1.07
  -7   6   1    6.32    0.84
  -6  -6   1    6.37    1.16
  -6  -6   1    5.55    1.07
  -6  -6   1    6.12    1.19
   6  -6  -1    6.12    0.89
  -6  -6   1    8.00    1.32
   6   6  -1    6.32    1.22
   6   6  -1    6.85    1.21
  -6   6   1    5.15    0.94
  -6   6   1    6.78    0.91
  -6   6   1    7.29    0.89
   5  -6  -1   -0.04    0.22
  -5  -6   1    0.70    0.50
  -5  -6   1   -0.07    0.45
   5  -6  -1    0.74    0.26
  -5  -6   1    0.51    0.41
  -5  -6   1   -0.11    0.43
  -5   6   1    0.65    0.34
   5   6  -1    0.75    0.45
  -5   6   1    0.21    0.27
   5   6  -1   -0.26    0.32
  -5   6   1    0.41    0.27
  -4  -6   1   23.46    2.16
   4  -6  -1   20.55    1.78
   4  -6  -1   20.03    1.84
  -4  -6   1   21.27    2.01
  -4  -6   1   19.89    2.06
  -4  -6   1   19.44    1.95
   4   6  -1   19.66    2.08
  -4   6   1   21.44    1.78
  -4   6   1   21.84    1.83
   4   6  -1   18.06    2.05
  -4   6   1   18.80    1.76
   3  -6  -1   30.62    2.45
  -3  -6   1   28.19    2.64
  -3  -6   1   30.06    2.52
   3  -6  -1   26.06    2.38
   3  -6  -1   28.83    2.45
  -3  -6   1   30.83    2.62
  -3  -6   1   30.33    2.66
   3   6  -1   28.93    2.56
  -3   6   1   28.59    2.39
   3   6  -1   29.14    2.46
  -3   6   1   29.24    2.30
   3   6  -1   34.93    2.73
  -3   6   1   27.59    2.37
  -3   6   1   29.55    2.41
  -3   6   1   27.80    2.43
   3   6  -1   29.86    2.68
   2  -6  -1   24.93    2.31
  -2  -6   1   27.45    2.28
  -2  -6   1   24.27    2.40
   2  -6  -1   26.88    2.30
  -2  -6   1   25.73    2.40
   2  -6  -1   32.38    2.40
  -2  -6   1   32.72    2.51
  -2  -6   1   23.66    2.41
  -2   6   1   28.93    2.35
   2   6  -1   27.24    2.38
  -2   6   1   24.25    2.28
  -2   6   1   27.00    2.06
  -2   6   1   27.33    2.26
  -2   6   1   28.08    2.30
   2   6  -1   28.07    2.40
   2   6  -1   31.00    2.43
   2   6  -1   27.87    2.47
   2   6  -1   25.23    2.40
   2   6  -1   28.58    2.25
  -1  -6   1    4.27    0.70
  -1  -6   1    5.06    0.78
   1  -6  -1    5.65    0.76
   1  -6  -1    5.66    0.81
  -1  -6   1    5.12    0.77
  -1  -6   1    4.43    0.60
  -1  -6   1    3.85    0.74
   1  -6  -1    4.86    0.78
   1  -6  -1    5.57    0.71
  -1   6   1    4.96    0.67
   1   6  -1    5.38    0.56
  -1   6   1    5.93    0.80
   1   6  -1    4.70    0.73
   1   6  -1    5.07    0.77
  -1   6   1    5.12    0.77
   1   6  -1    5.54    0.75
  -1   6   1    5.50    0.78
   1   6  -1    4.91    0.75
   0  -6  -1   82.21    5.66
   0  -6  -1   65.17    5.58
   0  -6   1   81.39    5.58
   0  -6   1   67.81    5.49
   0  -6   1   69.93    5.39
   0  -6  -1   69.82    5.63
   0  -6   1   75.69    5.54
   0  -6  -1   69.74    5.69
   0  -6  -1   77.12    5.36
   0   6  -1   71.35    5.68
   0   6   1   72.79    5.59
   0   6  -1   73.95    5.53
   0   6  -1   70.31    5.49
   0   6  -1   72.36    5.39
   0   6   1   65.97    5.60
   0   6   1   76.98    5.70
   0   6  -1   71.18    5.50
   0   6   1   71.99    5.61
  -1  -6  -1   11.34    1.07
  -1  -6  -1   10.98    1.38
   1  -6   1   12.38    1.18
   1  -6   1   11.68    1.15
  -1  -6  -1   13.74    1.38
  -1  -6  -1   12.46    1.32
   1  -6   1   11.59    1.10
  -1  -6  -1   11.85    1.24
   1   6   1   12.57    1.23
  -1   6  -1   12.04    1.13
  -1   6  -1   12.22    1.15
   1   6   1   10.60    1.40
  -1   6  -1   12.83    1.15
   1   6   1   13.01    1.31
   1   6   1   11.53    1.27
  -2  -6  -1   27.51    2.33
  -2  -6  -1   24.47    2.51
   2  -6   1   26.89    2.23
  -2  -6  -1   23.68    2.46
  -2  -6  -1   27.68    2.51
   2  -6   1   25.55    2.24
  -2  -6  -1   32.97    2.57
  -2   6  -1   29.95    2.22
   2   6   1   25.40    2.53
  -2   6  -1   27.94    2.20
   2   6   1   30.58    2.50
  -2   6  -1   28.37    2.25
   2   6   1   29.85    2.51
  -3  -6  -1    7.29    1.08
   3  -6   1    7.19    0.76
  -3  -6  -1    6.86    1.13
   3  -6   1    7.63    0.66
  -3  -6  -1    5.77    0.95
  -3  -6  -1    8.14    1.19
  -3   6  -1    8.13    0.74
  -3   6  -1    7.94    0.72
   3   6   1    9.51    1.21
  -3   6  -1    8.23    0.80
   3   6   1    7.34    1.18
   3   6   1    8.31    1.18
  -4  -6  -1   80.80    6.45
   4  -6   1   79.54    5.96
  -4  -6  -1   78.23    6.55
  -4  -6  -1   80.93    6.45
  -4  -6  -1   78.22    6.56
  -4   6  -1   82.86    6.32
  -4   6  -1   78.22    5.99
   4   6   1   78.03    6.44
  -4   6  -1   83.36    5.86
   4   6   1   90.49    6.42
  -4   6  -1   78.75    5.88
   4   6   1   84.05    6.52
  -5  -6  -1    0.44    0.53
  -5  -6  -1    0.58    0.53
  -5  -6  -1    0.60    0.51
   5  -6   1    0.48    0.20
  -5  -6  -1    0.56    0.47
  -5   6  -1    1.06    0.50
  -5   6  -1    0.83    0.25
  -5   6  -1    1.21    0.22
   5   6   1    0.99    0.54
  -5   6  -1    0.69    0.17
   5   6   1    0.21    0.40
  -6  -6  -1    7.09    1.22
  -6  -6  -1    4.98    1.14
   6  -6   1    7.29    0.75
  -6  -6  -1    6.87    1.23
  -6  -6  -1    6.50    1.25
   6   6   1    8.06    1.33
  -6   6  -1    7.29    0.78
  -6   6  -1    7.12    0.61
  -6   6  -1    8.83    1.32
   6   6   1    7.34    1.24
  -6   6  -1    7.94    0.64
  -7  -6  -1   -0.11    0.50
   7  -6   1    0.11    0.20
  -7  -6  -1    0.09    0.56
  -7  -6  -1   -0.02    0.56
   7  -6   1    0.41    0.16
  -7  -6  -1    0.07    0.47
   7   6   1    0.21    0.44
  -7   6  -1    0.36    0.36
  -7   6  -1   -0.09    0.19
  -7   6  -1    0.11    0.11
   7   6   1   -0.36    0.31
  -7   6  -1   -0.44    0.43
   8  -6   1    0.19    0.15
  -8  -6  -1    0.35    0.58
  -8  -6  -1    0.64    0.77
  -8  -6  -1   -0.96    0.45
   8  -6   1    0.43    0.20
  -8   6  -1    0.00    0.57
   8   6   1   -0.24    0.39
  -8   6  -1    0.68    0.44
   8   6   1    0.69    0.41
  -9  -6  -1    0.56    0.70
   9  -6   1    0.35    0.24
  -9  -6  -1    0.23    0.74
  -9  -6  -1   -0.58    0.50
  -9   6  -1    0.58    0.53
   9   6   1   -0.15    0.47
  -9   6  -1    0.31    0.74
   9   6   1    1.06    0.64
 -10  -6  -1   -0.92    0.56
 -10  -6  -1    0.41    0.81
  10  -6   1    0.47    0.22
 -10  -6  -1    1.25    0.82
 -10   6  -1    0.47    0.75
  10   6   1    0.45    0.49
 -11  -6  -1    1.21    1.21
 -11  -6  -1    1.59    0.88
 -11  -6  -1    0.56    0.94
 -11   6  -1    1.27    1.10
  11   6   1    1.42    0.59
 -12  -6  -1    0.96    1.25
 -12  -6  -1    0.80    0.86
 -12   6  -1   -0.05    0.89
  12   6   1    0.80    0.58
 -12  -7   1   -0.84    0.70
 -12  -7   1   -0.29    0.71
 -12   7   1    0.41    1.06
  12   7  -1    0.07    0.65
  11  -7  -1   -0.13    0.18
 -11  -7   1    0.23    0.79
 -11  -7   1    0.11    0.77
 -11  -7   1    0.03    0.94
 -11   7   1    0.58    0.96
  11   7  -1    1.30    0.80
 -10  -7   1    0.17    0.61
 -10  -7   1    0.77    0.80
 -10  -7   1    0.78    0.86
  10  -7  -1    0.08    0.20
 -10   7   1    0.62    0.69
  10   7  -1    0.56    0.62
  -9  -7   1    1.63    0.79
   9  -7  -1    2.33    0.53
  -9  -7   1    3.19    1.10
  -9  -7   1    2.56    1.00
  -9   7   1    3.81    1.03
   9   7  -1    2.51    0.91
   9   7  -1    1.70    0.73
   8  -7  -1    0.45    0.36
  -8  -7   1    0.75    0.68
  -8  -7   1    0.37    0.85
  -8  -7   1   -0.19    0.43
  -8   7   1    0.27    0.32
   8   7  -1    0.77    0.64
   8   7  -1    0.13    0.44
  -8   7   1   -0.45    0.59
  -7  -7   1    3.39    1.02
   7  -7  -1    3.18    0.51
   7  -7  -1    2.81    0.60
  -7  -7   1    1.48    0.79
  -7  -7   1    4.36    0.95
  -7   7   1    3.82    0.81
  -7   7   1    3.05    0.61
  -7   7   1    3.47    0.66
  -7   7   1    3.86    0.64
   7   7  -1    2.62    0.93
   7   7  -1    2.02    0.92
  -6  -7   1    0.69    0.54
  -6  -7   1    0.53    0.56
  -6  -7   1    0.27    0.49
   6  -7  -1    0.40    0.28
  -6  -7   1   -0.17    0.40
   6  -7  -1    0.15    0.11
   6   7  -1    0.16    0.44
  -6   7   1    0.20    0.26
   6   7  -1   -0.22    0.26
  -6   7   1   -0.07    0.40
  -6   7   1    0.06    0.23
  -5  -7   1    7.45    1.19
  -5  -7   1    6.26    1.24
  -5  -7   1    8.09    1.28
   5  -7  -1    8.78    1.04
   5  -7  -1    7.96    0.85
  -5  -7   1    6.72    1.16
  -5   7   1    7.23    0.96
   5   7  -1    7.42    1.31
  -5   7   1    6.77    0.92
  -5   7   1    7.02    0.92
   5   7  -1    8.68    1.37
  -4  -7   1   23.75    2.30
   4  -7  -1   25.61    2.06
  -4  -7   1   25.54    2.42
   4  -7  -1   29.26    2.17
  -4  -7   1   24.95    2.26
   4  -7  -1   22.42    2.09
  -4  -7   1   25.91    2.44
  -4   7   1   19.09    1.95
   4   7  -1   20.73    2.33
   4   7  -1   22.00    2.40
  -4   7   1   22.54    2.04
  -4   7   1   24.86    2.10
  -4   7   1   25.41    2.05
   3  -7  -1    3.96    0.65
  -3  -7   1    3.72    0.68
  -3  -7   1    3.63    0.72
  -3  -7   1    4.52    0.81
  -3  -7   1    4.01    0.84
   3  -7  -1    4.12    0.69
   3  -7  -1    3.27    0.59
   3   7  -1    3.28    0.79
   3   7  -1    3.37    0.76
  -3   7   1    3.59    0.46
   3   7  -1    3.75    0.65
  -3   7   1    3.26    0.61
  -3   7   1    3.88    0.58
  -3   7   1    4.69    0.70
  -2  -7   1    1.96    0.45
  -2  -7   1    1.27    0.50
   2  -7  -1    1.23    0.43
   2  -7  -1    1.85    0.47
  -2  -7   1    1.09    0.48
  -2  -7   1    1.86    0.55
   2  -7  -1    2.03    0.45
  -2  -7   1    1.45    0.50
  -2   7   1    1.65    0.19
   2   7  -1    1.15    0.45
   2   7  -1    1.53    0.36
   2   7  -1    0.73    0.48
  -2   7   1    1.88    0.41
   2   7  -1    1.16    0.43
  -2   7   1    1.55    0.45
  -2   7   1    1.47    0.43
   1  -7  -1   39.99    3.34
  -1  -7   1   44.32    3.42
  -1  -7   1   39.40    3.34
   1  -7  -1   41.43    3.35
  -1  -7   1   42.63    3.18
   1  -7  -1   48.75    3.45
  -1  -7   1   36.86    3.37
   1  -7  -1   36.12    3.35
  -1  -7   1   36.20    3.39
   1   7  -1   35.70    3.31
  -1   7   1   44.23    3.40
  -1   7   1   41.44    3.33
   1   7  -1   41.70    3.14
   1   7  -1   36.14    3.29
  -1   7   1   43.88    3.37
   1   7  -1   37.59    3.36
  -1   7   1   40.48    3.34
   1   7  -1   45.18    3.39
   0  -7  -1    4.88    0.52
   0  -7  -1    6.12    0.92
   0  -7  -1    5.12    0.79
   0  -7  -1    7.75    1.00
   0  -7  -1    5.05    0.85
   0  -7   1    5.07    0.81
   0  -7   1    5.61    0.79
   0  -7   1    6.50    0.87
   0  -7   1    6.08    0.59
   0   7  -1    5.89    0.58
   0   7  -1    5.82    0.82
   0   7   1    6.33    0.84
   0   7  -1    5.91    0.82
   0   7   1    6.96    0.98
   0   7   1    7.31    0.96
   0   7  -1    6.15    0.86
   0   7   1    6.56    0.96
   0   7  -1    4.91    0.78
  -1  -7  -1    7.71    1.05
  -1  -7  -1    7.34    1.15
  -1  -7  -1    8.77    1.17
   1  -7   1    8.00    1.02
  -1  -7  -1    8.61    1.19
   1  -7   1    8.43    1.04
   1  -7   1    8.49    0.89
  -1  -7  -1    7.57    0.81
  -1   7  -1    8.98    0.96
   1   7   1    9.95    1.24
   1   7   1    9.33    1.19
   1   7   1    9.59    1.24
  -1   7  -1   10.08    0.99
  -1   7  -1    8.70    1.02
  -1   7  -1    8.35    0.76
  -1   7  -1    7.75    0.96
   2  -7   1  171.47   12.73
   2  -7   1  181.73   12.76
  -2  -7  -1  162.92   13.05
  -2  -7  -1  162.83   13.11
   2  -7   1  182.20   12.75
  -2  -7  -1  158.77   13.43
  -2  -7  -1  178.13   13.01
  -2   7  -1  170.80   12.82
  -2   7  -1  177.91   12.69
  -2   7  -1  185.44   12.71
   2   7   1  191.13   13.13
  -3  -7  -1    1.13    0.46
   3  -7   1    1.29    0.31
  -3  -7  -1    1.33    0.47
   3  -7   1    1.07    0.29
  -3  -7  -1    1.61    0.57
  -3  -7  -1    1.47    0.57
   3  -7   1    1.29    0.24
  -3   7  -1    1.35    0.31
  -3   7  -1    1.27    0.34
  -3   7  -1    1.55    0.31
   3   7   1    1.75    0.59
   3   7   1    0.98    0.50
   4  -7   1   31.24    2.18
  -4  -7  -1   27.19    2.68
  -4  -7  -1   31.45    2.93
   4  -7   1   31.43    2.19
  -4  -7  -1   32.55    2.88
  -4  -7  -1   27.86    2.76
   4  -7   1   29.83    2.37
   4   7   1   24.86    2.77
   4   7   1   28.32    2.81
  -4   7  -1   27.40    2.53
  -4   7  -1   26.01    2.34
  -4   7  -1   29.49    2.28
  -4   7  -1   30.03    2.26
  -5  -7  -1    1.57    0.65
  -5  -7  -1    0.09    0.44
  -5  -7  -1    0.27    0.41
  -5  -7  -1    0.52    0.55
   5  -7   1    0.12    0.17
  -5   7  -1    0.21    0.20
  -5   7  -1    0.28    0.14
   5   7   1    0.19    0.49
  -5   7  -1    0.47    0.18
  -5   7  -1   -0.01    0.35
   5   7   1    0.46    0.44
  -6  -7  -1    2.77    0.87
  -6  -7  -1    3.19    0.94
   6  -7   1    2.87    0.46
  -6  -7  -1    2.79    0.84
  -6  -7  -1    2.51    0.88
   6   7   1    2.98    0.79
   6   7   1    1.75    0.75
  -6   7  -1    2.41    0.46
  -6   7  -1    2.42    0.72
  -6   7  -1    3.17    0.35
  -7  -7  -1    5.22    1.16
  -7  -7  -1    2.49    0.92
   7  -7   1    3.26    0.52
  -7  -7  -1    4.40    1.11
  -7  -7  -1    6.19    1.29
   7   7   1    2.49    0.86
   7   7   1    2.87    0.81
  -7   7  -1    4.78    1.02
  -7   7  -1    4.32    0.62
  -7   7  -1    3.77    0.77
  -8  -7  -1    0.05    0.60
  -8  -7  -1   -0.13    0.63
  -8  -7  -1    0.03    0.69
   8  -7   1    0.13    0.17
  -8  -7  -1    0.03    0.52
   8   7   1   -0.54    0.40
  -8   7  -1    0.30    0.40
   8   7   1    0.12    0.41
  -8   7  -1    0.08    0.68
  -9  -7  -1    2.61    1.13
  -9  -7  -1    0.99    0.77
  -9  -7  -1    0.82    0.92
   9  -7   1    2.16    0.39
  -9   7  -1    2.03    0.64
   9   7   1    1.99    0.85
  -9   7  -1    3.43    1.12
   9   7   1    2.27    0.79
 -10  -7  -1   -0.16    0.90
 -10  -7  -1    0.42    0.93
 -10  -7  -1   -0.31    0.58
  10   7   1   -0.59    0.42
 -10   7  -1    0.78    0.89
 -11  -7  -1    2.03    1.12
 -11  -7  -1    1.93    0.91
 -11  -7  -1    1.20    1.03
  11   7   1    0.98    0.67
 -11   7  -1    0.43    1.02
 -12  -7  -1   -0.29    1.05
 -12  -7  -1   -0.24    0.66
  12   7   1    0.45    0.54
 -12   7  -1    1.46    1.21
 -12  -8   1   -0.89    0.58
 -12  -8   1    0.50    1.14
 -12   8   1   -0.06    1.00
  12   8  -1   -0.23    0.65
 -11  -8   1    0.39    0.83
  11  -8  -1    0.88    0.34
 -11  -8   1    0.27    0.98
 -11  -8   1   -1.59    0.70
 -11   8   1    0.21    0.86
  11   8  -1    0.25    0.51
 -10  -8   1    0.45    0.91
 -10  -8   1   -0.91    0.70
 -10  -8   1    0.23    0.65
  10  -8  -1    0.59    0.30
  10   8  -1    0.17    0.57
  10   8  -1    0.89    0.59
 -10   8   1    1.99    1.00
  -9  -8   1    0.00    0.61
  -9  -8   1    0.62    0.72
   9  -8  -1    0.14    0.22
  -9  -8   1    0.76    0.74
   9   8  -1    0.25    0.45
  -9   8   1    1.43    0.84
   9   8  -1   -0.35    0.40
  -8  -8   1    1.16    0.75
   8  -8  -1    0.87    0.31
  -8  -8   1   -1.13    0.57
  -8  -8   1    1.32    0.79
   8   8  -1    0.13    0.62
  -8   8   1    0.77    0.38
  -8   8   1    0.56    0.66
   8   8  -1    0.75    0.57
   7  -8  -1    0.45    0.29
  -7  -8   1    0.17    0.46
   7  -8  -1    0.42    0.19
  -7  -8   1    0.39    0.65
  -7  -8   1    0.71    0.65
  -7  -8   1    0.53    0.66
  -7   8   1    0.31    0.23
   7   8  -1   -0.03    0.47
  -7   8   1   -0.36    0.49
  -7   8   1    0.00    0.28
   7   8  -1   -0.01    0.48
  -6  -8   1   13.25    1.87
  -6  -8   1   10.56    1.69
   6  -8  -1   12.80    1.27
  -6  -8   1   11.38    1.62
  -6  -8   1    9.50    1.52
  -6   8   1    9.63    1.08
   6   8  -1   11.26    1.69
  -6   8   1    9.33    1.22
   6   8  -1    9.74    1.65
  -6   8   1   11.58    1.36
  -5  -8   1    9.05    1.32
  -5  -8   1    8.75    1.44
  -5  -8   1    9.00    1.36
   5  -8  -1    8.06    0.99
  -5  -8   1   12.92    1.75
   5  -8  -1    9.16    1.16
  -5   8   1    8.83    1.06
   5   8  -1    9.04    1.49
  -5   8   1    7.54    1.01
  -5   8   1    9.34    0.98
   5   8  -1    8.45    1.45
  -5   8   1    9.02    1.12
   4  -8  -1    7.44    0.95
   4  -8  -1    8.39    1.06
   4  -8  -1    7.40    1.05
  -4  -8   1    7.62    1.27
  -4  -8   1    7.97    1.21
  -4  -8   1    7.95    1.14
  -4  -8   1    8.81    1.40
  -4   8   1    7.57    1.02
  -4   8   1    7.77    0.95
  -4   8   1    9.12    1.06
   4   8  -1    8.98    1.37
  -4   8   1    7.34    0.81
   4   8  -1    6.23    1.22
  -3  -8   1   21.92    2.12
   3  -8  -1   24.96    2.16
  -3  -8   1   23.99    2.36
  -3  -8   1   18.64    2.24
  -3  -8   1   24.09    2.29
   3  -8  -1   21.13    2.12
   3  -8  -1   24.30    2.10
  -3   8   1   24.45    2.07
  -3   8   1   24.28    2.11
   3   8  -1   22.96    2.33
  -3   8   1   24.50    1.85
  -3   8   1   25.57    2.18
   3   8  -1   22.25    2.33
  -2  -8   1   20.66    2.20
  -2  -8   1   22.23    2.21
   2  -8  -1   25.96    2.18
  -2  -8   1   22.18    1.99
   2  -8  -1   23.60    2.08
   2  -8  -1   23.21    2.14
  -2  -8   1   21.59    2.20
  -2   8   1   24.10    2.04
  -2   8   1   26.01    2.18
   2   8  -1   23.80    2.24
  -2   8   1   21.28    2.06
   2   8  -1   20.48    1.92
   2   8  -1   23.83    2.29
   1  -8  -1    0.30    0.31
  -1  -8   1    0.65    0.35
  -1  -8   1    0.81    0.38
   1  -8  -1    0.43    0.34
  -1  -8   1    0.53    0.37
   1  -8  -1    0.35    0.29
  -1  -8   1    0.52    0.23
   1  -8  -1    0.70    0.35
  -1  -8   1    0.13    0.37
  -1   8   1    0.28    0.34
  -1   8   1    0.65    0.37
   1   8  -1    0.59    0.23
   1   8  -1    0.02    0.30
   1   8  -1    0.53    0.32
  -1   8   1    0.27    0.32
   0  -8  -1    3.83    0.72
   0  -8   1    5.84    0.89
   0  -8  -1    3.96    0.77
   0  -8   1    4.55    0.80
   0  -8  -1    4.27    0.79
   0  -8  -1    3.95    0.43
   0  -8   1    3.68    0.67
   0  -8  -1    3.47    0.78
   0   8   1    5.75    0.90
   0   8   1    3.67    0.79
   0   8  -1    4.48    0.48
   0   8  -1    5.91    0.84
   0   8  -1    3.63    0.70
   1  -8   1    2.76    0.50
   1  -8   1    3.58    0.65
   1  -8   1    2.53    0.58
  -1  -8  -1    2.40    0.43
  -1  -8  -1    3.23    0.77
  -1  -8  -1    2.85    0.67
  -1  -8  -1    2.58    0.63
  -1   8  -1    3.11    0.38
  -1   8  -1    3.11    0.59
  -1   8  -1    2.60    0.55
   1   8   1    2.38    0.70
   2  -8   1  144.18    9.21
  -2  -8  -1  110.60    9.40
  -2  -8  -1  112.96    9.45
   2  -8   1  128.17    9.15
  -2  -8  -1  124.29    9.26
   2  -8   1  128.98    9.10
  -2  -8  -1  117.64    9.65
  -2   8  -1  118.68    9.17
  -2   8  -1  126.99    9.08
   2   8   1  110.40    9.44
  -3  -8  -1   75.58    5.83
  -3  -8  -1   70.34    5.99
  -3  -8  -1   83.40    6.16
   3  -8   1   70.93    5.58
  -3  -8  -1   74.61    6.12
   3  -8   1   72.08    5.60
  -3   8  -1   73.38    5.52
   3   8   1   66.56    5.98
   3   8   1   73.56    6.07
  -3   8  -1   78.24    5.65
  -4  -8  -1   48.38    4.51
  -4  -8  -1   56.65    4.68
   4  -8   1   50.22    4.04
  -4  -8  -1   51.74    4.40
  -4  -8  -1   51.95    4.55
   4  -8   1   55.16    3.90
  -4   8  -1   49.56    3.95
   4   8   1   47.67    4.49
   4   8   1   53.96    4.60
  -4   8  -1   56.44    4.25
  -4   8  -1   55.27    4.09
  -5  -8  -1    2.32    0.82
  -5  -8  -1    2.02    0.76
  -5  -8  -1    1.31    0.61
   5  -8   1    1.29    0.34
  -5  -8  -1    0.76    0.55
  -5   8  -1    1.49    0.35
  -5   8  -1    1.88    0.31
  -5   8  -1    1.63    0.54
   5   8   1    1.63    0.70
   5   8   1    1.84    0.65
  -6  -8  -1    0.24    0.60
  -6  -8  -1    0.33    0.47
   6  -8   1    0.29    0.21
  -6  -8  -1    0.90    0.65
  -6  -8  -1    0.03    0.40
   6   8   1   -0.53    0.39
   6   8   1   -0.45    0.37
  -6   8  -1    0.58    0.28
  -6   8  -1    0.86    0.52
  -6   8  -1    0.57    0.16
  -7  -8  -1    0.87    0.66
  -7  -8  -1    0.17    0.64
   7  -8   1    0.47    0.23
  -7  -8  -1    0.50    0.61
  -7  -8  -1    0.61    0.65
  -7   8  -1    0.13    0.56
  -7   8  -1    0.77    0.32
   7   8   1    0.53    0.49
   7   8   1    0.38    0.52
  -8  -8  -1   -0.10    0.43
  -8  -8  -1    0.00    0.52
  -8  -8  -1    0.52    0.72
   8  -8   1    0.01    0.16
  -8  -8  -1   -0.64    0.60
  -8   8  -1    0.22    0.53
  -8   8  -1    0.27    0.39
   8   8   1   -0.68    0.35
   8   8   1    0.23    0.51
   9  -8   1    0.58    0.20
  -9  -8  -1    0.78    0.88
  -9  -8  -1   -0.44    0.48
  -9  -8  -1    0.47    0.75
   9   8   1    0.33    0.51
   9   8   1   -0.01    0.44
  -9   8  -1   -0.97    0.51
  -9   8  -1    1.51    0.57
 -10  -8  -1    0.61    1.01
 -10  -8  -1    0.88    0.78
 -10  -8  -1   -0.88    0.65
  10   8   1    0.36    0.58
 -10   8  -1    0.87    0.80
 -11  -8  -1    0.97    0.87
 -11  -8  -1    0.17    1.04
 -11  -8  -1    0.61    1.09
 -11   8  -1    1.35    0.85
  11   8   1    1.49    0.81
 -12  -8  -1   -1.79    0.88
 -12  -8  -1    0.21    1.20
 -12  -8  -1    1.01    0.83
 -12   8  -1   -0.09    0.88
  12   8   1   -0.27    0.48
 -12  -9   1    2.47    1.53
 -12  -9   1    1.86    1.12
 -12   9   1    2.98    1.32
  12   9  -1    2.97    1.01
 -11  -9   1    0.78    0.83
 -11  -9   1   -0.22    0.87
  11  -9  -1    1.71    0.43
 -11  -9   1    2.80    1.31
 -11   9   1    0.80    0.91
  11   9  -1    0.48    0.62
  10  -9  -1    3.39    0.64
 -10  -9   1    3.52    1.30
 -10  -9   1    1.62    1.00
 -10  -9   1    1.80    1.09
 -10   9   1    3.78    1.10
  10   9  -1    1.36    0.95
  10   9  -1    3.40    1.07
  -9  -9   1    0.75    0.66
   9  -9  -1    0.40    0.26
  -9  -9   1    0.06    0.67
  -9  -9   1    1.01    0.84
   9   9  -1   -0.23    0.38
   9   9  -1    1.25    0.75
  -9   9   1    1.47    0.77
   8  -9  -1    0.26    0.27
  -8  -9   1    0.78    0.69
  -8  -9   1   -0.12    0.63
  -8  -9   1    1.62    0.91
   8   9  -1    0.13    0.56
  -8   9   1    0.28    0.30
   8   9  -1    0.10    0.57
  -8   9   1    0.21    0.53
   7  -9  -1    1.81    0.53
  -7  -9   1    3.45    0.99
   7  -9  -1    3.23    0.50
  -7  -9   1    5.10    1.31
  -7  -9   1    4.05    1.11
  -7  -9   1    4.37    1.11
  -7   9   1    3.50    0.80
  -7   9   1    2.80    0.61
   7   9  -1    2.01    0.85
   7   9  -1    2.36    0.98
  -6  -9   1    0.40    0.45
  -6  -9   1    2.43    0.81
   6  -9  -1    0.95    0.41
  -6  -9   1    0.76    0.71
  -6  -9   1    2.49    0.81
  -6   9   1    1.97    0.48
  -6   9   1    0.95    0.46
   6   9  -1    2.32    0.84
  -6   9   1    1.31    0.45
  -6   9   1    1.78    0.48
   6   9  -1    0.52    0.63
  -5  -9   1    0.08    0.55
   5  -9  -1    0.24    0.26
  -5  -9   1   -0.09    0.33
  -5  -9   1    0.03    0.41
  -5  -9   1    0.34    0.50
   5  -9  -1    0.19    0.17
  -5   9   1    0.25    0.30
  -5   9   1   -0.07    0.26
  -5   9   1    0.24    0.25
   5   9  -1   -0.20    0.43
  -5   9   1    0.03    0.29
   5   9  -1    0.06    0.33
  -4  -9   1   19.39    2.04
  -4  -9   1   21.13    2.29
   4  -9  -1   21.90    1.92
   4  -9  -1   21.46    1.97
  -4  -9   1   21.23    2.20
   4  -9  -1   19.16    1.97
  -4  -9   1   22.41    2.34
   4   9  -1   20.77    2.29
  -4   9   1   21.56    1.92
  -4   9   1   23.08    2.02
  -4   9   1   19.74    1.73
  -4   9   1   21.02    1.93
   4   9  -1   21.53    2.28
   3  -9  -1    5.56    0.85
   3  -9  -1    2.89    0.58
  -3  -9   1    3.59    0.82
   3  -9  -1    3.25    0.71
  -3  -9   1    2.40    0.71
  -3  -9   1    2.33    0.82
  -3  -9   1    4.45    0.75
  -3   9   1    3.24    0.67
  -3   9   1    5.56    0.83
   3   9  -1    4.69    0.96
   3   9  -1    3.54    0.89
  -3   9   1    4.15    0.69
  -3   9   1    3.21    0.36
   2  -9  -1   98.54    6.89
  -2  -9   1   86.26    7.09
  -2  -9   1   86.57    6.98
  -2  -9   1   89.27    6.97
  -2  -9   1   80.22    6.70
   2  -9  -1   81.01    6.75
   2  -9  -1   87.98    6.85
   2   9  -1   90.81    7.07
  -2   9   1  103.98    6.96
  -2   9   1   79.88    6.73
   2   9  -1   87.38    6.67
   2   9  -1   90.40    6.95
  -1  -9   1   11.00    1.56
  -1  -9   1   15.67    1.73
   1  -9  -1   10.50    1.42
  -1  -9   1   11.82    1.51
  -1  -9   1   11.85    1.50
   1  -9  -1   11.41    1.32
   1  -9  -1   10.00    1.48
   1  -9  -1   16.15    1.54
  -1  -9   1   12.61    1.17
  -1   9   1   11.49    1.50
   1   9  -1   14.12    1.47
   1   9  -1   12.95    1.14
   1   9  -1   12.95    1.56
  -1   9   1   14.67    1.49
   0  -9   1   10.67    1.41
   0  -9   1   12.86    1.46
   0  -9  -1   10.14    0.91
   0  -9  -1   11.06    1.43
   0  -9  -1   11.22    1.49
   0  -9  -1   13.02    1.55
   0  -9   1    9.07    1.25
   0  -9  -1   11.13    1.37
   0   9  -1   11.31    0.96
   0   9   1   11.21    1.48
   0   9  -1   11.10    1.36
   0   9  -1   10.63    1.33
   0   9   1   10.68    1.42
  -1  -9  -1    1.25    0.61
  -1  -9  -1    1.11    0.49
   1  -9   1    1.08    0.45
   1  -9   1    1.75    0.48
   1  -9   1    1.46    0.39
  -1  -9  -1    1.16    0.31
  -1  -9  -1    0.55    0.41
  -1   9  -1    1.25    0.42
  -1   9  -1    1.51    0.46
   1   9   1    1.40    0.59
  -1   9  -1    1.22    0.24
  -2  -9  -1    4.44    1.05
  -2  -9  -1    4.82    0.94
  -2  -9  -1    5.63    0.77
  -2  -9  -1    5.66    1.02
   2  -9   1    6.09    0.85
   2  -9   1    4.86    0.82
   2  -9   1    5.99    0.76
   2   9   1    5.20    1.07
  -2   9  -1    5.06    0.80
  -2   9  -1    5.27    0.79
  -3  -9  -1   11.62    1.57
  -3  -9  -1    9.76    1.57
  -3  -9  -1    9.33    1.39
  -3  -9  -1    8.74    1.19
   3  -9   1   10.84    1.09
   3  -9   1    8.69    1.12
  -3   9  -1   11.79    1.17
  -3   9  -1    8.81    0.99
   3   9   1   10.40    1.55
   3   9   1   12.18    1.73
  -4  -9  -1   36.21    2.95
  -4  -9  -1   31.09    3.11
  -4  -9  -1   35.31    3.10
   4  -9   1   31.97    2.45
   4  -9   1   32.86    2.63
   4  -9   1   28.24    2.55
  -4  -9  -1   30.73    3.13
   4   9   1   33.87    3.15
   4   9   1   29.33    3.12
  -4   9  -1   29.51    2.61
  -4   9  -1   31.58    2.68
  -4   9  -1   31.28    2.52
  -5  -9  -1    0.46    0.51
  -5  -9  -1    0.81    0.49
   5  -9   1    0.61    0.27
  -5  -9  -1    0.44    0.54
  -5  -9  -1    0.64    0.55
  -5   9  -1    0.52    0.28
   5   9   1    1.05    0.61
   5   9   1    0.86    0.54
  -5   9  -1    0.85    0.43
  -5   9  -1    1.10    0.27
  -6  -9  -1   -0.15    0.49
  -6  -9  -1    0.55    0.58
   6  -9   1    0.02    0.25
  -6  -9  -1    0.85    0.65
  -6  -9  -1   -0.65    0.40
  -6   9  -1    0.06    0.14
  -6   9  -1    0.02    0.23
   6   9   1    0.06    0.51
   6   9   1    1.45    0.70
  -6   9  -1    0.05    0.44
  -7  -9  -1    0.07    0.63
  -7  -9  -1   -0.78    0.45
  -7  -9  -1   -0.19    0.61
  -7  -9  -1   -0.25    0.50
   7  -9   1    0.45    0.21
   7   9   1   -0.15    0.44
  -7   9  -1   -0.02    0.54
   7   9   1   -0.61    0.39
  -8  -9  -1    2.62    1.02
  -8  -9  -1    1.70    0.96
  -8  -9  -1    1.78    0.84
   8  -9   1    3.12    0.45
  -8  -9  -1    0.81    0.77
   8   9   1    1.18    0.65
   8   9   1    1.34    0.72
  -8   9  -1    2.70    0.68
  -8   9  -1    4.23    1.10
  -9  -9  -1   -0.64    0.36
  -9  -9  -1    0.00    0.53
   9  -9   1    0.33    0.15
  -9  -9  -1   -1.41    0.78
  -9   9  -1   -0.52    0.59
   9   9   1    0.22    0.46
   9   9   1    0.10    0.53
 -10  -9  -1   -1.73    0.74
 -10  -9  -1   -1.13    0.60
 -10  -9  -1   -0.29    0.63
 -10   9  -1   -0.17    0.73
  10   9   1    0.41    0.63
 -11  -9  -1    1.42    1.18
 -11  -9  -1   -0.15    1.08
 -11  -9  -1   -0.61    0.66
  11   9   1   -0.18    0.57
 -11   9  -1    0.29    0.93
 -12  -9  -1   -2.22    0.83
 -12 -10   1    0.25    1.02
 -12 -10   1    2.28    1.52
 -12 -10   1   -1.00    0.58
  12  10  -1    0.49    0.74
 -11 -10   1   -0.50    0.61
 -11 -10   1   -0.58    0.60
 -11 -10   1    0.06    0.91
 -11  10   1   -0.57    0.86
  11  10  -1   -0.60    0.74
 -10 -10   1    2.17    1.07
  10 -10  -1    2.41    0.52
 -10 -10   1    3.66    1.41
 -10 -10   1    2.88    1.13
  10  10  -1    2.38    1.00
 -10  10   1    2.37    1.04
  10  10  -1    1.46    0.83
  -9 -10   1    5.19    1.40
   9 -10  -1    2.80    0.63
  -9 -10   1    3.41    1.12
  -9 -10   1    5.65    1.56
   9  10  -1    2.88    1.13
  -9  10   1    2.76    0.94
   9  10  -1    4.99    1.30
  -8 -10   1   -0.78    0.41
  -8 -10   1    0.16    0.82
   8 -10  -1    0.19    0.22
  -8 -10   1   -0.39    0.61
  -8 -10   1   -0.59    0.53
   8  10  -1   -0.79    0.37
  -8  10   1    0.23    0.57
   8  10  -1   -0.09    0.57
   7 -10  -1    0.71    0.34
  -7 -10   1   -0.04    0.65
  -7 -10   1    1.78    0.88
  -7 -10   1    2.23    0.88
  -7 -10   1    0.40    0.57
   7  10  -1   -0.40    0.49
   7  10  -1   -0.02    0.45
  -7  10   1    1.21    0.56
   6 -10  -1    0.09    0.11
  -6 -10   1   -0.23    0.56
  -6 -10   1   -0.56    0.38
   6 -10  -1   -0.03    0.27
  -6 -10   1    0.23    0.61
  -6 -10   1   -0.05    0.49
  -6  10   1   -0.26    0.25
  -6  10   1    0.05    0.35
   6  10  -1   -0.90    0.37
   6  10  -1   -0.11    0.54
  -6  10   1    0.22    0.26
   5 -10  -1    2.45    0.50
  -5 -10   1    2.70    0.84
  -5 -10   1    4.58    1.06
  -5 -10   1    2.54    0.76
  -5 -10   1    2.94    0.97
   5 -10  -1    2.38    0.64
  -5  10   1    2.80    0.63
  -5  10   1    3.11    0.54
   5  10  -1    2.92    0.88
   5  10  -1    2.70    0.87
  -5  10   1    3.06    0.63
  -4 -10   1    4.22    1.07
  -4 -10   1    3.59    0.95
   4 -10  -1    4.79    0.77
   4 -10  -1    4.38    0.70
  -4 -10   1    3.23    0.88
  -4 -10   1    3.95    0.82
   4 -10  -1    3.95    0.79
  -4  10   1    3.47    0.71
   4  10  -1    3.30    0.94
  -4  10   1    3.88    0.51
  -4  10   1    4.16    0.80
   4  10  -1    3.42    0.95
   3 -10  -1    2.59    0.57
   3 -10  -1    3.42    0.72
   3 -10  -1    2.48    0.66
  -3 -10   1    2.68    0.76
  -3 -10   1    2.68    0.75
  -3 -10   1    1.99    0.55
  -3 -10   1    2.93    0.83
  -3  10   1    2.12    0.58
  -3  10   1    3.72    0.74
   3  10  -1    2.97    0.84
   3  10  -1    1.95    0.69
  -2 -10   1    4.54    0.91
   2 -10  -1    3.63    0.72
   2 -10  -1    5.43    0.90
   2 -10  -1    4.90    0.92
  -2 -10   1    3.12    0.80
  -2 -10   1    4.12    0.71
  -2 -10   1    4.01    0.94
   2  10  -1    4.75    0.96
   2  10  -1    4.17    0.64
   2  10  -1    2.98    0.83
  -2  10   1    4.36    0.87
  -2  10   1    5.87    0.93
   1 -10  -1   21.14    2.27
  -1 -10   1   22.78    2.23
  -1 -10   1   22.43    2.23
  -1 -10   1   22.04    1.90
   1 -10  -1   24.79    2.38
   1 -10  -1   19.38    2.12
  -1 -10   1   18.21    2.36
   1 -10  -1   23.56    2.19
  -1  10   1   20.75    2.19
   1  10  -1   23.77    2.28
  -1  10   1   25.23    2.28
   1  10  -1   24.79    1.89
   0 -10  -1   31.74    2.86
   0 -10   1   37.87    2.94
   0 -10  -1   29.55    2.78
   0 -10   1   27.95    2.69
   0 -10   1   24.27    2.70
   0 -10  -1   30.98    2.35
   0 -10  -1   28.43    2.90
   0  10  -1   31.39    2.77
   0  10  -1   31.76    2.38
   0  10   1   30.63    2.85
   0  10  -1   30.16    2.74
   1 -10   1    0.56    0.38
  -1 -10  -1    0.38    0.38
  -1 -10  -1    0.39    0.56
   1 -10   1    1.46    0.43
   1 -10   1    1.26    0.38
  -1 -10  -1    0.68    0.45
  -1 -10  -1    1.13    0.30
  -1  10  -1    0.81    0.42
  -1  10  -1    1.36    0.49
  -1  10  -1    0.74    0.21
   1  10   1    0.95    0.60
  -2 -10  -1   56.50    4.81
   2 -10   1   56.95    4.39
   2 -10   1   53.16    4.47
  -2 -10  -1   57.57    4.41
  -2 -10  -1   55.18    4.76
  -2 -10  -1   47.52    4.75
   2 -10   1   58.74    4.51
  -2  10  -1   58.90    4.51
  -2  10  -1   50.39    4.36
   2  10   1   46.29    4.68
  -2  10  -1   60.87    4.20
  -3 -10  -1    1.18    0.57
   3 -10   1    0.85    0.28
   3 -10   1    0.43    0.27
   3 -10   1    1.08    0.28
  -3 -10  -1   -0.12    0.47
  -3 -10  -1    0.80    0.46
  -3 -10  -1    0.83    0.57
   3  10   1    0.81    0.60
   3  10   1    1.70    0.68
  -3  10  -1    1.03    0.37
  -3  10  -1    1.22    0.42
   4 -10   1   25.14    2.11
  -4 -10  -1   30.12    2.91
  -4 -10  -1   29.33    2.56
   4 -10   1   27.82    2.28
   4 -10   1   25.37    2.28
  -4 -10  -1   28.07    2.74
  -4 -10  -1   25.89    2.80
   4  10   1   21.09    2.76
  -4  10  -1   27.50    2.28
   4  10   1   24.53    3.00
  -4  10  -1   25.85    2.19
  -4  10  -1   25.65    2.30
  -5 -10  -1    1.46    0.82
   5 -10   1    2.68    0.26
  -5 -10  -1    2.35    0.88
  -5 -10  -1    1.81    0.74
  -5 -10  -1    2.86    0.92
   5 -10   1    1.61    0.43
  -5  10  -1    2.01    0.48
  -5  10  -1    2.24    0.58
   5  10   1    1.87    0.85
   5  10   1    2.08    0.76
  -5  10  -1    2.29    0.44
  -6 -10  -1    6.51    1.39
  -6 -10  -1    3.90    1.06
  -6 -10  -1    8.21    1.60
   6 -10   1    5.97    0.79
  -6 -10  -1    4.64    1.23
  -6  10  -1    5.18    0.75
   6  10   1    3.01    1.11
   6  10   1    6.63    1.30
  -6  10  -1    7.13    1.06
  -7 -10  -1    7.76    1.52
  -7 -10  -1    8.39    1.69
  -7 -10  -1    6.97    1.49
   7 -10   1    8.65    0.86
  -7 -10  -1    7.43    1.58
   7  10   1    6.50    1.48
  -7  10  -1    7.25    1.28
   7  10   1    8.09    1.53
  -8 -10  -1   -0.35    0.61
  -8 -10  -1    0.04    0.59
  -8 -10  -1    0.34    0.71
  -8 -10  -1   -0.06    0.75
   8 -10   1   -0.09    0.15
   8  10   1    0.42    0.47
   8  10   1   -0.12    0.49
  -8  10  -1    0.12    0.60
  -9 -10  -1   -1.06    0.64
  -9 -10  -1    1.20    0.85
  -9 -10  -1    0.69    0.81
  -9 -10  -1    0.45    0.75
   9  10   1   -0.31    0.43
   9  10   1    0.24    0.52
  -9  10  -1    0.30    0.69
 -10 -10  -1    0.83    1.01
 -10 -10  -1    1.02    0.95
 -10 -10  -1    0.98    0.94
 -10  10  -1    1.36    0.96
  10  10   1    0.11    0.64
 -11 -10  -1    0.95    0.96
 -11 -10  -1   -0.51    0.88
 -11 -10  -1   -0.91    0.87
  11  10   1   -0.55    0.55
 -11  10  -1    0.26    0.89
 -12 -11   1   -0.69    1.03
 -11 -11   1   -0.73    0.90
 -11 -11   1   -0.83    0.83
 -11 -11   1    2.00    1.03
  11  11  -1    1.12    0.91
  10 -11  -1    0.44    0.23
 -10 -11   1   -1.22    0.61
 -10 -11   1    0.64    0.97
 -10 -11   1    1.31    0.96
 -10  11   1   -0.18    0.71
  10  11  -1   -0.37    0.50
  10  11  -1   -0.03    0.75
  -9 -11   1   -0.09    0.62
   9 -11  -1    0.41    0.27
  -9 -11   1   -0.37    0.68
  -9 -11   1    1.16    0.95
   9  11  -1   -0.16    0.54
  -9  11   1   -0.06    0.57
   9  11  -1   -0.08    0.57
  -8 -11   1    0.75    0.81
  -8 -11   1    1.16    0.93
  -8 -11   1    0.51    0.79
  -8 -11   1    1.10    0.80
   8 -11  -1    0.55    0.32
   8  11  -1    1.46    0.93
  -8  11   1   -0.24    0.53
   8  11  -1    0.47    0.60
   7 -11  -1    0.13    0.24
  -7 -11   1    0.58    0.69
  -7 -11   1   -1.05    0.58
  -7 -11   1   -0.43    0.55
  -7 -11   1    0.60    0.70
  -7  11   1   -0.01    0.42
   7  11  -1    0.56    0.79
   7  11  -1    0.44    0.64
  -6 -11   1    3.42    0.99
  -6 -11   1    3.40    1.09
  -6 -11   1    2.47    0.93
  -6 -11   1    3.09    1.03
   6 -11  -1    1.88    0.54
  -6  11   1    3.45    0.65
  -6  11   1    2.99    0.63
   6  11  -1    2.89    1.01
   6  11  -1    2.54    0.98
  -5 -11   1   -0.80    0.36
  -5 -11   1    0.08    0.56
   5 -11  -1    0.29    0.29
   5 -11  -1   -0.54    0.14
  -5 -11   1    0.43    0.60
  -5 -11   1    0.43    0.60
   5 -11  -1   -0.01    0.18
  -5  11   1   -0.14    0.25
  -5  11   1    0.22    0.34
  -5  11   1    0.54    0.35
   5  11  -1    0.28    0.56
   5  11  -1    0.10    0.61
  -4 -11   1    1.67    0.73
   4 -11  -1    1.50    0.41
  -4 -11   1    2.90    0.93
  -4 -11   1    2.92    0.75
  -4 -11   1    0.98    0.60
   4 -11  -1    1.58    0.43
   4 -11  -1    1.33    0.53
  -4  11   1    2.22    0.57
   4  11  -1    0.61    0.68
   4  11  -1    1.60    0.72
  -4  11   1    1.76    0.57
  -4  11   1    1.23    0.28
   3 -11  -1   -0.41    0.23
  -3 -11   1    0.59    0.44
  -3 -11   1    0.45    0.54
   3 -11  -1   -0.62    0.21
   3 -11  -1    0.18    0.22
  -3 -11   1   -0.44    0.41
  -3 -11   1    0.06    0.38
  -3  11   1    0.23    0.40
   3  11  -1    0.22    0.50
  -3  11   1    0.03    0.31
   3  11  -1   -0.03    0.47
  -2 -11   1    0.41    0.45
  -2 -11   1    1.55    0.56
   2 -11  -1    1.19    0.42
   2 -11  -1    0.64    0.46
   2 -11  -1    0.64    0.38
  -2 -11   1    0.39    0.31
  -2 -11   1    0.84    0.56
   2  11  -1    1.08    0.58
   2  11  -1    0.65    0.30
  -2  11   1    0.63    0.50
  -2  11   1   -0.02    0.31
   2  11  -1    0.41    0.56
   1 -11  -1    4.24    0.86
   1 -11  -1    3.21    0.86
   1 -11  -1    4.03    0.82
  -1 -11   1    4.28    0.99
   1 -11  -1    4.87    0.88
  -1 -11   1    3.41    0.55
  -1 -11   1    5.77    0.96
  -1 -11   1    4.92    0.95
   1  11  -1    3.94    0.56
   1  11  -1    3.88    0.89
  -1  11   1    2.56    0.76
   0 -11  -1    7.70    1.21
   0 -11  -1    5.93    1.23
   0 -11  -1    8.09    0.69
   0 -11   1    7.45    1.12
   0 -11   1   10.51    1.39
   0 -11  -1    7.73    1.19
   0 -11   1    7.22    1.25
   0  11  -1    7.20    1.18
   0  11  -1    7.30    0.72
   0  11   1    6.23    1.17
   0  11  -1    6.88    1.17
  -1 -11  -1    0.67    0.48
   1 -11   1    0.83    0.44
  -1 -11  -1    1.03    0.32
  -1 -11  -1    0.67    0.45
  -1 -11  -1    0.60    0.56
   1 -11   1    1.42    0.42
   1 -11   1    1.05    0.44
   1  11   1    1.55    0.69
  -1  11  -1    1.47    0.49
  -1  11  -1    1.05    0.22
  -1  11  -1    1.19    0.50
   2 -11   1    0.72    0.43
  -2 -11  -1    0.81    0.52
   2 -11   1    1.09    0.43
  -2 -11  -1    0.73    0.35
  -2 -11  -1    0.68    0.67
  -2 -11  -1    0.37    0.40
   2 -11   1    0.51    0.28
  -2  11  -1    1.08    0.43
  -2  11  -1    0.81    0.22
  -2  11  -1    1.20    0.44
   2  11   1    0.03    0.40
  -3 -11  -1   27.71    2.92
   3 -11   1   24.92    2.60
   3 -11   1   30.22    2.53
  -3 -11  -1   25.60    2.98
  -3 -11  -1   36.12    3.26
   3 -11   1   33.64    2.70
  -3 -11  -1   30.66    2.69
  -3  11  -1   33.73    2.45
  -3  11  -1   25.34    2.52
   3  11   1   28.66    3.08
  -3  11  -1   33.31    2.74
   3  11   1   35.38    3.24
  -4 -11  -1    7.94    1.44
  -4 -11  -1    7.71    1.15
   4 -11   1    5.06    0.86
  -4 -11  -1    5.55    1.22
   4 -11   1    6.24    0.68
  -4 -11  -1    7.86    1.51
   4 -11   1    4.99    0.81
  -4  11  -1    6.56    0.86
  -4  11  -1    6.87    0.96
   4  11   1    4.88    1.20
   4  11   1    4.50    1.15
  -4  11  -1    7.00    0.84
  -5 -11  -1    2.77    0.98
  -5 -11  -1    3.64    1.12
   5 -11   1    1.43    0.41
  -5 -11  -1    3.86    0.94
   5 -11   1    2.51    0.34
   5 -11   1    2.38    0.53
  -5 -11  -1    2.64    0.95
  -5  11  -1    2.52    0.48
  -5  11  -1    2.66    0.61
   5  11   1    1.64    0.88
  -5  11  -1    2.75    0.58
   5  11   1    4.17    1.09
  -6 -11  -1   -0.22    0.69
   6 -11   1    0.13    0.22
  -6 -11  -1    0.46    0.72
  -6 -11  -1    0.24    0.62
  -6 -11  -1    0.19    0.57
  -6  11  -1    0.78    0.50
   6  11   1    0.00    0.61
   6  11   1   -0.49    0.46
  -7 -11  -1   -0.50    0.56
  -7 -11  -1    0.11    0.55
  -7 -11  -1   -0.32    0.50
   7 -11   1   -0.07    0.19
  -7 -11  -1   -0.53    0.69
   7  11   1    0.49    0.60
  -7  11  -1    0.38    0.52
   7  11   1   -0.13    0.54
   8 -11   1    0.42    0.21
  -8 -11  -1    1.64    0.87
  -8 -11  -1    0.22    0.76
  -8 -11  -1   -0.77    0.56
  -8 -11  -1   -0.41    0.75
   8  11   1    0.87    0.73
   8  11   1    1.09    0.61
  -8  11  -1    0.71    0.61
  -9 -11  -1    0.44    0.85
  -9 -11  -1    0.09    0.90
  -9 -11  -1   -0.62    0.66
  -9 -11  -1    0.77    0.76
   9  11   1   -0.28    0.40
  -9  11  -1   -0.08    0.65
   9  11   1    0.69    0.86
 -10 -11  -1    1.40    1.01
 -10 -11  -1   -0.40    0.93
 -10 -11  -1   -0.44    0.69
 -10  11  -1    0.46    0.85
  10  11   1    0.52    0.63
 -11 -11  -1   -0.63    0.84
 -11 -11  -1   -2.04    0.76
 -11 -11  -1   -0.27    1.00
  11  11   1    0.10    0.59
 -11 -12   1    2.75    1.48
 -11 -12   1    0.36    0.94
 -11 -12   1    2.94    1.36
  11  12  -1    2.25    1.12
 -10 -12   1   -0.58    0.56
 -10 -12   1   -0.41    0.72
 -10 -12   1   -1.03    0.63
  10 -12  -1    0.17    0.17
  10  12  -1    0.18    0.84
  10  12  -1    0.64    0.78
   9 -12  -1    0.40    0.24
  -9 -12   1   -0.13    0.52
  -9 -12   1   -0.49    0.74
  -9 -12   1    0.24    0.83
   9  12  -1   -0.28    0.55
   9  12  -1    0.08    0.65
  -8 -12   1    0.15    0.70
  -8 -12   1    0.36    0.90
  -8 -12   1    1.09    0.75
  -8 -12   1   -0.52    1.02
   8 -12  -1    0.84    0.34
   8  12  -1   -0.14    0.52
   8  12  -1    0.94    0.71
  -8  12   1   -0.38    0.49
   7 -12  -1    0.22    0.20
  -7 -12   1    0.60    0.73
  -7 -12   1   -0.18    0.78
  -7 -12   1   -0.37    0.54
  -7 -12   1   -0.59    0.37
  -7  12   1    0.02    0.36
   7  12  -1    0.46    0.59
   7  12  -1   -0.41    0.63
  -6 -12   1    0.57    0.59
  -6 -12   1   -0.33    0.69
  -6 -12   1   -0.71    0.39
  -6 -12   1   -0.54    0.57
   6 -12  -1    0.34    0.28
   6  12  -1    0.45    0.74
   6  12  -1    1.12    0.71
  -6  12   1    0.13    0.34
   5 -12  -1    2.51    0.53
  -5 -12   1    3.61    1.09
  -5 -12   1    2.85    0.96
  -5 -12   1    2.79    0.82
  -5 -12   1    2.40    1.10
   5 -12  -1    1.85    0.62
   5 -12  -1    1.21    0.51
   5  12  -1    2.89    1.07
  -5  12   1    3.08    0.48
   5  12  -1    1.68    0.82
  -5  12   1    3.66    0.73
  -5  12   1    2.26    0.65
  -4 -12   1    3.54    0.82
  -4 -12   1    3.13    0.89
   4 -12  -1    1.72    0.57
   4 -12  -1    2.17    0.58
  -4 -12   1    1.72    0.88
  -4 -12   1    3.01    0.90
   4 -12  -1    2.18    0.55
   4  12  -1    3.89    1.15
  -4  12   1    2.61    0.29
   4  12  -1    1.64    0.75
  -4  12   1    2.84    0.69
  -4  12   1    4.09    0.88
  -3 -12   1    1.62    0.71
   3 -12  -1    0.92    0.37
  -3 -12   1    0.86    0.49
   3 -12  -1    1.24    0.51
  -3 -12   1    1.25    0.63
   3 -12  -1    1.28    0.48
  -3 -12   1    0.65    0.63
  -3  12   1    1.52    0.53
  -3  12   1    2.60    0.73
   3  12  -1    1.43    0.76
   3  12  -1    2.02    0.84
  -2 -12   1   -0.23    0.43
   2 -12  -1    0.36    0.38
  -2 -12   1    0.24    0.40
  -2 -12   1    0.49    0.51
  -2 -12   1   -0.02    0.28
   2 -12  -1   -0.11    0.34
   2 -12  -1    0.28    0.32
   2  12  -1    0.89    0.55
  -2  12   1    1.09    0.58
   2  12  -1    0.08    0.51
   2  12  -1    0.59    0.31
  -2  12   1    0.40    0.40
  -1 -12   1    4.61    0.63
   1 -12  -1    4.97    0.94
   1 -12  -1    3.54    0.93
  -1 -12   1    6.21    1.06
  -1 -12   1    3.88    1.02
   1 -12  -1    6.08    1.02
  -1  12   1    2.99    0.85
   1  12  -1    3.46    0.89
   1  12  -1    4.03    0.58
   0 -12   1    1.40    0.48
   0 -12  -1    0.45    0.38
   0 -12  -1    0.96    0.64
   0 -12  -1    0.46    0.42
   0 -12  -1    1.00    0.20
   0 -12   1    0.74    0.54
   0  12  -1    0.79    0.24
   0  12  -1    0.52    0.46
   0  12   1    0.40    0.50
   1 -12   1   11.96    1.48
  -1 -12  -1    9.60    1.72
  -1 -12  -1   11.99    1.13
  -1 -12  -1    9.67    1.53
   1 -12   1   10.71    1.56
   1 -12   1   13.71    1.64
  -1 -12  -1   13.75    1.82
  -1  12  -1   11.63    1.49
  -1  12  -1   13.54    1.65
   1  12   1   10.93    1.72
  -1  12  -1   11.61    0.96
   2 -12   1   16.39    1.85
  -2 -12  -1   16.23    2.11
  -2 -12  -1   14.87    2.30
  -2 -12  -1   16.86    1.65
  -2 -12  -1   21.78    2.46
   2 -12   1   18.58    1.86
   2 -12   1   19.10    1.77
  -2  12  -1   18.08    1.41
  -2  12  -1   16.35    1.76
   2  12   1   15.88    2.24
  -2  12  -1   21.40    1.95
  -3 -12  -1    0.92    0.63
  -3 -12  -1    0.41    0.49
   3 -12   1    0.28    0.32
   3 -12   1    0.77    0.29
  -3 -12  -1    0.99    0.76
   3 -12   1    0.89    0.29
  -3 -12  -1    0.41    0.37
   3  12   1    0.81    0.71
  -3  12  -1    0.61    0.23
  -3  12  -1    0.95    0.44
  -3  12  -1    0.31    0.20
  -3  12  -1    0.49    0.36
   3  12   1   -0.62    0.33
   4 -12   1    5.44    0.91
  -4 -12  -1    6.24    1.38
  -4 -12  -1    5.69    1.39
   4 -12   1    6.12    0.94
  -4 -12  -1    6.36    1.32
  -4 -12  -1    7.31    1.13
   4  12   1    5.40    1.39
  -4  12  -1    5.68    0.94
   4  12   1    7.12    1.44
  -4  12  -1    6.61    0.92
  -4  12  -1    6.76    0.81
   5 -12   1    1.36    0.43
  -5 -12  -1    2.33    0.87
  -5 -12  -1    1.80    0.87
   5 -12   1    1.52    0.40
  -5 -12  -1    2.91    0.83
  -5 -12  -1    4.49    1.27
   5 -12   1    2.88    0.39
  -5  12  -1    3.12    0.62
   5  12   1    1.97    0.81
   5  12   1    3.87    1.17
  -6 -12  -1    4.06    1.06
  -6 -12  -1    1.83    1.05
  -6 -12  -1    4.20    1.20
   6 -12   1    4.02    0.69
  -6 -12  -1    3.07    1.15
   6  12   1    5.79    1.45
   6  12   1    3.09    1.02
  -6  12  -1    4.24    0.82
   7 -12   1    1.50    0.38
  -7 -12  -1    0.10    0.79
  -7 -12  -1    0.86    0.66
  -7 -12  -1    0.62    0.91
  -7 -12  -1   -0.28    0.63
   7  12   1    1.55    0.85
   7  12   1    0.79    0.89
  -7  12  -1    1.60    0.71
  -8 -12  -1    0.79    0.78
   8 -12   1    2.17    0.40
  -8 -12  -1    2.26    0.99
  -8 -12  -1    2.59    1.20
  -8 -12  -1    2.19    1.14
   8  12   1    2.53    1.00
   8  12   1    1.32    0.89
  -8  12  -1    2.72    0.85
  -9 -12  -1   -0.02    0.80
  -9 -12  -1    0.21    0.74
  -9 -12  -1    0.97    0.95
  -9 -12  -1   -0.19    0.86
   9  12   1    0.88    0.67
   9  12   1   -0.52    0.58
 -10 -12  -1   -0.50    0.71
 -10 -12  -1    1.71    1.04
 -10 -12  -1    3.11    1.35
  10  12   1    1.20    0.98
 -11 -12  -1   -1.30    0.81
 -11 -12  -1    0.29    0.89
 -11 -12  -1    0.28    1.13
  11  12   1    0.93    1.01
 -11 -13   1    1.62    1.21
 -11 -13   1    0.17    1.05
 -11 -13   1    1.14    0.96
  11  13  -1    0.24    0.90
 -10 -13   1   -1.94    0.66
 -10 -13   1    0.11    0.76
 -10 -13   1   -0.40    0.78
  10  13  -1    0.01    0.74
  10  13  -1    1.15    0.85
  -9 -13   1   -0.65    0.66
  -9 -13   1   -0.93    0.44
   9 -13  -1    0.11    0.20
  -9 -13   1   -1.05    0.68
   9  13  -1    0.36    0.64
   9  13  -1   -0.52    0.49
   8 -13  -1    0.52    0.24
  -8 -13   1    1.15    1.00
  -8 -13   1    0.13    0.95
  -8 -13   1    1.12    0.81
  -8 -13   1    0.93    0.89
   8  13  -1    0.93    0.73
   8  13  -1    0.37    0.77
   7 -13  -1    1.20    0.42
  -7 -13   1    2.04    0.92
  -7 -13   1    1.65    1.00
  -7 -13   1    2.06    0.95
  -7 -13   1    0.02    0.50
   7  13  -1    0.30    0.83
   7  13  -1    0.87    0.67
  -6 -13   1    1.30    0.96
   6 -13  -1    0.54    0.34
  -6 -13   1    0.30    0.46
  -6 -13   1    1.22    0.72
  -6 -13   1    0.41    0.72
  -6  13   1    1.09    0.41
   6  13  -1    0.01    0.65
   6  13  -1    1.85    0.99
  -5 -13   1    0.56    0.58
  -5 -13   1    1.30    0.68
  -5 -13   1    0.05    0.80
  -5 -13   1    1.43    0.81
   5 -13  -1    0.09    0.30
   5 -13  -1    0.32    0.27
  -5  13   1    0.12    0.22
   5  13  -1    0.32    0.68
  -5  13   1    0.54    0.40
   5  13  -1    0.71    0.73
   4 -13  -1    1.48    0.43
   4 -13  -1    0.41    0.43
  -4 -13   1    1.98    0.86
  -4 -13   1    1.76    0.78
   4 -13  -1    0.97    0.38
  -4 -13   1    1.71    0.63
  -4 -13   1    0.71    0.57
   4  13  -1    0.54    0.73
  -4  13   1    1.12    0.54
   4  13  -1    1.81    0.90
  -4  13   1    1.53    0.68
  -3 -13   1    1.62    0.69
  -3 -13   1    0.63    0.48
  -3 -13   1    0.67    0.49
   3 -13  -1    1.65    0.59
   3 -13  -1    1.37    0.55
  -3 -13   1    1.80    0.86
   3 -13  -1    0.39    0.30
  -3  13   1    0.74    0.47
  -3  13   1    0.71    0.55
   3  13  -1    1.63    0.80
   3  13  -1    1.28    0.79
   2 -13  -1    4.75    0.91
  -2 -13   1    4.22    0.72
   2 -13  -1    3.71    0.97
  -2 -13   1    3.61    0.89
  -2 -13   1    4.80    1.05
  -2 -13   1    4.14    1.14
   2  13  -1    2.67    0.91
  -2  13   1    3.61    0.90
   2  13  -1    4.90    0.72
   2  13  -1    4.60    1.13
  -1 -13   1   10.01    1.43
  -1 -13   1    8.51    1.54
  -1 -13   1    7.89    0.88
   1 -13  -1    7.41    1.38
   1 -13  -1    9.88    1.39
  -1  13   1    9.90    1.48
   1  13  -1    6.55    1.30
   1  13  -1    8.62    0.88
   0 -13   1    7.98    1.43
   0 -13  -1    9.56    0.79
   0 -13   1   10.24    1.43
   0 -13  -1   10.22    1.51
   0 -13  -1    9.66    1.44
   0 -13  -1    5.77    1.38
   0  13  -1    6.27    1.24
   0  13  -1    9.96    0.86
   0  13   1    9.41    1.54
  -1 -13  -1   10.00    1.53
   1 -13   1    9.58    1.35
   1 -13   1   12.65    1.60
  -1 -13  -1    9.33    1.66
  -1 -13  -1   10.69    1.03
   1 -13   1   10.37    1.53
  -1 -13  -1    9.06    1.57
  -1  13  -1   11.99    1.59
  -1  13  -1    8.31    1.36
  -1  13  -1    9.81    0.83
   1  13   1   10.96    1.70
   2 -13   1   13.18    1.76
   2 -13   1   15.14    1.54
  -2 -13  -1   13.44    2.10
  -2 -13  -1   15.19    2.01
   2 -13   1   17.37    1.92
  -2 -13  -1   15.25    2.10
  -2 -13  -1   14.27    1.44
  -2  13  -1   12.17    1.66
   2  13   1   13.31    2.05
  -2  13  -1   14.14    1.09
  -2  13  -1   13.82    1.78
   3 -13   1    7.00    1.18
   3 -13   1    9.09    1.29
  -3 -13  -1   10.44    1.85
   3 -13   1    8.76    1.13
  -3 -13  -1   11.58    1.34
  -3 -13  -1    9.44    1.58
  -3 -13  -1    9.16    1.63
  -3  13  -1    8.08    1.19
   3  13   1    7.55    1.58
  -3  13  -1   10.14    0.84
  -3  13  -1    8.71    0.81
  -3  13  -1    9.18    1.30
   3  13   1   11.32    1.87
   4 -13   1    2.91    0.72
  -4 -13  -1    3.24    1.21
  -4 -13  -1    2.73    0.79
   4 -13   1    4.31    0.76
  -4 -13  -1    4.29    1.14
  -4 -13  -1    4.02    1.14
   4  13   1    2.06    0.96
  -4  13  -1    3.43    0.70
  -4  13  -1    3.93    0.56
   4  13   1    4.77    1.26
  -5 -13  -1    0.24    0.70
  -5 -13  -1    1.32    0.68
   5 -13   1    0.57    0.34
  -5 -13  -1    0.67    0.88
  -5 -13  -1    2.66    0.94
   5  13   1   -0.06    0.57
  -5  13  -1    1.71    0.46
   5  13   1    2.16    1.05
  -6 -13  -1    4.77    1.11
  -6 -13  -1    5.04    1.34
  -6 -13  -1    4.41    1.39
  -6 -13  -1    3.91    1.22
  -6  13  -1    3.34    0.72
   6  13   1    5.31    1.24
   6  13   1    4.39    1.34
   7 -13   1    0.17    0.17
  -7 -13  -1    0.30    0.52
  -7 -13  -1   -0.01    0.78
  -7 -13  -1    0.68    0.90
  -7 -13  -1    0.34    0.70
   7  13   1    0.92    0.80
  -7  13  -1    0.27    0.49
   7  13   1   -0.01    0.60
   8 -13   1    0.28    0.19
  -8 -13  -1    0.20    0.63
  -8 -13  -1    1.33    0.75
  -8 -13  -1   -0.70    0.74
  -8 -13  -1    0.05    0.80
   8  13   1    0.73    0.72
   8  13   1   -0.22    0.71
  -9 -13  -1    0.39    0.72
  -9 -13  -1   -0.73    0.81
  -9 -13  -1    0.03    0.59
  -9 -13  -1   -0.60    0.84
   9  13   1    1.14    0.71
   9  13   1    0.54    0.68
 -10 -13  -1    0.10    0.82
 -10 -13  -1    0.56    1.22
 -10 -13  -1    0.21    0.91
  10  13   1    1.21    0.99
 -11 -14   1   -1.10    0.96
 -10 -14   1    1.55    1.04
 -10 -14   1   -0.82    0.66
 -10 -14   1   -0.71    0.91
  10  14  -1   -0.41    0.72
  10  14  -1   -0.97    0.61
  -9 -14   1   -0.17    0.79
  -9 -14   1   -0.34    0.86
  -9 -14   1    0.60    0.71
  -9 -14   1   -0.68    0.71
   9 -14  -1   -0.32    0.22
   9  14  -1   -0.24    0.68
   9  14  -1   -0.31    0.58
  -8 -14   1    0.06    0.75
  -8 -14   1    0.44    0.80
  -8 -14   1    0.92    1.05
   8 -14  -1    0.53    0.32
  -8 -14   1    0.95    0.89
   8  14  -1   -0.91    0.76
   8  14  -1   -0.48    0.53
  -7 -14   1    0.69    0.78
  -7 -14   1    0.24    0.88
  -7 -14   1    0.94    0.79
  -7 -14   1    1.27    0.88
   7 -14  -1    0.11    0.25
   7  14  -1    0.13    0.82
   7  14  -1    0.69    0.78
   6 -14  -1    0.03    0.22
  -6 -14   1   -0.15    0.61
  -6 -14   1   -0.74    0.45
  -6 -14   1    0.29    0.74
  -6 -14   1    0.01    0.76
   6  14  -1   -0.52    0.58
   6  14  -1    0.45    0.65
  -5 -14   1    9.89    1.50
   5 -14  -1    6.30    1.18
  -5 -14   1    8.99    1.69
  -5 -14   1   11.08    2.05
  -5 -14   1    9.92    1.77
   5  14  -1    7.92    1.73
   5  14  -1    7.67    1.68
  -4 -14   1   -0.17    0.45
  -4 -14   1   -0.67    0.27
  -4 -14   1   -0.87    0.37
   4 -14  -1   -0.26    0.18
   4 -14  -1    0.10    0.31
  -4 -14   1   -0.07    0.51
  -4  14   1    0.01    0.35
   4  14  -1    0.06    0.68
   4  14  -1   -0.26    0.55
   3 -14  -1   -0.01    0.36
  -3 -14   1   -0.08    0.38
  -3 -14   1    0.59    0.49
  -3 -14   1   -0.44    0.33
   3 -14  -1    0.50    0.30
  -3 -14   1   -0.04    0.58
   3  14  -1    0.24    0.65
  -3  14   1   -0.28    0.36
   3  14  -1    0.22    0.68
  -2 -14   1    2.27    0.85
  -2 -14   1    1.87    0.53
   2 -14  -1    2.55    0.67
  -2 -14   1    2.82    1.06
  -2 -14   1    2.24    0.76
   2 -14  -1    1.81    0.74
   2  14  -1    2.49    0.99
   2  14  -1    3.01    0.60
   2  14  -1    2.70    0.93
  -2  14   1    2.68    0.81
   1 -14  -1    4.65    1.02
  -1 -14   1    5.68    1.27
  -1 -14   1    4.61    0.69
   1 -14  -1    5.44    1.28
  -1 -14   1    7.34    1.26
   1  14  -1    5.68    1.23
   1  14  -1    6.68    0.77
  -1  14   1    7.26    1.29
   0 -14  -1    0.23    0.61
   0 -14   1    1.16    0.60
   0 -14   1    1.32    0.47
   0 -14  -1    1.39    0.66
   0 -14  -1    1.50    0.63
   0  14  -1    2.08    0.70
   0  14   1    2.55    0.89
   0  14  -1    1.75    0.32
   1 -14   1    3.19    0.94
  -1 -14  -1    5.00    0.67
   1 -14   1    5.09    0.93
  -1 -14  -1    3.47    1.12
  -1 -14  -1    3.78    1.01
  -1 -14  -1    5.32    1.16
   1  14   1    4.28    1.18
  -1  14  -1    4.77    0.96
   2 -14   1   13.77    1.62
   2 -14   1    7.91    1.40
  -2 -14  -1   10.78    1.91
   2 -14   1    9.37    1.33
  -2 -14  -1    9.41    1.72
  -2 -14  -1   12.93    1.82
  -2 -14  -1   10.74    1.18
  -2  14  -1   13.99    1.71
   2  14   1    8.34    1.67
  -2  14  -1   11.27    1.52
  -3 -14  -1    1.29    0.75
  -3 -14  -1    0.77    0.48
  -3 -14  -1    1.03    0.74
   3 -14   1    1.22    0.47
  -3 -14  -1    0.47    0.63
   3 -14   1    1.25    0.39
   3 -14   1    1.22    0.48
   3  14   1    0.49    0.72
  -3  14  -1    0.99    0.48
   3  14   1    2.38    0.98
   4 -14   1    0.44    0.29
  -4 -14  -1    0.25    0.50
   4 -14   1    0.29    0.27
  -4 -14  -1    0.75    0.70
  -4 -14  -1   -0.58    0.74
  -4 -14  -1    1.72    0.64
   4  14   1    0.53    0.73
  -4  14  -1    0.72    0.26
   4  14   1   -0.62    0.61
  -4  14  -1    0.22    0.42
  -5 -14  -1    0.11    0.65
  -5 -14  -1   -0.26    0.57
   5 -14   1    0.05    0.21
  -5 -14  -1    1.40    1.06
  -5 -14  -1    0.23    0.57
   5  14   1    0.93    0.85
   5  14   1    0.14    0.65
  -6 -14  -1    0.37    0.54
  -6 -14  -1    0.36    0.59
   6 -14   1    0.05    0.20
  -6 -14  -1   -0.22    0.67
  -6 -14  -1   -1.04    0.45
   6  14   1   -0.37    0.63
   6  14   1    0.69    0.58
  -7 -14  -1    0.84    1.12
  -7 -14  -1    0.06    0.84
  -7 -14  -1    1.74    0.80
   7 -14   1    0.56    0.26
  -7 -14  -1    1.09    0.81
   7  14   1    1.45    0.93
   7  14   1   -0.42    0.42
  -8 -14  -1    0.23    0.76
  -8 -14  -1   -0.37    0.47
  -8 -14  -1   -0.46    0.80
  -8 -14  -1    0.94    0.98
   8 -14   1   -0.01    0.23
   8  14   1   -1.01    0.42
   8  14   1   -0.28    0.53
  -9 -14  -1    0.47    0.94
  -9 -14  -1    1.17    1.05
  -9 -14  -1   -0.39    0.70
  -9 -14  -1    0.96    1.07
   9  14   1    0.58    0.80
   9  14   1    0.44    0.65
 -10 -14  -1   -0.10    1.02
 -10 -14  -1   -0.72    0.91
 -10 -14  -1   -0.53    0.75
  10  14   1    0.16    0.78
 -10 -15   1   -0.84    0.84
 -10 -15   1   -1.01    0.86
 -10 -15   1    0.19    1.01
  10  15  -1   -0.11    0.62
  10  15  -1    0.40    1.13
  -9 -15   1   -0.50    0.83
  -9 -15   1    0.64    0.99
  -9 -15   1   -0.07    0.60
   9 -15  -1   -0.09    0.16
  -9 -15   1    0.05    1.08
   9  15  -1    1.71    1.00
   9  15  -1   -0.54    0.84
  -8 -15   1    1.47    1.06
  -8 -15   1    2.13    1.00
  -8 -15   1    2.03    1.08
  -8 -15   1    0.75    1.01
   8  15  -1    3.63    1.29
   8  15  -1    1.69    1.13
  -7 -15   1    0.38    0.99
  -7 -15   1   -0.01    0.57
  -7 -15   1    1.34    0.90
  -7 -15   1    0.25    0.73
   7 -15  -1    0.23    0.25
   7  15  -1    0.28    0.81
   7  15  -1   -0.08    0.58
  -6 -15   1    3.98    1.42
  -6 -15   1    5.33    1.30
  -6 -15   1    5.59    1.43
  -6 -15   1    5.47    1.44
   6  15  -1    4.53    1.35
   6  15  -1    4.50    1.38
   5 -15  -1    0.16    0.25
  -5 -15   1    0.10    0.80
  -5 -15   1    0.31    0.60
  -5 -15   1    0.23    0.50
  -5 -15   1    0.95    0.69
   5  15  -1    0.07    0.70
   5  15  -1   -0.70    0.62
   4 -15  -1    0.05    0.35
  -4 -15   1    0.36    0.51
  -4 -15   1   -0.79    0.49
  -4 -15   1    0.09    0.70
  -4 -15   1   -0.09    0.45
   4 -15  -1   -0.04    0.21
   4  15  -1    0.38    0.76
  -4  15   1    0.51    0.42
   4  15  -1   -0.19    0.61
   3 -15  -1    0.56    0.30
  -3 -15   1    0.71    0.60
  -3 -15   1    0.21    0.41
  -3 -15   1    0.03    0.52
  -3 -15   1    1.16    0.65
   3 -15  -1    0.13    0.30
   3  15  -1    1.46    0.92
   3  15  -1    0.52    0.72
  -3  15   1    0.76    0.55
  -2 -15   1    1.01    0.41
  -2 -15   1    1.93    0.91
  -2 -15   1    1.01    0.60
   2 -15  -1    0.87    0.60
  -2 -15   1    2.13    0.70
   2 -15  -1    1.06    0.45
   2  15  -1    3.57    1.09
   2  15  -1    1.17    0.76
  -2  15   1    2.10    0.78
   1 -15  -1    0.11    0.32
  -1 -15   1   -0.31    0.42
  -1 -15   1    0.45    0.37
  -1 -15   1   -0.10    0.20
   1 -15  -1   -0.87    0.22
   1  15  -1    0.45    0.61
  -1  15   1    0.60    0.64
   0 -15   1    4.16    1.14
   0 -15  -1    7.03    1.25
   0 -15  -1    4.87    1.55
   0 -15  -1    6.66    1.27
   0 -15   1    5.83    1.12
   0  15  -1    8.17    1.36
   0  15   1    5.15    1.23
  -1 -15  -1   26.17    3.39
  -1 -15  -1   29.79    2.45
  -1 -15  -1   27.01    3.00
  -1 -15  -1   30.65    3.16
   1 -15   1   32.55    2.91
  -1  15  -1   29.95    2.89
   1  15   1   34.66    3.31
   2 -15   1    0.52    0.43
  -2 -15  -1   -0.28    0.31
  -2 -15  -1    0.99    0.69
  -2 -15  -1   -0.44    0.45
   2 -15   1    0.26    0.36
   2 -15   1    0.12    0.24
  -2 -15  -1   -0.12    0.42
  -2  15  -1   -0.46    0.35
   2  15   1   -0.40    0.66
  -3 -15  -1   -0.19    0.46
  -3 -15  -1    0.23    0.48
   3 -15   1    0.40    0.26
   3 -15   1    0.07    0.28
  -3 -15  -1    0.10    0.76
  -3 -15  -1    0.15    0.37
  -3  15  -1   -0.11    0.34
   3  15   1   -0.64    0.37
   3  15   1    0.24    0.70
  -4 -15  -1    0.64    0.72
  -4 -15  -1    0.70    0.77
  -4 -15  -1    0.31    0.50
   4 -15   1    0.52    0.37
  -4 -15  -1   -0.07    0.41
   4  15   1    0.28    0.67
   4  15   1    1.83    0.98
  -5 -15  -1   11.23    2.06
  -5 -15  -1   11.99    2.30
  -5 -15  -1    9.44    1.60
  -5 -15  -1   12.90    2.09
   5  15   1   11.92    2.17
   5  15   1   11.14    2.15
   6 -15   1    1.53    0.45
  -6 -15  -1    1.83    0.87
  -6 -15  -1    4.03    1.37
  -6 -15  -1    1.44    0.80
  -6 -15  -1    0.90    0.64
   6  15   1    1.56    1.03
   6  15   1    1.28    0.80
  -7 -15  -1   -0.01    0.62
  -7 -15  -1    0.06    0.97
  -7 -15  -1    0.56    0.73
  -7 -15  -1    0.52    0.83
   7 -15   1    0.17    0.21
   7  15   1    0.43    0.67
   7  15   1    0.72    1.54
  -8 -15  -1   -0.21    0.83
  -8 -15  -1   -0.16    0.59
  -8 -15  -1   -0.12    0.65
  -8 -15  -1    1.55    1.22
   8  15   1    0.05    0.61
   8  15   1    0.60    0.92
  -9 -15  -1    4.34    1.64
  -9 -15  -1    1.58    1.11
  -9 -15  -1    1.21    0.97
  -9 -15  -1   -0.93    0.69
   9  15   1    0.54    0.74
   9  15   1   -0.60    0.75
 -10 -15  -1   -0.36    0.82
 -10 -15  -1   -0.38    0.84
 -10 -15  -1   -0.03    1.06
  10  15   1    0.76    1.00
 -10 -16   1    1.25    1.09
 -10 -16   1   -1.07    0.85
 -10 -16   1   -1.49    0.75
  10  16  -1    0.01    0.82
  10  16  -1   -0.22    0.81
  -9 -16   1    0.62    1.27
  -9 -16   1    0.03    0.88
  -9 -16   1    0.43    0.94
   9 -16  -1    0.24    0.21
  -9 -16   1   -0.23    0.80
   9  16  -1   -0.55    0.93
   9  16  -1    0.66    0.66
   8 -16  -1   -0.07    0.29
  -8 -16   1   -0.61    0.86
  -8 -16   1   -0.31    0.71
  -8 -16   1    0.00    0.81
  -8 -16   1    1.05    0.75
   8  16  -1   -0.98    0.68
   8  16  -1   -0.18    0.84
  -7 -16   1    1.12    0.98
   7 -16  -1    1.05    0.43
  -7 -16   1    0.89    0.86
  -7 -16   1    1.41    1.11
  -7 -16   1    0.05    0.48
   7  16  -1    0.11    0.83
   7  16  -1    0.54    0.92
  -6 -16   1   -0.62    0.45
  -6 -16   1   -0.91    0.71
   6 -16  -1    0.04    0.35
  -6 -16   1   -0.44    0.62
  -6 -16   1   -0.62    0.47
   6  16  -1    1.98    1.13
   6  16  -1    1.51    1.10
  -5 -16   1   -0.40    0.39
  -5 -16   1   -0.06    0.50
  -5 -16   1   -0.25    0.41
   5 -16  -1   -0.11    0.23
  -5 -16   1    0.22    0.95
   5  16  -1    0.02    0.74
   5  16  -1   -0.68    0.63
  -4 -16   1    4.81    1.28
  -4 -16   1    4.80    1.25
  -4 -16   1    4.41    1.50
  -4 -16   1    3.72    0.88
   4 -16  -1    1.81    0.73
   4  16  -1    5.27    1.43
   4  16  -1    2.39    1.11
  -3 -16   1    0.20    0.58
   3 -16  -1    0.56    0.54
  -3 -16   1    0.07    0.49
   3 -16  -1   -0.51    0.18
  -3 -16   1    0.39    0.37
  -3 -16   1    0.15    0.90
   3  16  -1   -0.41    0.68
   3  16  -1   -0.01    0.60
  -3  16   1    0.63    0.54
  -2 -16   1    1.33    0.59
  -2 -16   1    0.94    0.43
   2 -16  -1    1.23    0.50
   2 -16  -1    1.17    0.71
  -2 -16   1    0.42    0.84
  -2  16   1    1.93    0.76
   2  16  -1    2.61    1.08
   2  16  -1    1.93    0.94
   1 -16  -1   -0.24    0.30
  -1 -16   1    0.31    0.34
   1 -16  -1   -0.03    0.45
  -1 -16   1    0.25    0.60
  -1  16   1    0.13    0.59
   1  16  -1    0.03    0.64
   1  16  -1    1.07    0.70
   0 -16  -1    1.16    0.60
   0 -16  -1    1.28    0.82
   0 -16  -1    0.22    0.46
   0 -16   1    1.20    0.49
   0 -16   1    0.28    0.46
   0  16   1    1.14    0.83
   0  16  -1    0.74    0.58
   1 -16   1    0.30    0.34
   1 -16   1    0.02    0.50
  -1 -16  -1    0.20    0.23
  -1 -16  -1    0.02    0.64
  -1 -16  -1    0.42    0.41
  -1 -16  -1    0.75    0.56
  -1  16  -1    0.63    0.55
   1  16   1   -0.38    0.57
   2 -16   1    0.07    0.34
  -2 -16  -1    0.32    0.86
  -2 -16  -1   -0.56    0.28
   2 -16   1   -0.05    0.19
  -2 -16  -1   -0.13    0.37
  -2 -16  -1    0.99    0.77
  -2  16  -1    0.34    0.46
   2  16   1   -0.95    0.58
  -3 -16  -1    7.57    1.57
  -3 -16  -1    8.61    1.65
  -3 -16  -1    7.13    1.75
  -3 -16  -1    7.36    1.17
   3  16   1    7.89    1.75
   3  16   1    8.54    1.79
  -4 -16  -1    0.03    0.87
  -4 -16  -1    0.34    0.45
  -4 -16  -1   -0.60    0.44
  -4 -16  -1   -0.10    0.57
   4 -16   1    0.23    0.35
   4  16   1   -0.14    0.79
   4  16   1    1.15    0.93
  -5 -16  -1    2.72    1.36
  -5 -16  -1    4.52    1.33
   5 -16   1    1.87    0.65
  -5 -16  -1    2.87    0.84
  -5 -16  -1    4.03    1.25
   5  16   1    1.74    0.92
   5  16   1    2.12    1.17
  -6 -16  -1    0.46    0.65
  -6 -16  -1   -0.21    0.67
  -6 -16  -1    0.04    0.62
  -6 -16  -1    1.58    1.12
   6 -16   1    0.31    0.36
   6  16   1   -0.11    0.55
   6  16   1    0.59    1.02
   7 -16   1    1.36    0.41
  -7 -16  -1    2.77    1.22
  -7 -16  -1    2.38    1.14
  -7 -16  -1    1.54    0.78
  -7 -16  -1    4.32    1.63
   7  16   1    0.52    0.83
   7  16   1    1.20    0.92
  -8 -16  -1   -0.11    0.94
  -8 -16  -1    0.66    0.99
  -8 -16  -1    0.56    0.77
  -8 -16  -1    1.70    1.05
   8  16   1   -0.84    0.56
   8  16   1   -0.64    0.70
  -9 -16  -1    4.30    1.50
  -9 -16  -1   -0.99    0.96
  -9 -16  -1    0.40    1.11
  -9 -16  -1   -0.97    0.68
   9  16   1    0.86    0.79
   9  16   1    0.41    1.00
  -9 -17   1    0.86    1.13
  -9 -17   1    0.20    1.24
  -9 -17   1   -0.63    0.78
  -9 -17   1    0.01    0.75
   9  17  -1   -0.38    0.93
   9  17  -1    0.67    0.83
  -8 -17   1    4.41    1.50
  -8 -17   1    0.80    0.96
  -8 -17   1    3.66    1.59
   8 -17  -1    1.71    0.61
  -8 -17   1    0.80    0.78
   8  17  -1    1.94    1.06
   8  17  -1    3.88    1.57
   7 -17  -1    1.29    0.59
  -7 -17   1    3.01    1.47
  -7 -17   1    0.92    0.84
  -7 -17   1    0.98    0.82
  -7 -17   1    1.05    0.99
   7  17  -1    0.53    0.88
   7  17  -1    0.80    0.73
  -6 -17   1    2.30    1.07
  -6 -17   1    2.78    1.03
  -6 -17   1    2.11    1.07
   6 -17  -1    1.46    0.60
  -6 -17   1    2.64    1.52
   6  17  -1    1.84    1.14
   6  17  -1    1.36    1.05
  -5 -17   1    0.74    0.66
  -5 -17   1    1.49    0.92
  -5 -17   1   -0.49    0.53
  -5 -17   1   -0.08    1.01
   5 -17  -1    0.13    0.46
   5  17  -1    0.08    0.59
   5  17  -1    0.99    0.87
  -4 -17   1   -0.66    0.51
  -4 -17   1    0.22    0.49
   4 -17  -1    0.30    0.28
  -4 -17   1    0.72    0.89
  -4 -17   1   -0.74    0.43
   4  17  -1    0.70    0.75
   4  17  -1   -0.14    0.64
  -3 -17   1    5.52    1.74
  -3 -17   1    9.48    1.72
   3 -17  -1   12.15    1.61
  -3 -17   1    7.85    1.68
  -3 -17   1    9.35    1.26
   3  17  -1    7.72    1.67
   3  17  -1   11.51    2.10
  -3  17   1    7.64    1.46
   2 -17  -1    0.13    0.48
  -2 -17   1    0.32    0.44
   2 -17  -1    0.44    0.39
  -2 -17   1   -0.60    0.57
  -2 -17   1    0.28    0.31
  -2  17   1   -0.10    0.51
   2  17  -1    0.79    0.83
   2  17  -1    0.22    0.66
   1 -17  -1   -0.41    0.22
   1 -17  -1   -0.56    0.42
  -1 -17   1    0.14    0.53
  -1 -17   1    0.53    0.43
   1  17  -1    0.64    0.68
   1  17  -1   -0.62    0.51
  -1  17   1   -0.32    0.58
   0 -17   1    0.63    0.59
   0 -17   1    0.71    0.35
   0 -17  -1    0.34    0.60
   0 -17  -1    1.11    0.63
   0  17   1    0.34    0.59
   0  17  -1    0.20    0.57
  -1 -17  -1    0.00    0.81
   1 -17   1    1.01    0.43
   1 -17   1    0.13    0.39
  -1 -17  -1   -0.04    0.46
  -1 -17  -1    2.02    0.79
   1  17   1    0.88    0.84
  -1  17  -1    1.03    0.60
   2 -17   1    0.27    0.54
  -2 -17  -1    0.13    0.33
   2 -17   1    0.32    0.27
  -2 -17  -1    0.91    0.52
  -2 -17  -1   -0.77    0.73
  -2 -17  -1   -0.40    0.55
   2  17   1   -0.16    0.55
  -2  17  -1    0.60    0.46
  -3 -17  -1    4.13    1.19
  -3 -17  -1    5.22    1.59
  -3 -17  -1    6.43    1.45
   3 -17   1    3.52    0.95
  -3 -17  -1    3.97    0.89
   3  17   1    7.74    1.79
   3  17   1    2.28    1.02
   4 -17   1    0.46    0.44
  -4 -17  -1    0.11    0.57
  -4 -17  -1    2.92    1.25
  -4 -17  -1    0.83    0.53
  -4 -17  -1    0.12    0.63
   4  17   1    0.93    0.94
   4  17   1   -0.05    0.71
  -5 -17  -1    0.09    0.64
  -5 -17  -1    0.39    0.75
  -5 -17  -1    1.19    0.94
  -5 -17  -1    1.24    0.75
   5 -17   1    0.04    0.31
   5  17   1   -0.86    0.57
   5  17   1    0.61    0.68
  -6 -17  -1    1.44    0.85
   6 -17   1    1.25    0.47
  -6 -17  -1    2.55    1.44
  -6 -17  -1    1.42    0.92
  -6 -17  -1    0.13    0.65
   6  17   1    2.04    1.13
   6  17   1    0.72    0.85
   7 -17   1    0.01    0.24
  -7 -17  -1    0.60    0.51
  -7 -17  -1    0.02    1.02
  -7 -17  -1   -0.22    0.83
  -7 -17  -1    0.48    0.68
   7  17   1   -0.02    0.81
   7  17   1    0.98    0.94
  -8 -17  -1    0.97    1.00
  -8 -17  -1    1.01    1.08
  -8 -17  -1    0.12    0.75
  -8 -17  -1    1.76    1.12
   8  17   1   -1.06    0.51
   8  17   1   -1.06    0.79
  -9 -17  -1    0.81    1.13
  -9 -17  -1   -1.92    0.54
  -9 -17  -1    0.57    1.02
  -9 -17  -1   -0.47    0.98
   9  17   1   -0.01    0.96
   9  17   1    1.10    0.81
  -9 -18   1    0.97    1.14
  -9 -18   1   -2.05    0.77
  -8 -18   1   -0.86    0.63
   8 -18  -1    0.30    0.35
  -8 -18   1    0.26    0.71
  -8 -18   1    1.88    1.39
  -8 -18   1    0.09    0.72
   8  18  -1    1.24    1.07
   8  18  -1    1.37    1.21
  -7 -18   1   -0.54    0.75
   7 -18  -1   -0.77    0.31
  -7 -18   1   -0.04    0.59
  -7 -18   1   -1.53    0.47
  -7 -18   1    0.30    1.22
   7  18  -1   -0.02    0.75
   7  18  -1    0.05    0.91
   6 -18  -1   -0.48    0.32
  -6 -18   1   -0.75    0.62
  -6 -18   1   -0.36    0.63
  -6 -18   1   -0.61    0.94
  -6 -18   1    0.02    0.56
   6  18  -1    0.92    1.01
   6  18  -1   -0.23    0.79
  -5 -18   1    4.32    1.27
  -5 -18   1    2.88    1.41
  -5 -18   1    3.06    1.20
  -5 -18   1    1.62    0.79
   5 -18  -1    2.85    0.86
   5  18  -1    0.62    0.83
   5  18  -1    2.20    1.07
   4 -18  -1    0.51    0.48
  -4 -18   1    1.21    0.86
  -4 -18   1    1.78    1.26
  -4 -18   1    0.50    0.51
  -4 -18   1    1.90    0.68
   4  18  -1    1.62    1.09
   4  18  -1    1.01    0.91
  -3 -18   1    2.07    0.61
   3 -18  -1    1.26    0.74
  -3 -18   1    0.67    0.85
  -3 -18   1    2.96    0.97
   3  18  -1    2.38    1.02
   3  18  -1   -0.04    0.71
  -2 -18   1   -0.07    0.57
   2 -18  -1    0.38    0.65
   2 -18  -1    0.86    0.41
  -2 -18   1    1.08    0.57
   2  18  -1    1.23    0.85
  -2  18   1    0.36    0.72
   2  18  -1    2.08    1.09
   1 -18  -1   -0.21    0.40
  -1 -18   1   -0.21    0.53
   1 -18  -1    1.43    0.59
  -1 -18   1   -0.16    0.57
   1  18  -1   -0.63    0.66
  -1  18   1    0.71    0.66
   1  18  -1    0.31    0.59
   0 -18   1    4.50    1.02
   0 -18  -1    4.16    0.99
   0 -18  -1    2.03    0.96
   0 -18   1    2.46    0.86
   0  18  -1    3.96    1.03
   0  18   1    4.19    1.21
   1 -18   1    0.64    0.33
  -1 -18  -1   -0.24    0.34
  -1 -18  -1    0.89    0.83
   1 -18   1   -0.12    0.41
  -1 -18  -1    0.08    0.57
   1  18   1    0.62    0.78
  -1  18  -1    0.55    0.68
  -2 -18  -1    4.08    1.26
  -2 -18  -1    4.91    1.20
   2 -18   1    6.87    1.40
  -2 -18  -1    2.90    1.20
   2  18   1    5.99    1.54
  -3 -18  -1    5.16    1.65
   3 -18   1    5.44    1.18
  -3 -18  -1    2.67    1.07
  -3 -18  -1    4.12    1.25
   3  18   1    3.34    1.37
   3  18   1    4.78    1.39
  -4 -18  -1    0.21    0.53
   4 -18   1    0.57    0.54
  -4 -18  -1    0.35    0.60
  -4 -18  -1   -0.62    0.47
  -4 -18  -1    0.40    1.07
   4  18   1    0.42    0.90
   4  18   1    1.02    0.97
  -5 -18  -1   -0.06    1.15
  -5 -18  -1    0.04    0.57
  -5 -18  -1   -0.30    0.56
  -5 -18  -1    1.05    0.92
   5 -18   1   -0.09    0.32
   5  18   1   -1.53    0.54
   5  18   1    0.31    0.70
  -6 -18  -1   -0.89    0.95
  -6 -18  -1   -0.49    0.57
  -6 -18  -1    0.55    0.63
  -6 -18  -1   -0.16    0.79
   6 -18   1    0.42    0.37
   6  18   1    0.43    0.84
   6  18   1    0.74    0.71
  -7 -18  -1   -0.33    0.83
  -7 -18  -1   -0.94    0.58
   7 -18   1    0.68    0.35
  -7 -18  -1   -0.77    0.92
  -7 -18  -1   -0.27    0.63
   7  18   1    1.65    1.17
   7  18   1    1.47    1.05
  -8 -18  -1   -1.05    0.78
  -8 -18  -1   -0.66    0.62
  -8 -18  -1    0.07    0.82
  -8 -18  -1    1.51    1.45
   8  18   1   -0.29    0.96
   8  18   1   -0.12    0.75
  -8 -19   1    1.16    0.82
  -8 -19   1   -1.77    0.73
  -8 -19   1   -0.56    0.83
   8 -19  -1    0.72    0.48
  -8 -19   1    2.10    1.59
   8  19  -1    1.10    1.12
   8  19  -1   -0.13    1.13
  -7 -19   1   -0.06    0.77
  -7 -19   1   -1.75    0.58
   7 -19  -1   -0.05    0.39
  -7 -19   1   -0.74    0.46
  -7 -19   1    0.89    1.13
   7  19  -1   -1.21    0.65
   7  19  -1    0.35    1.11
  -6 -19   1    0.33    0.88
  -6 -19   1    0.08    0.62
  -6 -19   1   -0.13    0.73
  -6 -19   1   -0.29    0.81
   6  19  -1    2.04    1.11
   6  19  -1   -0.40    0.71
   5 -19  -1    1.42    0.78
  -5 -19   1    1.27    0.67
  -5 -19   1   -0.62    0.76
  -5 -19   1   -0.80    0.62
   5  19  -1    2.71    1.32
   5  19  -1    1.46    0.99
  -4 -19   1    0.04    0.97
  -4 -19   1    0.89    0.53
   4 -19  -1    0.13    0.46
   4  19  -1    0.18    0.85
   4  19  -1    0.00    0.72
  -3 -19   1    1.22    0.96
   3 -19  -1    1.50    0.70
  -3 -19   1    2.67    0.96
   3  19  -1    1.99    1.12
   3  19  -1    2.31    1.15
  -2 -19   1   -0.28    0.41
  -2 -19   1   -0.63    0.49
   2 -19  -1   -0.57    0.47
  -2  19   1    0.27    0.63
   2  19  -1   -0.04    0.79
   2  19  -1    1.50    1.03
  -1 -19   1    0.17    0.58
   1 -19  -1    0.51    0.41
   1 -19  -1    0.09    0.65
  -1 -19   1    1.66    0.59
   1  19  -1    0.31    0.69
  -1  19   1   -0.32    0.60
   1  19  -1   -0.13    0.55
   0 -19   1   -0.39    0.49
   0 -19  -1    0.31    0.36
   0 -19   1    0.78    0.47
   0 -19  -1    0.09    0.52
   0  19  -1   -0.54    0.65
   0  19  -1    0.25    0.58
   0  19   1   -0.01    0.52
  -1 -19  -1    0.76    0.52
  -1 -19  -1   -0.15    0.72
   1 -19   1    1.32    0.73
   1  19   1    0.68    0.80
  -2 -19  -1    1.93    1.17
  -2 -19  -1    0.78    0.63
   2 -19   1    0.69    0.61
  -2 -19  -1    1.67    0.68
   2  19   1    2.00    1.14
   2  19   1    2.91    1.16
  -3 -19  -1    4.61    1.34
   3 -19   1    3.64    0.99
  -3 -19  -1    5.55    1.40
  -3 -19  -1    2.94    1.45
   3  19   1    4.89    1.56
   3  19   1    4.30    1.34
   4 -19   1    1.90    0.70
  -4 -19  -1    1.89    1.35
  -4 -19  -1    1.12    0.70
  -4 -19  -1    2.43    1.11
   4  19   1    1.08    1.12
   4  19   1    1.37    0.87
  -5 -19  -1   -0.77    0.83
   5 -19   1   -0.17    0.25
  -5 -19  -1   -0.37    0.46
  -5 -19  -1    1.68    1.23
   5  19   1    0.32    0.71
   5  19   1   -0.09    0.80
  -6 -19  -1   -0.69    0.88
  -6 -19  -1    0.84    0.97
  -6 -19  -1    0.77    0.91
   6 -19   1    0.37    0.43
   6  19   1    0.75    0.81
   6  19   1    1.38    1.28
  -7 -19  -1    0.36    1.02
   7 -19   1    0.27    0.30
  -7 -19  -1    0.47    0.77
  -7 -19  -1    1.55    1.43
   7  19   1    0.52    1.03
   7  19   1   -1.00    0.72
  -8 -19  -1    0.53    1.06
  -7 -20   1    1.14    1.02
  -7 -20   1    1.70    1.44
  -7 -20   1    3.32    1.27
   7 -20  -1    0.72    0.44
   7  20  -1    0.35    1.03
   7  20  -1    2.89    1.49
   6 -20  -1   -0.05    0.37
  -6 -20   1    0.16    0.64
  -6 -20   1    0.59    1.32
  -6 -20   1    0.68    1.00
   6  20  -1   -0.17    0.83
   6  20  -1   -0.25    0.81
  -5 -20   1    2.07    1.43
   5 -20  -1    2.06    0.83
  -5 -20   1    2.90    1.06
   5  20  -1    2.30    1.22
   5  20  -1    2.96    1.33
  -4 -20   1    0.42    1.02
  -4 -20   1    0.61    0.65
   4 -20  -1    0.12    0.45
   4  20  -1    0.51    0.92
   4  20  -1    0.91    0.89
  -3 -20   1    6.54    1.48
  -3 -20   1    3.74    1.36
   3  20  -1    6.02    1.55
   3  20  -1    3.20    1.41
  -2 -20   1    0.31    0.48
   2 -20  -1   -0.72    0.51
  -2 -20   1    0.78    0.79
   2  20  -1   -0.82    0.65
   2  20  -1    0.64    0.79
  -1 -20   1    0.10    0.42
  -1 -20   1    1.47    0.99
   1 -20  -1    1.83    0.63
   1 -20  -1    0.92    0.88
   1  20  -1    1.61    0.95
  -1  20   1    2.26    1.00
   1  20  -1    0.48    0.85
   0 -20   1    5.39    1.46
   0 -20  -1    9.72    1.73
   0 -20  -1    2.96    1.27
   0  20   1    7.17    1.52
   0  20  -1    4.67    1.36
   0  20  -1    5.42    1.36
  -1 -20  -1    1.86    1.12
  -1 -20  -1    0.68    0.57
   1 -20   1    3.44    1.10
   1  20   1    0.50    0.83
  -2 -20  -1   -0.21    0.63
  -2 -20  -1    0.72    0.53
   2 -20   1   -0.62    0.45
  -2 -20  -1    0.08    0.71
   2  20   1    0.27    0.90
   2  20   1   -0.72    0.72
  -3 -20  -1    0.40    0.94
  -3 -20  -1   -0.76    0.53
   3 -20   1    0.33    0.44
  -3 -20  -1    0.99    0.88
   3  20   1    0.12    0.89
   3  20   1    0.24    0.74
  -4 -20  -1    0.43    0.78
  -4 -20  -1    1.81    1.38
  -4 -20  -1    0.31    0.50
   4 -20   1   -0.19    0.35
   4  20   1   -0.04    0.90
   4  20   1   -0.18    0.83
  -5 -20  -1   -0.28    0.69
   5 -20   1    0.55    0.46
  -5 -20  -1   -0.26    0.67
  -5 -20  -1    0.68    1.19
   5  20   1    1.41    1.08
   5  20   1    1.35    1.15
   6 -20   1    0.01    0.39
  -6 -20  -1   -0.62    0.51
  -6 -20  -1    0.57    0.98
  -6 -20  -1   -1.01    1.17
   6  20   1   -0.61    0.90
   6  20   1   -0.53    0.78
  -7 -20  -1   -0.89    0.77
  -7 -20  -1    1.81    0.83
  -7 -20  -1    1.09    1.21
   7  20   1    0.19    1.00
   7  20   1   -0.16    0.98
  -7 -21   1   -0.36    0.88
  -6 -21   1    0.52    0.77
   6 -21  -1    0.28    0.47
  -6 -21   1    0.70    1.35
   6  21  -1    0.96    1.05
   6  21  -1    1.05    1.31
  -5 -21   1    1.70    0.80
   5 -21  -1   -0.29    0.42
  -5 -21   1    0.23    0.99
   5  21  -1    0.01    0.87
   5  21  -1   -0.25    0.84
  -4 -21   1    0.54    0.95
  -4 -21   1   -0.21    0.41
   4 -21  -1   -0.22    0.52
   4  21  -1    0.01    0.81
   4  21  -1    0.22    0.82
  -3 -21   1    0.70    0.96
  -3 -21   1    2.79    0.85
   3 -21  -1    2.37    0.95
   3  21  -1    1.74    1.02
   3  21  -1    2.99    1.39
   2 -21  -1    2.78    1.05
  -2 -21   1    2.26    0.74
  -2 -21   1    2.03    1.25
   2  21  -1    0.51    0.92
   2  21  -1    0.79    1.02
  -1 -21   1   -0.53    0.61
   1 -21  -1   -0.15    0.69
   1  21  -1    0.14    0.84
   1  21  -1    0.22    0.73
   0 -21  -1    0.89    0.50
   0 -21  -1   -0.09    0.78
   0 -21   1    0.07    0.64
   0  21  -1    1.13    1.04
   0  21   1    0.60    0.71
   1 -21   1   -0.35    0.52
  -1 -21  -1    0.94    0.82
  -1 -21  -1    0.83    0.67
  -1  21  -1    1.05    0.88
   1  21   1    1.17    0.89
  -2 -21  -1    0.55    0.65
   2 -21   1    1.64    0.84
  -2 -21  -1    1.07    1.01
   2  21   1    0.55    0.85
   2  21   1    0.56    0.89
  -3 -21  -1    0.48    0.73
   3 -21   1    0.70    0.58
  -3 -21  -1    0.85    0.57
  -3 -21  -1    1.28    1.03
   3  21   1    1.85    1.10
   3  21   1    1.86    1.17
  -4 -21  -1    4.50    1.85
  -4 -21  -1    3.66    1.32
  -4 -21  -1    6.32    1.63
   4 -21   1    4.41    1.10
   4  21   1    5.57    1.74
   4  21   1    6.11    1.83
   5 -21   1    1.09    0.48
  -5 -21  -1    2.90    1.66
  -5 -21  -1    0.41    0.91
  -5 -21  -1    2.51    1.18
   5  21   1    0.60    0.96
   5  21   1    0.91    0.97
  -6 -21  -1    2.43    0.85
  -6 -21  -1    1.54    1.48
  -6 -21  -1   -0.27    0.96
   6 -21   1    1.92    0.56
   6  21   1    1.32    1.20
   6  21   1    1.82    1.06
  -5 -22   1    0.21    0.51
   5 -22  -1   -0.69    0.48
  -5 -22   1    1.07    1.37
   5  22  -1   -0.51    0.86
   5  22  -1   -0.93    0.66
  -4 -22   1    4.07    1.60
   4 -22  -1    0.74    0.74
  -4 -22   1    2.71    0.90
   4  22  -1    3.45    1.52
   4  22  -1    3.91    1.48
  -3 -22   1    0.25    0.77
   3 -22  -1    1.19    0.68
  -3 -22   1   -0.21    0.84
   3  22  -1    1.08    1.07
   3  22  -1    0.51    0.86
   2 -22  -1   -0.42    0.57
  -2 -22   1    1.52    1.08
   2  22  -1    0.93    0.96
   2  22  -1    0.38    1.04
   1 -22  -1    3.68    1.34
  -1 -22   1    1.95    1.08
   1  22  -1    3.77    1.55
   0 -22  -1   -0.16    0.69
   0 -22   1    0.39    0.79
   0  22  -1   -0.24    0.83
   1 -22   1    0.08    0.65
  -1 -22  -1   -0.50    0.94
  -1 -22  -1    0.92    0.57
  -1  22  -1   -0.51    0.61
   1  22   1    1.31    1.15
   1  22   1   -0.03    0.68
  -2 -22  -1    0.16    0.64
  -2 -22  -1    0.08    0.48
   2 -22   1   -0.43    0.58
   2  22   1   -0.86    0.69
   2  22   1    1.21    0.94
  -3 -22  -1    1.32    1.05
  -3 -22  -1    1.71    0.58
   3 -22   1   -0.29    0.41
   3  22   1    0.13    1.07
   3  22   1    0.02    0.96
  -4 -22  -1    2.00    1.38
  -4 -22  -1    0.79    0.95
   4 -22   1    0.26    0.46
  -4 -22  -1   -0.39    0.53
   4  22   1   -0.81    0.74
   4  22   1   -0.54    0.86
   5 -22   1    1.94    0.77
  -5 -22  -1    1.09    1.10
  -5 -22  -1    0.23    1.24
  -5 -22  -1    0.85    0.72
   5  22   1    1.33    1.06
   5  22   1    0.50    1.26
   4 -23  -1    0.67    0.69
  -4 -23   1    0.49    0.87
  -4 -23   1    0.74    1.10
   4  23  -1    0.56    1.16
   4  23  -1    0.97    1.16
  -3 -23   1    0.90    1.08
   3 -23  -1   -0.65    0.43
   3  23  -1    1.13    0.96
   3  23  -1   -0.27    0.85
  -2 -23   1    1.76    1.20
   2 -23  -1   -0.06    0.81
   2  23  -1    0.35    1.10
   1 -23  -1    1.63    1.04
  -1 -23   1    1.72    1.15
   1  23  -1    4.08    1.47
   0 -23  -1    0.77    0.96
   0 -23   1    0.25    0.71
   0  23  -1   -0.90    0.80
   1 -23   1   -0.12    0.55
  -1 -23  -1    1.29    1.07
   1  23   1    1.31    1.15
  -1  23  -1   -0.10    0.76
  -2 -23  -1    1.55    0.69
  -2 -23  -1   -0.33    0.97
   2 -23   1    0.57    0.61
  -2  23  -1   -0.07    0.72
   2  23   1   -0.22    0.91
   2  23   1    0.69    0.96
  -3 -23  -1    0.41    0.86
   3 -23   1    1.17    0.73
  -3 -23  -1    1.08    0.55
   3  23   1    0.94    1.05
  -3  23  -1    0.73    0.89
   3  23   1    0.23    1.18
   1 -24  -1    1.75    1.10
  -1 -24   1   -0.92    0.77
   1  24  -1   -0.80    0.88
   0 -24   1   -0.86    0.80
   0 -24  -1    0.29    0.98
   0  24   1   -0.63    0.97
   0  24  -1    0.15    0.86
   1 -24   1    1.15    0.90
  -1 -24  -1    2.74    1.45
   1  24   1    1.70    1.36
  -1  24  -1    1.05    1.04
  13   0  -2    0.00    0.40
 -13   0   2    0.28    1.26
  12   0  -2    2.09    0.74
 -12   0   2    4.47    1.65
  11   0  -2    0.43    0.44
 -11   0   2    0.17    0.89
  10   0  -2   16.36    2.10
 -10   0   2   18.11    1.89
 -10   0   2   18.58    2.66
  -9   0   2    0.36    0.56
   9   0  -2   -0.30    0.34
   9   0  -2    0.20    0.30
  -9   0   2   -0.13    0.36
  -9   0   2    0.01    0.42
  -8   0   2   14.48    1.75
  -8   0   2   13.60    1.39
  -8   0   2   11.45    1.65
   8   0  -2   11.80    1.67
  -8   0   2   13.40    1.92
   8   0  -2   13.78    1.60
   8   0  -2   13.67    1.64
   7   0  -2    0.17    0.35
   7   0  -2    0.33    0.27
   7   0  -2   -0.20    0.25
  -7   0   2   -0.28    0.32
  -7   0   2    0.06    0.37
  -7   0   2    0.47    0.29
  -7   0   2   -0.27    0.32
   7   0  -2    0.19    0.17
  -6   0   2    0.77    0.29
   6   0  -2    0.21    0.18
  -6   0   2   -0.07    0.26
  -6   0   2    0.34    0.33
  -6   0   2    0.67    0.37
   6   0  -2    0.43    0.33
   6   0  -2    0.58    0.35
   6   0  -2    0.37    0.24
   5   0  -2   -0.13    0.10
  -5   0   2    0.00    0.25
  -5   0   2   -0.02    0.19
  -5   0   2    0.32    0.28
   5   0  -2    0.23    0.26
   5   0  -2   -0.31    0.16
  -5   0   2   -0.03    0.32
   4   0  -2   77.00    5.63
   4   0  -2   82.95    5.73
  -4   0   2   77.22    5.63
  -4   0   2   64.77    5.67
  -4   0   2   69.09    5.51
   4   0  -2   76.38    5.59
   4   0  -2   75.96    5.61
  -4   0   2   67.73    5.62
   4   0  -2   64.83    5.55
  -4   0   2   77.47    5.60
  -3   0   2    0.15    0.25
   3   0  -2   -0.13    0.13
   3   0  -2   -0.18    0.14
   3   0  -2   -0.12    0.08
  -3   0   2   -0.04    0.12
  -3   0   2    0.20    0.19
  -3   0   2   -0.17    0.13
   3   0  -2   -0.05    0.17
   3   0  -2    0.09    0.16
  -3   0   2   -0.18    0.17
   2   0  -2   37.95    3.08
   2   0  -2   38.35    3.03
  -2   0   2   44.78    3.12
  -2   0   2   40.07    3.12
   2   0  -2   37.56    3.09
  -2   0   2   38.42    3.08
   2   0  -2   43.07    3.09
   2   0  -2   40.05    3.10
   1   0  -2    0.12    0.14
  -1   0   2   -0.02    0.12
  -1   0   2   -0.03    0.11
   1   0  -2   -0.01    0.10
   1   0  -2    0.12    0.13
  -1   0   2   -0.14    0.10
   0   0   2    1.85    0.27
   0   0   2    1.78    0.29
   0   0  -2    1.68    0.26
   0   0  -2    1.43    0.26
   0   0   2    2.28    0.30
  -1   0  -2    0.03    0.11
   1   0   2   -0.09    0.08
   1   0   2    0.07    0.11
   1   0   2   -0.12    0.09
  -1   0  -2    0.08    0.11
  -1   0  -2   -0.03    0.11
  -1   0  -2    0.06    0.13
   2   0   2    5.66    0.64
  -2   0  -2    8.18    0.67
   2   0   2    7.41    0.65
   2   0   2    5.61    0.66
  -2   0  -2    7.75    0.67
  -2   0  -2    6.59    0.86
  -2   0  -2    8.35    0.71
   3   0   2   -0.09    0.12
  -3   0  -2    0.03    0.21
  -3   0  -2   -0.04    0.12
  -3   0  -2   -0.04    0.15
  -3   0  -2    0.06    0.13
   3   0   2   -0.01    0.15
   3   0   2   -0.02    0.05
   3   0   2   -0.08    0.12
  -4   0  -2   91.47    7.75
  -4   0  -2  101.22    7.76
   4   0   2   93.42    7.26
   4   0   2  101.93    7.27
  -4   0  -2   95.19    7.34
  -4   0  -2   98.45    7.24
   4   0   2  102.67    7.28
  -4   0  -2  102.98    7.24
  -5   0  -2    0.06    0.24
   5   0   2    0.01    0.09
  -5   0  -2   -0.19    0.32
   5   0   2    0.00    0.18
   5   0   2    0.08    0.17
  -5   0  -2    0.34    0.45
   6   0   2    0.21    0.13
  -6   0  -2   -0.37    0.42
  -6   0  -2   -0.05    0.23
   6   0   2    0.17    0.18
   6   0   2    0.24    0.27
  -6   0  -2    0.24    0.44
   7   0   2    0.08    0.19
   7   0   2   -0.21    0.09
   7   0   2   -0.09    0.24
  -7   0  -2    0.21    0.34
  -7   0  -2   -0.03    0.39
  -7   0  -2   -0.34    0.49
  -8   0  -2   20.90    2.14
  -8   0  -2   23.74    2.43
   8   0   2   22.11    2.07
  -8   0  -2   21.73    2.85
   9   0   2    0.61    0.32
  -9   0  -2    0.01    0.49
  -9   0  -2   -0.22    0.76
  -9   0  -2    0.00    0.38
  10   0   2    0.10    0.29
 -10   0  -2   -0.01    0.58
 -10   0  -2   -0.21    0.40
 -10   0  -2   -1.17    0.73
 -11   0  -2   -0.28    0.41
  11   0   2    0.21    0.32
 -11   0  -2    0.34    1.12
 -11   0  -2   -0.11    0.75
 -12   0  -2    2.59    0.90
 -12   0  -2    3.43    1.62
  12   0   2    1.90    0.61
 -13  -1   2   -1.18    1.08
  13  -1  -2    0.30    0.36
  13   1  -2    0.02    0.43
 -13   1   2    0.79    1.35
 -12  -1   2    4.80    1.83
  12  -1  -2    6.08    1.18
 -12   1   2    9.01    2.12
  12   1  -2    6.87    1.30
 -11  -1   2    0.71    0.68
  11  -1  -2    0.66    0.44
 -11  -1   2    1.43    1.05
 -11   1   2    0.34    0.96
  11   1  -2    0.31    0.45
  10  -1  -2    0.90    0.55
 -10  -1   2    2.33    1.04
 -10  -1   2    2.17    0.72
 -10  -1   2    1.12    0.70
 -10   1   2    2.50    1.10
  10   1  -2    1.51    0.63
   9  -1  -2   -0.08    0.35
  -9  -1   2    2.66    0.70
  -9  -1   2    1.53    0.90
   9  -1  -2    1.91    0.67
  -9  -1   2    1.92    0.72
   9   1  -2    2.33    0.78
   9   1  -2    1.58    0.55
  -9   1   2    1.59    0.87
  -9   1   2    1.31    0.48
   8  -1  -2    2.14    0.63
  -8  -1   2    1.54    0.80
   8  -1  -2    2.34    0.57
  -8  -1   2    1.98    0.66
  -8  -1   2    1.94    0.57
   8  -1  -2    1.49    0.46
  -8   1   2    1.85    0.79
  -8   1   2    2.72    0.70
   8   1  -2    2.24    0.58
  -8   1   2    2.57    0.55
   8   1  -2    1.43    0.57
   8   1  -2    2.00    0.67
  -7  -1   2    1.60    0.47
   7  -1  -2    1.46    0.49
  -7  -1   2    1.83    0.60
  -7  -1   2    1.71    0.67
   7  -1  -2    2.17    0.52
   7  -1  -2    2.12    0.53
  -7  -1   2    1.06    0.53
   7   1  -2    2.94    0.65
   7   1  -2    1.63    0.56
  -7   1   2    0.77    0.43
  -7   1   2    1.40    0.65
   7   1  -2    2.13    0.43
  -7   1   2    1.65    0.43
   7   1  -2    1.41    0.48
  -7   1   2    1.66    0.55
  -6  -1   2    4.31    0.78
   6  -1  -2    2.05    0.50
  -6  -1   2    3.45    0.73
  -6  -1   2    3.86    0.85
   6  -1  -2    2.84    0.61
  -6  -1   2    3.94    0.60
  -6   1   2    2.27    0.44
  -6   1   2    2.81    0.65
   6   1  -2    3.52    0.54
  -6   1   2    3.95    0.71
   6   1  -2    2.01    0.60
  -6   1   2    3.31    0.75
   6   1  -2    2.92    0.64
   6   1  -2    3.91    0.72
   5  -1  -2   12.13    1.33
  -5  -1   2   14.14    1.48
  -5  -1   2   17.04    1.49
  -5  -1   2   14.35    1.28
   5  -1  -2   14.19    1.35
  -5  -1   2   11.78    1.38
   5   1  -2   13.36    1.25
  -5   1   2   13.35    1.44
  -5   1   2   11.27    1.35
  -5   1   2   13.42    1.18
   5   1  -2   14.45    1.42
   5   1  -2   15.59    1.45
  -5   1   2   16.68    1.43
   5   1  -2   11.61    1.50
  -4  -1   2   10.07    0.94
   4  -1  -2    9.21    0.84
  -4  -1   2   11.50    1.12
   4  -1  -2    9.00    0.98
  -4  -1   2    9.75    1.03
  -4  -1   2    9.15    1.17
  -4  -1   2    9.71    1.18
   4  -1  -2   11.46    1.09
   4  -1  -2   10.22    1.02
   4  -1  -2    9.56    1.03
  -4   1   2   11.14    0.86
   4   1  -2    9.18    0.91
   4   1  -2    9.22    1.01
   4   1  -2    8.47    1.10
  -4   1   2   10.02    1.00
  -4   1   2   12.03    1.09
   4   1  -2   10.06    1.20
  -4   1   2   11.94    1.12
   4   1  -2    9.11    1.04
  -3  -1   2   46.40    3.83
   3  -1  -2   50.17    3.68
  -3  -1   2   49.22    3.78
  -3  -1   2   48.99    3.79
  -3  -1   2   51.28    3.88
  -3  -1   2   54.66    3.86
   3  -1  -2   49.84    3.79
   3  -1  -2   48.21    3.81
   3  -1  -2   44.98    3.77
   3  -1  -2   46.49    3.77
   3   1  -2   40.06    3.78
  -3   1   2   45.52    3.73
  -3   1   2   49.26    3.84
   3   1  -2   54.02    3.80
  -3   1   2   56.06    3.84
   3   1  -2   50.68    3.86
  -3   1   2   48.79    3.68
   3   1  -2   47.76    3.82
   3   1  -2   49.27    3.80
  -2  -1   2   22.55    1.82
  -2  -1   2   22.35    1.79
   2  -1  -2   24.99    1.81
  -2  -1   2   20.51    1.81
   2  -1  -2   22.13    1.80
   2  -1  -2   20.34    1.79
  -2  -1   2   22.37    1.85
   2   1  -2   21.98    1.80
  -2   1   2   22.32    1.80
   2   1  -2   22.54    1.81
  -2   1   2   22.17    1.81
   2   1  -2   20.44    1.80
  -2   1   2   21.27    1.80
   2   1  -2   20.97    1.81
   2   1  -2   21.41    1.75
   1  -1  -2  163.05   11.31
  -1  -1   2  160.46   11.21
  -1  -1   2  147.94   11.33
   1  -1  -2  159.76   11.23
  -1  -1   2  155.91   11.12
   1  -1  -2  168.00   11.16
   1  -1  -2  144.18   11.54
   1   1  -2  133.11   11.18
   1   1  -2  158.87   11.21
   1   1  -2  152.16   11.33
   1   1  -2  152.76   11.12
  -1   1   2  163.36   11.24
  -1   1   2  153.57   11.31
  -1   1   2  151.92   11.13
   0  -1  -2   10.57    1.04
   0  -1  -2   12.99    1.08
   0  -1  -2   11.28    1.08
   0  -1   2   13.31    1.00
   0  -1  -2   12.74    1.07
   0  -1   2   12.26    1.01
   0   1   2   10.63    1.06
   0   1   2   12.91    1.06
   0   1  -2   12.85    1.00
   0   1   2   12.28    1.07
   0   1   2   11.46    1.08
   0   1  -2   14.03    1.01
   1  -1   2  342.93   24.43
  -1  -1  -2  342.68   24.38
  -1  -1  -2  328.55   25.56
  -1  -1  -2  355.49   24.60
   1  -1   2  370.88   24.28
  -1  -1  -2  350.14   24.40
   1   1   2  299.07   24.38
   1   1   2  348.53   24.58
   1   1   2  325.84   24.39
  -1   1  -2  339.09   24.26
  -1   1  -2  364.03   24.46
   1   1   2  330.73   25.55
  -2  -1  -2    0.52    0.21
   2  -1   2    0.76    0.17
   2  -1   2    0.63    0.16
   2  -1   2    0.76    0.11
  -2  -1  -2    0.64    0.24
  -2  -1  -2    0.37    0.26
   2  -1   2    0.89    0.11
  -2  -1  -2    0.84    0.26
   2   1   2    0.66    0.23
  -2   1  -2    1.08    0.19
  -2   1  -2    0.82    0.15
   2   1   2    0.84    0.24
  -2   1  -2    1.20    0.17
   2   1   2    0.32    0.22
   2   1   2    0.47    0.24
  -3  -1  -2   17.12    1.64
   3  -1   2   16.28    1.36
   3  -1   2   17.84    1.31
  -3  -1  -2   17.45    1.48
   3  -1   2   17.85    1.32
  -3  -1  -2   16.27    1.53
  -3  -1  -2   15.20    1.45
   3   1   2   16.67    1.61
  -3   1  -2   16.80    1.33
   3   1   2   17.62    1.48
  -3   1  -2   17.57    1.64
  -3   1  -2   17.10    1.40
   3   1   2   15.01    1.44
   3   1   2   18.41    1.54
   3   1   2   17.37    1.49
  -4  -1  -2   40.75    3.17
  -4  -1  -2   36.26    3.32
  -4  -1  -2   38.81    3.07
  -4  -1  -2   37.71    3.06
  -4  -1  -2   40.01    3.44
   4  -1   2   36.20    2.90
   4  -1   2   36.13    2.96
   4  -1   2   38.70    2.92
  -4   1  -2   39.89    3.41
   4   1   2   39.91    3.12
   4   1   2   42.04    3.10
   4   1   2   40.17    3.09
  -4   1  -2   40.05    2.94
  -4   1  -2   37.40    3.32
   4   1   2   40.34    3.10
  -4   1  -2   38.98    3.02
  -4   1  -2   38.89    3.01
  -5  -1  -2    8.15    1.34
   5  -1   2    9.60    0.84
  -5  -1  -2    9.06    1.13
  -5  -1  -2    9.19    1.27
  -5  -1  -2   10.05    1.03
   5  -1   2    7.57    0.89
   5  -1   2    9.25    0.85
   5   1   2   10.11    1.02
  -5   1  -2    7.71    0.92
   5   1   2   10.21    1.00
   5   1   2   10.23    1.07
  -5   1  -2    9.16    1.38
  -5   1  -2   11.25    1.34
  -5   1  -2    9.28    0.90
  -5   1  -2    8.82    0.94
   6  -1   2   53.08    3.98
  -6  -1  -2   55.03    4.61
  -6  -1  -2   49.26    4.16
  -6  -1  -2   55.43    4.48
   6  -1   2   50.59    3.87
  -6   1  -2   47.07    4.49
   6   1   2   46.66    4.07
  -6   1  -2   45.74    4.01
   6   1   2   56.05    4.10
   6   1   2   51.21    4.03
  -6   1  -2   51.39    4.03
  -6   1  -2   54.08    4.44
   7  -1   2    1.22    0.38
   7  -1   2    1.36    0.29
  -7  -1  -2    0.66    0.44
   7  -1   2    1.03    0.30
  -7  -1  -2    2.21    0.84
  -7  -1  -2    1.06    0.56
   7   1   2    0.59    0.30
  -7   1  -2    1.15    0.42
  -7   1  -2    0.49    0.37
  -7   1  -2    0.03    0.48
   7   1   2    0.59    0.27
  -7   1  -2    0.32    0.61
   7   1   2    1.23    0.44
   8  -1   2    2.13    0.47
  -8  -1  -2    0.01    0.52
  -8  -1  -2    0.91    0.47
  -8  -1  -2    1.69    0.93
  -8   1  -2    0.52    0.76
   8   1   2    0.39    0.31
  -8   1  -2    1.13    0.45
  -8   1  -2    0.91    0.58
   8   1   2    0.64    0.32
  -9  -1  -2    1.34    0.65
   9  -1   2    1.21    0.42
  -9  -1  -2   -0.05    0.78
  -9  -1  -2    1.33    0.74
   9   1   2    1.01    0.45
  -9   1  -2    0.66    0.69
  -9   1  -2    1.69    0.89
  -9   1  -2    1.27    0.55
 -10  -1  -2   -0.19    0.43
  10  -1   2   -0.22    0.24
 -10  -1  -2    0.44    0.89
 -10  -1  -2   -0.71    0.58
  10   1   2    0.15    0.27
 -10   1  -2    0.33    0.45
 -10   1  -2   -0.09    0.48
 -10   1  -2   -0.05    0.85
  11  -1   2    1.82    0.49
 -11  -1  -2    1.81    0.85
 -11  -1  -2   -0.92    0.93
 -11  -1  -2    0.12    0.69
  11   1   2    0.13    0.34
 -11   1  -2    0.98    0.59
 -11   1  -2    0.12    0.99
 -12  -1  -2   -0.19    0.54
 -12  -1  -2   -0.10    1.16
  12   1   2   -0.26    0.27
 -12   1  -2   -0.28    0.98
 -13  -2   2   -0.37    1.29
  13  -2  -2    2.73    0.75
 -13   2   2    1.23    1.39
  13   2  -2    4.30    0.97
  12  -2  -2    0.67    0.39
 -12  -2   2   -0.38    0.63
 -12  -2   2    0.91    1.13
  12   2  -2    0.03    0.37
 -12   2   2    0.73    1.30
 -11  -2   2    1.41    1.14
  11  -2  -2   -0.01    0.28
 -11  -2   2    1.07    0.74
 -11   2   2    0.42    0.98
  11   2  -2    0.55    0.58
 -10  -2   2    2.56    0.82
 -10  -2   2    1.38    0.82
  10  -2  -2    0.63    0.50
 -10  -2   2    1.23    0.88
  10   2  -2    0.89    0.61
 -10   2   2    1.77    1.03
  -9  -2   2   10.92    1.45
  -9  -2   2    9.20    1.59
   9  -2  -2    8.59    1.35
  -9  -2   2   12.14    1.93
   9  -2  -2    9.72    1.33
   9   2  -2   13.41    1.67
   9   2  -2   10.21    1.63
  -9   2   2   12.18    1.89
  -9   2   2   10.97    1.20
  -8  -2   2    2.29    0.65
   8  -2  -2    2.93    0.70
  -8  -2   2    3.15    0.98
  -8  -2   2    2.84    0.81
   8  -2  -2    3.12    0.62
   8  -2  -2    2.47    0.59
  -8   2   2    3.17    0.75
   8   2  -2    1.96    0.54
   8   2  -2    1.39    0.65
  -8   2   2    2.65    0.51
   8   2  -2    1.93    0.61
  -8   2   2    2.93    0.89
   7  -2  -2    0.06    0.28
   7  -2  -2    0.43    0.29
  -7  -2   2    0.33    0.42
  -7  -2   2    0.30    0.44
  -7  -2   2   -0.34    0.46
  -7  -2   2    0.16    0.31
  -7   2   2    0.36    0.37
   7   2  -2    0.10    0.34
  -7   2   2    0.27    0.47
   7   2  -2    0.35    0.29
   7   2  -2   -0.20    0.33
  -7   2   2   -0.02    0.21
  -6  -2   2    6.90    1.08
  -6  -2   2    8.90    1.19
  -6  -2   2    6.78    1.13
   6  -2  -2    5.86    0.87
  -6  -2   2    6.68    0.90
   6  -2  -2    6.63    0.97
  -6   2   2    9.10    1.07
   6   2  -2    6.40    1.06
  -6   2   2    6.27    0.70
   6   2  -2    6.19    1.02
   6   2  -2    7.56    0.91
   6   2  -2    6.42    0.99
  -6   2   2    6.36    1.05
  -5  -2   2    1.48    0.50
  -5  -2   2    1.67    0.50
  -5  -2   2    1.57    0.39
   5  -2  -2    1.50    0.38
  -5  -2   2    1.41    0.51
   5  -2  -2    1.81    0.46
   5   2  -2    1.58    0.35
   5   2  -2    2.58    0.60
  -5   2   2    1.43    0.47
  -5   2   2    1.31    0.43
  -5   2   2    1.89    0.29
   5   2  -2    1.04    0.42
   5   2  -2    1.97    0.51
  -4  -2   2    1.73    0.45
  -4  -2   2    2.97    0.59
  -4  -2   2    1.30    0.35
   4  -2  -2    1.88    0.43
   4  -2  -2    2.53    0.45
   4  -2  -2    1.95    0.42
  -4  -2   2    1.81    0.52
  -4  -2   2    1.60    0.45
   4  -2  -2    1.81    0.41
   4   2  -2    1.85    0.45
  -4   2   2    1.91    0.41
   4   2  -2    1.83    0.46
   4   2  -2    1.57    0.43
  -4   2   2    1.11    0.38
   4   2  -2    1.82    0.34
   4   2  -2    1.70    0.42
  -4   2   2    1.80    0.22
  -4   2   2    2.21    0.47
  -3  -2   2   17.69    1.56
  -3  -2   2   17.17    1.62
   3  -2  -2   19.05    1.58
  -3  -2   2   19.94    1.68
  -3  -2   2   18.79    1.62
   3  -2  -2   18.13    1.59
   3  -2  -2   15.42    1.56
  -3  -2   2   16.84    1.63
   3   2  -2   19.37    1.68
  -3   2   2   17.65    1.57
  -3   2   2   19.36    1.61
   3   2  -2   17.31    1.60
   3   2  -2   19.05    1.56
   3   2  -2   15.39    1.61
   3   2  -2   21.41    1.69
  -3   2   2   19.70    1.58
   3   2  -2   19.72    1.65
  -2  -2   2   79.60    5.99
   2  -2  -2   82.47    5.92
  -2  -2   2   85.41    5.98
   2  -2  -2   82.83    5.93
   2  -2  -2   79.16    5.91
   2  -2  -2   69.85    5.87
  -2  -2   2   83.95    5.90
  -2  -2   2   78.92    5.94
   2   2  -2   84.09    6.06
  -2   2   2   77.82    5.91
   2   2  -2   81.06    5.98
  -2   2   2   77.00    5.92
  -2   2   2   91.46    5.95
   2   2  -2   77.58    5.90
  -2   2   2   79.13    5.89
  -2   2   2   71.44    5.86
   2   2  -2   72.91    5.91
   2   2  -2   72.06    5.97
  -1  -2   2  267.27   17.14
   1  -2  -2  218.74   17.32
   1  -2  -2  236.57   17.82
  -1  -2   2  227.88   17.47
   1  -2  -2  235.88   17.40
  -1  -2   2  248.97   17.27
   1  -2  -2  257.03   17.20
   1  -2  -2  224.99   17.19
  -1  -2   2  246.36   17.25
  -1   2   2  241.37   17.82
   1   2  -2  212.98   17.11
  -1   2   2  270.98   17.32
   1   2  -2  246.16   17.47
   1   2  -2  224.01   17.26
  -1   2   2  240.14   17.42
  -1   2   2  244.15   17.16
  -1   2   2  213.43   17.15
   1   2  -2  246.57   17.25
   0  -2  -2  208.61   14.50
   0  -2   2  207.28   14.34
   0  -2   2  213.70   14.46
   0  -2  -2  210.35   14.50
   0  -2  -2  174.52   14.57
   0  -2  -2  194.78   15.07
   0   2   2  217.20   15.08
   0   2  -2  187.99   14.46
   0   2  -2  211.82   14.46
   0   2   2  207.93   14.48
   0   2   2  172.67   14.54
   0   2  -2  207.20   14.35
   0   2   2  194.81   14.48
  -1  -2  -2  128.35   10.59
  -1  -2  -2  130.30   10.53
  -1  -2  -2  160.31   10.54
  -1  -2  -2  141.26   10.99
   1  -2   2  142.66   10.31
   1   2   2  148.66   10.99
   1   2   2  155.69   10.62
  -1   2  -2  144.09   10.30
  -1   2  -2  155.47   10.39
  -1   2  -2  148.53   10.30
   1   2   2  130.13   10.53
   1   2   2  147.13   10.55
  -2  -2  -2  171.97   11.49
  -2  -2  -2  158.79   11.34
  -2  -2  -2  142.69   11.88
  -2  -2  -2  148.62   11.36
   2   2   2  155.80   11.35
   2   2   2  149.04   11.86
  -2   2  -2  151.97   11.16
   2   2   2  156.28   11.37
   2   2   2  169.48   11.44
  -3  -2  -2   20.75    1.66
  -3  -2  -2   17.77    1.62
  -3  -2  -2   18.41    1.76
  -3  -2  -2   16.43    1.67
   3  -2   2   17.35    1.37
   3  -2   2   18.76    1.39
   3   2   2   16.88    1.69
  -3   2  -2   19.61    1.42
   3   2   2   16.67    1.60
  -3   2  -2   16.90    1.40
   3   2   2   16.39    1.63
   3   2   2   20.85    1.67
   3   2   2   20.55    1.65
   4  -2   2    0.84    0.19
   4  -2   2    1.00    0.22
  -4  -2  -2    1.26    0.53
  -4  -2  -2    0.80    0.34
  -4  -2  -2    1.26    0.44
  -4  -2  -2    1.06    0.38
   4   2   2    0.48    0.29
   4   2   2    1.07    0.34
  -4   2  -2    1.22    0.20
  -4   2  -2    0.51    0.31
   4   2   2    1.14    0.38
  -4   2  -2    1.11    0.25
  -4   2  -2    0.96    0.23
  -5  -2  -2    4.85    1.02
   5  -2   2    5.39    0.45
   5  -2   2    5.39    0.58
  -5  -2  -2    4.56    0.80
  -5  -2  -2    5.17    0.91
   5  -2   2    5.34    0.63
   5  -2   2    5.45    0.46
  -5  -2  -2    5.98    0.86
   5   2   2    5.14    0.79
  -5   2  -2    5.33    1.01
  -5   2  -2    4.63    0.52
   5   2   2    5.88    0.87
  -5   2  -2    5.14    0.88
   5   2   2    4.78    0.77
  -5   2  -2    5.66    0.66
  -5   2  -2    5.03    0.64
   6  -2   2   10.70    0.81
  -6  -2  -2    8.41    1.31
  -6  -2  -2   10.83    1.61
   6  -2   2    9.73    0.81
   6  -2   2    8.12    0.91
   6  -2   2    9.55    0.95
  -6  -2  -2   10.92    1.44
  -6   2  -2   10.62    1.44
   6   2   2    8.43    1.13
   6   2   2    9.37    1.24
  -6   2  -2   10.28    1.01
  -6   2  -2    8.28    0.97
   6   2   2   10.21    1.23
  -6   2  -2    7.95    1.41
  -7  -2  -2    3.31    0.77
   7  -2   2    3.95    0.62
   7  -2   2    2.64    0.51
   7  -2   2    4.22    0.41
  -7  -2  -2    3.56    1.01
  -7  -2  -2    4.50    0.99
   7   2   2    4.29    0.84
  -7   2  -2    3.81    1.08
  -7   2  -2    3.49    0.65
  -7   2  -2    4.33    0.69
   7   2   2    4.37    0.72
  -7   2  -2    4.68    0.95
   7   2   2    4.01    0.74
  -8  -2  -2   -0.18    0.43
  -8  -2  -2   -0.55    0.37
  -8  -2  -2    0.14    0.52
   8  -2   2    0.16    0.21
   8  -2   2    0.00    0.14
  -8   2  -2   -0.47    0.44
   8   2   2   -0.50    0.23
  -8   2  -2   -0.30    0.61
   8   2   2   -0.08    0.23
  -8   2  -2   -0.22    0.29
   9  -2   2    0.41    0.25
  -9  -2  -2    0.50    0.71
  -9  -2  -2    0.47    0.48
  -9  -2  -2   -0.55    0.43
  -9   2  -2    0.76    0.89
   9   2   2   -0.08    0.24
  -9   2  -2    0.01    0.34
  -9   2  -2    0.12    0.49
 -10  -2  -2    0.84    0.62
 -10  -2  -2    0.18    0.84
  10  -2   2    0.89    0.36
 -10  -2  -2    0.71    0.79
  10   2   2    2.17    0.63
 -10   2  -2   -1.19    0.72
 -10   2  -2    0.89    0.72
 -11  -2  -2    0.11    0.75
 -11  -2  -2   -0.34    0.44
 -11  -2  -2   -0.74    0.79
  11  -2   2    0.45    0.26
 -11   2  -2    0.46    1.09
  11   2   2   -0.27    0.34
 -12  -2  -2    2.16    1.55
 -12  -2  -2    1.33    0.85
  12   2   2    0.97    0.48
 -12   2  -2    1.37    1.38
 -13  -3   2    3.66    1.79
  13  -3  -2    1.36    0.55
 -13  -3   2    4.44    1.35
  13   3  -2    3.89    1.04
 -13   3   2    4.20    1.64
  12  -3  -2    0.65    0.48
 -12  -3   2    1.85    0.94
 -12  -3   2    3.61    1.47
 -12   3   2    0.48    1.16
  12   3  -2    0.58    0.49
 -11  -3   2    3.69    1.42
  11  -3  -2    4.60    0.97
 -11  -3   2    3.46    1.09
  11   3  -2    5.16    1.23
 -11   3   2    5.94    1.65
  10  -3  -2    0.23    0.33
 -10  -3   2    0.38    0.90
 -10  -3   2    0.84    0.70
 -10  -3   2    1.18    0.71
 -10   3   2    2.79    1.23
  10   3  -2    1.40    0.73
  10   3  -2    0.82    0.60
  -9  -3   2    7.81    1.45
  -9  -3   2   10.14    1.43
   9  -3  -2    8.57    1.21
  -9  -3   2   12.69    1.96
   9  -3  -2    9.39    1.33
   9   3  -2    9.01    1.45
  -9   3   2   11.71    1.12
  -9   3   2   10.93    1.75
   9   3  -2    6.44    1.36
  -8  -3   2    6.05    1.00
   8  -3  -2    6.01    0.91
  -8  -3   2    4.80    1.21
   8  -3  -2    4.42    0.89
  -8  -3   2    4.95    1.08
   8   3  -2    3.85    0.95
  -8   3   2    7.36    1.08
  -8   3   2    5.19    1.14
   8   3  -2    6.67    1.14
  -8   3   2    6.75    0.82
   7  -3  -2   11.76    1.41
  -7  -3   2   10.29    1.37
  -7  -3   2    9.18    1.50
   7  -3  -2   11.14    1.19
  -7  -3   2    9.63    1.52
  -7   3   2   13.02    1.45
  -7   3   2   11.22    1.06
  -7   3   2   11.70    1.58
   7   3  -2   10.24    1.44
   7   3  -2   10.55    1.51
  -6  -3   2    9.74    1.30
   6  -3  -2    6.96    1.01
  -6  -3   2    7.45    1.24
  -6  -3   2    7.18    1.02
  -6  -3   2    6.24    1.10
   6  -3  -2    8.57    1.04
  -6   3   2    7.56    0.77
   6   3  -2    8.03    1.18
  -6   3   2    8.37    1.17
   6   3  -2    7.84    1.14
  -6   3   2    8.10    1.06
   6   3  -2    8.65    1.24
   6   3  -2    8.48    1.03
  -5  -3   2    0.44    0.36
   5  -3  -2    0.01    0.17
  -5  -3   2    0.58    0.34
   5  -3  -2    0.29    0.25
  -5  -3   2    0.09    0.28
  -5  -3   2   -0.08    0.27
  -5   3   2    0.04    0.11
   5   3  -2   -0.02    0.32
  -5   3   2    0.00    0.28
  -5   3   2   -0.02    0.25
   5   3  -2    0.07    0.22
   5   3  -2   -0.43    0.19
   5   3  -2   -0.01    0.37
   4  -3  -2   30.00    2.39
   4  -3  -2   28.80    2.36
  -4  -3   2   30.04    2.51
  -4  -3   2   28.58    2.41
   4  -3  -2   28.53    2.37
  -4  -3   2   25.57    2.49
  -4  -3   2   28.48    2.51
   4  -3  -2   22.88    2.31
  -4   3   2   33.27    2.43
   4   3  -2   28.84    2.39
   4   3  -2   30.05    2.47
  -4   3   2   27.70    2.18
   4   3  -2   24.86    2.48
  -4   3   2   30.30    2.34
   4   3  -2   28.98    2.54
  -4   3   2   28.31    2.39
   3  -3  -2    3.78    0.51
  -3  -3   2    3.81    0.62
   3  -3  -2    2.85    0.51
  -3  -3   2    3.17    0.59
  -3  -3   2    2.56    0.54
   3  -3  -2    4.32    0.61
  -3  -3   2    3.72    0.54
  -3  -3   2    4.31    0.66
   3   3  -2    3.67    0.53
   3   3  -2    3.45    0.58
   3   3  -2    4.56    0.63
   3   3  -2    3.73    0.65
  -3   3   2    3.93    0.56
  -3   3   2    3.76    0.57
   3   3  -2    3.63    0.63
  -3   3   2    3.54    0.55
   3   3  -2    3.10    0.60
  -3   3   2    3.34    0.32
  -3   3   2    3.29    0.50
  -2  -3   2   15.69    1.56
   2  -3  -2   17.82    1.42
   2  -3  -2   20.85    1.64
  -2  -3   2   18.05    1.59
   2  -3  -2   19.13    1.59
  -2  -3   2   20.48    1.60
   2  -3  -2   17.50    1.56
  -2  -3   2   16.77    1.55
  -2  -3   2   16.85    1.58
   2  -3  -2   19.33    1.47
   2   3  -2   16.64    1.60
   2   3  -2   17.76    1.55
  -2   3   2   18.37    1.56
   2   3  -2   19.17    1.58
  -2   3   2   16.69    1.42
  -2   3   2   18.54    1.56
   2   3  -2   17.70    1.55
   2   3  -2   18.49    1.60
  -2   3   2   18.17    1.57
  -2   3   2   17.88    1.46
   2   3  -2   16.67    1.58
   1  -3  -2   45.15    3.55
  -1  -3   2   46.89    3.51
  -1  -3   2   44.28    3.50
   1  -3  -2   44.57    3.55
   1  -3  -2   43.56    3.54
   1  -3  -2   47.37    3.42
  -1  -3   2   50.81    3.51
  -1  -3   2   39.45    3.46
  -1  -3   2   46.10    3.51
   1  -3  -2   43.80    3.53
  -1   3   2   40.16    3.53
   1   3  -2   46.44    3.48
  -1   3   2   50.88    3.59
  -1   3   2   46.78    3.54
   1   3  -2   47.08    3.50
  -1   3   2   47.96    3.54
   1   3  -2   46.87    3.51
   1   3  -2   38.81    3.51
   1   3  -2   51.18    3.51
   0  -3  -2  153.60   10.72
   0  -3   2  142.89   10.61
   0  -3  -2  147.32   11.09
   0  -3   2  142.47   10.64
   0  -3  -2  153.55   10.73
   0  -3   2  156.85   10.58
   0  -3   2  151.99   10.57
   0   3   2  156.01   10.79
   0   3   2  144.43   10.71
   0   3  -2  146.07   10.62
   0   3   2  143.27   11.07
   0   3  -2  144.94   10.54
   0   3  -2  135.06   10.65
   0   3  -2  135.89   10.54
   0   3   2  149.58   10.71
  -1  -3  -2  393.58   28.85
  -1  -3  -2  406.52   28.85
  -1  -3  -2  384.97   30.13
   1   3   2  405.73   29.07
  -1   3  -2  391.42   28.59
   1   3   2  427.62   28.88
   1   3   2  397.15   30.12
  -1   3  -2  427.85   28.84
  -1   3  -2  391.75   28.81
  -1   3  -2  402.88   28.58
  -2  -3  -2   16.47    1.45
  -2  -3  -2   14.95    1.46
  -2  -3  -2   13.74    1.42
  -2  -3  -2   13.52    1.45
   2   3   2   16.09    1.48
   2   3   2   15.96    1.46
   2   3   2   15.36    1.47
   2   3   2   16.39    1.44
  -3  -3  -2   65.89    4.61
  -3  -3  -2   54.63    4.77
  -3  -3  -2   61.18    4.61
  -3  -3  -2   58.22    4.76
  -3  -3  -2   58.26    4.68
   3   3   2   59.62    4.59
  -3   3  -2   58.76    4.25
  -3   3  -2   59.06    4.26
   3   3   2   52.70    4.63
   3   3   2   56.99    4.75
   3   3   2   55.85    4.59
   3   3   2   63.87    4.62
   4  -3   2    4.48    0.46
  -4  -3  -2    6.58    0.89
   4  -3   2    4.89    0.47
  -4  -3  -2    6.26    1.01
  -4  -3  -2    5.33    0.91
  -4  -3  -2    5.94    0.93
   4   3   2    6.46    0.88
   4   3   2    5.31    0.85
  -4   3  -2    5.52    0.52
  -4   3  -2    5.11    0.51
   4   3   2    6.03    0.86
  -5  -3  -2    2.19    0.69
   5  -3   2    2.00    0.31
  -5  -3  -2    1.72    0.52
  -5  -3  -2    1.66    0.54
   5  -3   2    2.45    0.34
  -5  -3  -2    2.56    0.69
   5   3   2    2.78    0.58
   5   3   2    1.26    0.45
  -5   3  -2    1.13    0.46
  -5   3  -2    1.90    0.66
   5   3   2    1.58    0.47
  -5   3  -2    1.95    0.23
  -5   3  -2    2.01    0.35
  -5   3  -2    1.84    0.35
  -5   3  -2    2.29    0.22
  -6  -3  -2    1.49    0.61
  -6  -3  -2    2.00    0.79
   6  -3   2    1.56    0.31
  -6  -3  -2    2.15    0.61
  -6  -3  -2    1.23    0.51
   6  -3   2    2.05    0.36
   6   3   2    1.42    0.55
   6   3   2    1.32    0.45
  -6   3  -2    1.91    0.28
  -6   3  -2    1.30    0.65
  -6   3  -2    1.62    0.37
  -6   3  -2    1.69    0.59
   6   3   2    1.01    0.41
  -6   3  -2    1.93    0.37
  -7  -3  -2    2.59    0.75
  -7  -3  -2    4.09    1.09
  -7  -3  -2    4.42    0.96
   7  -3   2    3.16    0.50
   7  -3   2    3.26    0.51
  -7   3  -2    2.82    0.95
  -7   3  -2    2.80    0.53
   7   3   2    4.11    0.84
   7   3   2    3.42    0.71
  -7   3  -2    4.31    0.66
   7   3   2    3.05    0.67
  -7   3  -2    3.17    0.78
   8  -3   2   13.41    1.23
  -8  -3  -2   12.60    2.06
  -8  -3  -2   12.11    1.71
   8  -3   2   10.37    1.15
  -8  -3  -2   13.54    1.89
  -8   3  -2   14.79    2.09
   8   3   2   14.02    1.47
  -8   3  -2   13.63    1.79
   8   3   2   12.74    1.68
  -8   3  -2   12.57    1.33
  -9  -3  -2    0.71    0.94
  -9  -3  -2   -0.09    0.58
   9  -3   2    0.11    0.18
  -9  -3  -2    0.29    0.54
  -9   3  -2    1.09    0.61
   9   3   2   -0.12    0.27
  -9   3  -2   -1.19    0.54
 -10  -3  -2    1.41    1.11
 -10  -3  -2    0.24    0.51
 -10  -3  -2    0.84    0.77
  10  -3   2    1.38    0.37
 -10   3  -2    0.51    0.60
 -10   3  -2   -0.11    0.84
  10   3   2    0.45    0.33
 -11  -3  -2    0.96    1.05
  11  -3   2    1.20    0.38
 -11  -3  -2    0.73    0.76
 -11  -3  -2    1.64    0.85
  11   3   2    0.75    0.43
 -11   3  -2    0.28    1.20
 -12  -3  -2    0.56    0.76
 -12  -3  -2   -0.35    1.31
 -12   3  -2   -0.75    1.07
  12   3   2    0.03    0.42
  13  -4  -2    0.19    0.39
 -13  -4   2   -1.47    0.95
 -13  -4   2   -0.18    0.84
  13   4  -2    0.48    0.59
 -13   4   2    0.00    1.00
  12  -4  -2    0.08    0.28
 -12  -4   2    1.77    1.28
 -12  -4   2    0.36    0.62
  12   4  -2    0.66    0.55
 -12   4   2   -1.28    0.85
 -11  -4   2    0.28    0.66
 -11  -4   2    0.27    0.93
  11  -4  -2    0.18    0.35
 -11   4   2    0.05    0.93
  11   4  -2    0.54    0.58
  10  -4  -2    0.42    0.29
 -10  -4   2   -0.48    0.53
 -10  -4   2   -0.35    0.53
 -10  -4   2   -0.70    0.63
  10   4  -2    0.59    0.45
  10   4  -2    0.08    0.47
 -10   4   2    0.63    0.85
   9  -4  -2   26.11    2.72
  -9  -4   2   33.61    3.02
  -9  -4   2   29.06    3.28
  -9  -4   2   28.82    3.11
  -9   4   2   28.45    3.11
   9   4  -2   30.76    3.12
  -9   4   2   33.02    2.63
   9   4  -2   32.92    3.06
  -8  -4   2    0.00    0.55
   8  -4  -2    0.11    0.25
  -8  -4   2   -0.49    0.30
   8  -4  -2    0.59    0.38
  -8  -4   2   -0.06    0.44
   8   4  -2    0.14    0.43
  -8   4   2    0.25    0.55
  -8   4   2    0.22    0.24
   8   4  -2    0.13    0.41
  -8   4   2    0.68    0.42
   7  -4  -2    0.90    0.37
  -7  -4   2    0.51    0.48
  -7  -4   2    0.77    0.53
  -7  -4   2   -0.24    0.45
   7  -4  -2    0.81    0.39
   7   4  -2   -0.08    0.28
  -7   4   2    0.98    0.54
   7   4  -2    0.91    0.46
  -7   4   2    0.96    0.43
  -7   4   2    0.56    0.23
   6  -4  -2   10.14    1.10
  -6  -4   2    8.14    1.19
  -6  -4   2    7.55    1.31
   6  -4  -2   10.25    1.25
  -6  -4   2   10.48    1.50
  -6   4   2   10.28    1.31
   6   4  -2    9.37    1.37
  -6   4   2   10.90    1.15
  -6   4   2   10.48    0.93
   6   4  -2   10.56    1.47
  -5  -4   2   11.63    1.24
  -5  -4   2   11.05    1.42
   5  -4  -2   10.78    1.15
  -5  -4   2   10.87    1.43
   5  -4  -2   10.25    1.25
  -5  -4   2   13.87    1.58
   5   4  -2    8.90    1.35
   5   4  -2   12.82    1.47
  -5   4   2   11.12    1.18
  -5   4   2   11.00    1.15
   5   4  -2   11.42    1.18
  -5   4   2   11.33    0.98
   5   4  -2   11.12    1.46
  -5   4   2   11.72    1.22
   4  -4  -2    7.11    0.77
   4  -4  -2    6.50    0.85
  -4  -4   2    4.85    0.89
  -4  -4   2    7.12    0.89
  -4  -4   2    6.20    0.98
   4  -4  -2    6.45    0.89
  -4  -4   2    7.09    1.03
  -4   4   2    6.25    0.85
  -4   4   2    6.35    0.86
   4   4  -2    8.15    1.10
   4   4  -2    7.04    0.89
   4   4  -2    8.96    1.09
  -4   4   2    5.27    0.77
   4   4  -2    6.42    1.03
  -3  -4   2    0.13    0.27
  -3  -4   2    0.31    0.25
  -3  -4   2    0.00    0.25
  -3  -4   2    0.16    0.25
   3  -4  -2    0.07    0.18
   3  -4  -2    0.37    0.23
  -3  -4   2   -0.14    0.18
  -3  -4   2    0.16    0.27
   3  -4  -2   -0.23    0.12
  -3   4   2    0.04    0.12
   3   4  -2    0.14    0.19
  -3   4   2   -0.04    0.15
   3   4  -2   -0.25    0.20
   3   4  -2    0.19    0.31
   3   4  -2    0.14    0.23
  -3   4   2   -0.06    0.17
  -3   4   2   -0.17    0.15
  -3   4   2    0.01    0.20
   3   4  -2   -0.26    0.19
   3   4  -2    0.14    0.20
  -2  -4   2    1.93    0.42
   2  -4  -2    1.61    0.41
   2  -4  -2    1.65    0.28
  -2  -4   2    1.82    0.42
   2  -4  -2    3.21    0.54
  -2  -4   2    1.20    0.36
  -2  -4   2    1.96    0.49
   2  -4  -2    1.14    0.37
   2  -4  -2    1.85    0.28
  -2  -4   2    2.00    0.44
  -2  -4   2    2.00    0.42
  -2   4   2    1.65    0.29
  -2   4   2    2.24    0.46
   2   4  -2    1.69    0.40
  -2   4   2    1.83    0.40
   2   4  -2    2.38    0.49
  -2   4   2    2.12    0.42
   2   4  -2    1.73    0.38
   2   4  -2    1.98    0.48
   2   4  -2    1.89    0.42
   2   4  -2    1.74    0.38
  -2   4   2    2.02    0.30
  -1  -4   2   37.63    2.84
  -1  -4   2   36.51    2.82
  -1  -4   2   34.43    2.84
   1  -4  -2   33.80    2.82
   1  -4  -2   34.18    2.68
   1  -4  -2   37.78    2.91
  -1  -4   2   36.78    2.81
  -1  -4   2   34.92    2.83
   1  -4  -2   31.11    2.86
   1  -4  -2   39.24    2.93
  -1   4   2   34.33    2.88
   1   4  -2   34.65    2.81
   1   4  -2   34.90    2.80
  -1   4   2   38.87    2.92
  -1   4   2   36.04    2.87
   1   4  -2   36.12    2.90
  -1   4   2   36.86    2.84
   1   4  -2   37.33    2.82
   1   4  -2   32.42    2.87
   1   4  -2   35.64    2.80
   0  -4   2    0.73    0.23
   0  -4   2    1.13    0.23
   0  -4  -2    0.77    0.31
   0  -4   2    0.78    0.25
   0  -4  -2    1.11    0.39
   0  -4  -2    1.30    0.36
   0  -4  -2    1.06    0.28
   0   4   2    0.60    0.32
   0   4  -2    1.08    0.27
   0   4   2    1.28    0.37
   0   4  -2    1.32    0.28
   0   4   2    0.85    0.33
   0   4   2    1.21    0.29
   0   4  -2    0.87    0.24
   0   4  -2    0.92    0.27
   0   4  -2    1.14    0.25
  -1  -4  -2  287.56   22.24
   1  -4   2  286.16   21.18
  -1  -4  -2  268.18   21.50
  -1  -4  -2  323.45   21.38
  -1  -4  -2  263.35   21.32
   1  -4   2  299.28   21.07
   1   4   2  303.99   22.22
   1   4   2  305.80   21.36
  -1   4  -2  301.18   21.23
  -1   4  -2  306.95   21.07
  -1   4  -2  287.00   21.04
   1   4   2  290.87   21.38
   1   4   2  320.62   21.52
  -2  -4  -2  110.55    9.20
  -2  -4  -2  133.63    9.16
  -2  -4  -2  125.71    9.16
   2  -4   2  124.66    8.77
   2  -4   2  122.61    8.75
  -2  -4  -2  120.42    9.49
  -2   4  -2  118.34    8.83
   2   4   2  132.86    9.49
   2   4   2  104.51    9.16
   2   4   2  131.06    9.20
   2   4   2  124.31    9.14
  -3  -4  -2    1.02    0.44
  -3  -4  -2    0.17    0.31
  -3  -4  -2    0.18    0.32
  -3  -4  -2    0.43    0.28
   3   4   2    0.45    0.36
   3   4   2    0.40    0.35
   3   4   2    0.67    0.36
  -3   4  -2    0.72    0.12
  -4  -4  -2   83.89    5.94
  -4  -4  -2   75.52    6.13
  -4  -4  -2   68.10    5.96
   4  -4   2   74.41    5.39
  -4  -4  -2   71.34    6.12
   4  -4   2   78.06    5.39
   4   4   2   85.00    5.93
  -4   4  -2   73.61    5.48
   4   4   2   71.44    5.92
   4   4   2   72.17    5.88
  -5  -4  -2   17.05    2.16
  -5  -4  -2   19.53    1.89
  -5  -4  -2   16.14    1.89
  -5  -4  -2   18.25    1.97
   5  -4   2   18.04    1.44
   5  -4   2   20.09    1.46
  -5   4  -2   20.11    1.52
   5   4   2   20.80    1.90
  -5   4  -2   16.39    1.92
   5   4   2   15.25    1.82
   5   4   2   18.50    1.85
  -6  -4  -2   16.59    2.13
  -6  -4  -2   14.98    1.93
   6  -4   2   16.93    1.31
  -6  -4  -2   15.78    1.72
   6  -4   2   15.69    1.31
  -6  -4  -2   17.49    1.85
   6   4   2   12.92    1.77
  -6   4  -2   16.39    2.09
   6   4   2   16.77    1.67
  -6   4  -2   16.40    1.75
   6   4   2   16.54    1.71
  -6   4  -2   14.49    1.35
   7  -4   2    0.44    0.23
   7  -4   2    0.80    0.21
  -7  -4  -2    1.10    0.71
  -7  -4  -2    0.49    0.54
  -7  -4  -2    0.67    0.55
  -7  -4  -2   -0.15    0.52
   7   4   2    0.92    0.43
  -7   4  -2    1.24    0.71
   7   4   2    0.89    0.39
  -7   4  -2    0.64    0.46
  -7   4  -2    1.03    0.30
   7   4   2    0.69    0.48
  -8  -4  -2   -0.31    0.62
  -8  -4  -2    0.44    0.53
  -8  -4  -2    1.79    0.74
   8  -4   2    0.66    0.25
   8  -4   2    1.09    0.29
   8   4   2    1.45    0.62
  -8   4  -2    1.41    0.63
   8   4   2    0.73    0.46
  -8   4  -2    0.40    0.67
  -9  -4  -2    0.19    0.63
  -9  -4  -2    0.34    0.62
  -9  -4  -2   -0.65    0.38
   9  -4   2    0.25    0.25
  -9   4  -2   -0.18    0.76
   9   4   2    0.00    0.30
  -9   4  -2   -0.34    0.54
 -10  -4  -2    0.78    0.82
 -10  -4  -2   -0.26    0.50
 -10  -4  -2   -1.43    0.58
  10  -4   2    0.01    0.18
 -10   4  -2    0.35    0.82
 -10   4  -2   -0.28    0.53
  10   4   2    0.24    0.38
 -11  -4  -2    0.84    1.04
 -11  -4  -2    0.40    0.76
 -11  -4  -2   -0.56    0.57
 -11   4  -2    0.41    1.18
 -12  -4  -2    0.33    1.11
 -12  -4  -2    0.14    0.65
  12   4   2   -0.14    0.35
 -12   4  -2    1.17    1.17
 -13  -5   2    0.69    0.91
  13  -5  -2    0.84    0.46
 -13  -5   2    0.59    1.40
 -13   5   2    0.40    1.35
  13   5  -2    0.98    0.68
 -12  -5   2    0.55    0.74
  12  -5  -2    0.38    0.31
 -12  -5   2    2.22    1.40
  12   5  -2   -0.20    0.47
 -12   5   2    1.46    1.12
 -11  -5   2    1.72    1.08
 -11  -5   2    0.10    0.77
  11  -5  -2   -0.39    0.20
 -11  -5   2   -0.67    0.57
 -11   5   2    0.48    0.88
 -10  -5   2    4.07    1.06
  10  -5  -2    3.42    0.78
 -10  -5   2    4.23    1.40
 -10  -5   2    3.26    1.10
  10   5  -2    3.09    0.97
  10   5  -2    4.08    0.99
 -10   5   2    3.53    1.18
  -9  -5   2    6.39    1.42
   9  -5  -2    7.73    1.17
  -9  -5   2   10.45    1.52
  -9  -5   2    7.34    1.60
  -9   5   2    7.69    1.47
   9   5  -2    9.71    1.53
   9   5  -2    5.56    1.32
  -8  -5   2   -0.10    0.57
  -8  -5   2   -0.13    0.47
  -8  -5   2   -0.37    0.53
   8  -5  -2   -0.19    0.18
   8  -5  -2    0.20    0.29
  -8   5   2    0.05    0.23
  -8   5   2    0.20    0.30
   8   5  -2    0.30    0.47
  -8   5   2   -0.47    0.38
  -8   5   2   -0.22    0.37
   8   5  -2   -0.19    0.34
  -7  -5   2   -0.12    0.37
   7  -5  -2    0.49    0.31
   7  -5  -2    0.36    0.21
  -7  -5   2   -0.20    0.46
  -7  -5   2    0.07    0.50
  -7   5   2    0.25    0.28
   7   5  -2   -0.18    0.36
   7   5  -2    0.96    0.53
  -7   5   2    0.03    0.45
  -7   5   2    0.15    0.33
  -7   5   2    0.20    0.23
  -6  -5   2    1.16    0.53
  -6  -5   2    0.59    0.46
  -6  -5   2   -0.22    0.42
   6  -5  -2    0.46    0.28
   6  -5  -2    1.64    0.46
  -6   5   2    0.77    0.50
   6   5  -2    0.62    0.41
  -6   5   2    0.74    0.35
  -6   5   2    0.43    0.20
  -6   5   2    0.79    0.41
   6   5  -2    0.97    0.50
  -5  -5   2    9.86    1.43
   5  -5  -2   11.44    1.13
   5  -5  -2   10.19    1.23
  -5  -5   2    8.56    1.31
   5  -5  -2   11.36    1.13
  -5  -5   2    8.86    1.21
   5   5  -2    9.78    1.44
   5   5  -2    9.57    1.43
  -5   5   2   10.59    1.15
  -5   5   2    9.98    1.09
  -5   5   2   11.83    1.16
  -4  -5   2   62.33    4.92
   4  -5  -2   51.84    4.68
  -4  -5   2   49.61    4.87
   4  -5  -2   65.87    4.71
   4  -5  -2   60.19    4.74
  -4  -5   2   55.42    4.85
  -4  -5   2   62.74    4.94
  -4   5   2   65.46    4.76
   4   5  -2   66.51    5.05
   4   5  -2   62.83    4.95
   4   5  -2   61.50    4.89
   4   5  -2   64.05    4.86
  -4   5   2   60.66    4.69
  -4   5   2   58.28    4.68
  -4   5   2   62.69    4.64
  -3  -5   2    2.18    0.55
   3  -5  -2    2.33    0.53
  -3  -5   2    3.05    0.63
  -3  -5   2    2.50    0.68
  -3  -5   2    3.18    0.70
   3  -5  -2    3.38    0.58
   3  -5  -2    3.78    0.65
  -3  -5   2    2.97    0.60
   3  -5  -2    3.63    0.47
  -3  -5   2    2.93    0.60
   3   5  -2    3.18    0.65
   3   5  -2    4.28    0.70
   3   5  -2    2.28    0.60
  -3   5   2    3.29    0.60
  -3   5   2    3.65    0.48
   3   5  -2    3.85    0.75
   3   5  -2    3.31    0.61
   3   5  -2    3.00    0.59
  -3   5   2    4.19    0.64
  -3   5   2    3.54    0.45
  -3   5   2    4.03    0.63
  -2  -5   2    2.09    0.52
   2  -5  -2    2.26    0.37
  -2  -5   2    1.54    0.43
   2  -5  -2    2.11    0.29
   2  -5  -2    2.35    0.48
  -2  -5   2    1.60    0.46
  -2  -5   2    1.97    0.44
   2  -5  -2    1.81    0.46
  -2  -5   2    2.28    0.48
  -2  -5   2    2.20    0.48
   2  -5  -2    1.67    0.43
   2   5  -2    2.10    0.48
   2   5  -2    1.45    0.41
  -2   5   2    2.05    0.29
   2   5  -2    2.39    0.44
  -2   5   2    1.63    0.34
  -2   5   2    2.10    0.48
  -2   5   2    2.83    0.53
   2   5  -2    2.01    0.44
   2   5  -2    1.43    0.44
   2   5  -2    1.58    0.48
  -2   5   2    2.74    0.51
   1  -5  -2    2.29    0.27
   1  -5  -2    1.84    0.46
  -1  -5   2    2.10    0.40
   1  -5  -2    2.78    0.51
   1  -5  -2    2.32    0.53
  -1  -5   2    1.77    0.40
  -1  -5   2    1.91    0.45
  -1  -5   2    2.44    0.48
   1  -5  -2    2.43    0.43
  -1   5   2    2.30    0.50
   1   5  -2    2.12    0.46
  -1   5   2    1.96    0.48
   1   5  -2    1.73    0.43
  -1   5   2    2.01    0.39
   1   5  -2    1.98    0.38
  -1   5   2    2.50    0.52
   1   5  -2    2.10    0.43
   1   5  -2    2.15    0.42
   1   5  -2    2.83    0.51
   0  -5  -2    6.30    0.96
   0  -5   2    6.83    0.80
   0  -5   2    9.96    0.85
   0  -5  -2    6.22    0.82
   0  -5  -2    7.00    0.92
   0  -5  -2    7.80    0.98
   0  -5   2    6.47    0.69
   0   5  -2    7.89    0.72
   0   5  -2    6.84    0.74
   0   5   2    5.37    0.78
   0   5   2    8.54    1.02
   0   5  -2    5.19    0.78
   0   5   2    6.37    0.90
   0   5   2    6.51    0.90
   0   5  -2    6.78    0.72
   0   5  -2    7.39    0.75
   1  -5   2    1.68    0.31
   1  -5   2    1.92    0.35
  -1  -5  -2    2.24    0.54
  -1  -5  -2    1.49    0.41
  -1  -5  -2    1.69    0.44
  -1  -5  -2    1.46    0.48
  -1   5  -2    1.71    0.31
   1   5   2    2.18    0.53
  -1   5  -2    1.64    0.30
   1   5   2    1.95    0.53
   1   5   2    1.84    0.48
  -1   5  -2    1.91    0.32
   1   5   2    1.94    0.44
  -2  -5  -2    5.37    0.95
  -2  -5  -2    8.78    1.08
   2  -5   2    6.78    0.65
   2  -5   2    6.22    0.63
  -2  -5  -2    6.37    1.01
  -2  -5  -2    7.16    0.91
  -2  -5  -2    6.29    0.95
   2   5   2    8.01    0.99
  -2   5  -2    7.05    0.60
   2   5   2    7.75    1.08
  -2   5  -2    7.00    0.65
   2   5   2    5.98    0.93
  -2   5  -2    7.51    0.62
   2   5   2    9.08    1.08
   3  -5   2  211.19   16.48
  -3  -5  -2  232.51   17.00
  -3  -5  -2  241.79   17.73
  -3  -5  -2  217.16   17.25
  -3  -5  -2  248.91   17.21
   3   5   2  224.01   17.06
  -3   5  -2  230.91   16.65
   3   5   2  258.00   17.03
  -4  -5  -2   26.24    2.48
  -4  -5  -2   32.85    2.56
  -4  -5  -2   26.82    2.49
   4  -5   2   25.56    1.88
  -4  -5  -2   24.69    2.45
   4   5   2   26.00    2.38
  -4   5  -2   23.78    1.93
   4   5   2   22.36    2.33
   4   5   2   28.11    2.50
  -5  -5  -2   22.41    2.25
  -5  -5  -2   16.55    2.23
   5  -5   2   21.85    1.60
   5  -5   2   21.15    1.60
  -5  -5  -2   18.70    2.15
  -5  -5  -2   21.42    2.13
   5   5   2   20.35    2.15
   5   5   2   20.96    2.10
  -5   5  -2   21.44    1.68
   5   5   2   25.56    2.18
  -5   5  -2   21.63    2.17
  -6  -5  -2    1.25    0.59
  -6  -5  -2    0.13    0.42
   6  -5   2    0.90    0.18
   6  -5   2    0.48    0.15
  -6  -5  -2    0.41    0.55
  -6  -5  -2    0.32    0.47
   6   5   2    0.25    0.39
  -6   5  -2    0.57    0.22
   6   5   2    0.36    0.40
   6   5   2    0.98    0.37
  -6   5  -2    0.44    0.37
  -6   5  -2    0.22    0.54
  -7  -5  -2    0.04    0.53
  -7  -5  -2    0.43    0.56
   7  -5   2    0.48    0.17
  -7  -5  -2    0.50    0.55
  -7  -5  -2    0.34    0.62
   7  -5   2    0.20    0.14
   7   5   2    0.55    0.32
  -7   5  -2   -0.02    0.19
  -7   5  -2    0.22    0.33
   7   5   2    0.44    0.48
   7   5   2    0.24    0.37
  -7   5  -2    0.32    0.58
  -8  -5  -2    0.16    0.43
   8  -5   2    0.50    0.16
   8  -5   2    0.28    0.16
  -8  -5  -2    0.07    0.55
  -8  -5  -2    0.35    0.72
  -8   5  -2    0.14    0.47
   8   5   2    0.58    0.43
  -8   5  -2    0.07    0.67
   8   5   2   -0.26    0.35
   9  -5   2    0.24    0.17
  -9  -5  -2   -0.81    0.46
  -9  -5  -2   -0.33    0.63
  -9  -5  -2   -0.19    0.63
  -9   5  -2    0.03    0.71
   9   5   2   -0.36    0.35
  -9   5  -2   -0.23    0.49
 -10  -5  -2    0.76    0.74
 -10  -5  -2    0.26    0.54
 -10  -5  -2   -0.02    0.75
 -10   5  -2    0.47    1.06
 -10   5  -2    0.13    0.55
  10   5   2    0.16    0.41
 -11  -5  -2   -0.88    0.60
 -11  -5  -2   -1.37    0.79
 -11  -5  -2    0.02    0.53
 -11   5  -2   -0.04    0.93
  11   5   2    1.06    0.56
 -12  -5  -2   -1.21    0.98
 -12  -5  -2    0.49    0.79
 -12   5  -2    0.49    0.95
  12   5   2    0.48    0.48
  13  -6  -2    0.80    0.45
 -13  -6   2    0.33    0.77
 -13  -6   2   -1.03    1.24
  13   6  -2    0.09    0.55
 -13   6   2    0.11    1.22
  12  -6  -2    0.40    0.36
 -12  -6   2   -0.22    0.75
 -12  -6   2    0.09    1.11
 -12   6   2   -0.24    0.82
  12   6  -2    0.50    0.50
  11  -6  -2    1.25    0.52
 -11  -6   2    1.35    0.84
 -11  -6   2    2.22    0.95
 -11  -6   2    1.43    1.15
 -11   6   2    1.81    1.25
  11   6  -2    0.83    0.65
 -10  -6   2    0.58    0.73
 -10  -6   2    1.72    0.80
 -10  -6   2    1.36    1.01
  10  -6  -2    0.94    0.45
  10   6  -2    0.12    0.53
 -10   6   2    1.36    0.95
  10   6  -2    0.77    0.64
  -9  -6   2    0.57    0.73
  -9  -6   2    1.50    0.99
   9  -6  -2    1.73    0.53
  -9  -6   2    0.60    0.62
   9   6  -2    2.34    0.75
  -9   6   2    1.79    0.83
   9   6  -2    0.98    0.74
  -8  -6   2    0.90    0.72
   8  -6  -2    0.93    0.34
   8  -6  -2    1.25    0.48
  -8  -6   2    1.26    0.70
  -8  -6   2    1.86    0.79
   8   6  -2    2.48    0.82
   8   6  -2    2.84    0.93
  -8   6   2    1.91    0.75
  -8   6   2    0.67    0.37
  -8   6   2    1.35    0.37
  -7  -6   2    0.60    0.52
   7  -6  -2   -0.19    0.26
  -7  -6   2    0.04    0.47
   7  -6  -2    0.52    0.27
  -7  -6   2    0.62    0.54
  -7   6   2    0.33    0.50
  -7   6   2    0.12    0.27
   7   6  -2    0.32    0.54
  -7   6   2    0.19    0.22
  -7   6   2    0.24    0.31
   7   6  -2   -0.15    0.32
  -6  -6   2    0.00    0.37
   6  -6  -2    0.04    0.28
  -6  -6   2    0.01    0.26
  -6  -6   2   -0.07    0.38
   6  -6  -2   -0.16    0.14
   6   6  -2   -0.22    0.34
  -6   6   2    0.27    0.36
   6   6  -2   -0.22    0.31
  -6   6   2   -0.22    0.25
  -6   6   2    0.05    0.23
   5  -6  -2    9.06    1.01
  -5  -6   2    7.42    1.08
  -5  -6   2    6.12    1.12
  -5  -6   2    7.40    1.17
   5  -6  -2    7.49    0.96
   5  -6  -2    6.37    0.98
  -5  -6   2    8.60    1.36
  -5   6   2    8.87    1.07
   5   6  -2    6.60    1.19
  -5   6   2    6.72    0.95
   5   6  -2    5.50    1.12
  -5   6   2    7.23    0.72
  -5   6   2    6.46    0.92
  -4  -6   2   -0.31    0.32
  -4  -6   2    0.05    0.37
   4  -6  -2   -0.24    0.23
   4  -6  -2   -0.25    0.13
   4  -6  -2   -0.09    0.16
  -4  -6   2   -0.60    0.25
  -4  -6   2   -0.14    0.24
   4   6  -2   -0.04    0.35
  -4   6   2    0.29    0.30
  -4   6   2   -0.07    0.16
  -4   6   2    0.72    0.36
  -4   6   2    0.21    0.24
   4   6  -2    0.33    0.32
   3  -6  -2    5.26    0.77
   3  -6  -2    5.98    0.57
  -3  -6   2    6.06    0.84
   3  -6  -2    4.80    0.77
   3  -6  -2    5.18    0.85
  -3  -6   2    5.31    0.93
  -3  -6   2    5.19    0.87
  -3  -6   2    4.36    0.78
  -3   6   2    5.38    0.80
  -3   6   2    5.44    0.60
   3   6  -2    4.34    0.88
   3   6  -2    4.43    0.73
   3   6  -2    3.92    0.77
  -3   6   2    5.02    0.59
  -3   6   2    4.56    0.75
   2  -6  -2   21.04    1.86
   2  -6  -2   17.50    1.85
  -2  -6   2   19.38    1.78
  -2  -6   2   21.73    1.91
  -2  -6   2   16.35    1.79
   2  -6  -2   19.09    1.73
  -2  -6   2   17.35    1.83
   2  -6  -2   20.74    1.55
   2  -6  -2   22.99    1.93
  -2  -6   2   21.57    1.96
   2   6  -2   24.72    1.92
   2   6  -2   20.72    1.85
  -2   6   2   20.54    1.73
   2   6  -2   22.57    1.78
  -2   6   2   20.57    1.56
   2   6  -2   14.02    1.81
   2   6  -2   19.67    1.86
   2   6  -2   17.30    1.85
  -2   6   2   21.70    1.86
  -2   6   2   24.39    1.94
  -2   6   2   19.19    1.85
   1  -6  -2    2.40    0.49
   1  -6  -2    2.45    0.27
  -1  -6   2    2.46    0.54
  -1  -6   2    2.28    0.49
  -1  -6   2    2.94    0.47
  -1  -6   2    3.80    0.62
   1  -6  -2    2.64    0.55
   1  -6  -2    4.42    0.72
   1  -6  -2    2.26    0.59
   1   6  -2    2.34    0.44
  -1   6   2    3.31    0.63
   1   6  -2    3.07    0.55
   1   6  -2    2.69    0.54
   1   6  -2    2.80    0.60
   1   6  -2    2.43    0.52
  -1   6   2    2.71    0.58
  -1   6   2    2.34    0.45
   1   6  -2    2.88    0.53
  -1   6   2    2.57    0.57
   0  -6  -2    3.85    0.77
   0  -6   2    4.38    0.59
   0  -6   2    5.50    0.72
   0  -6   2    3.71    0.60
   0  -6  -2    4.57    0.68
   0  -6  -2    4.41    0.78
   0  -6  -2    3.79    0.70
   0   6  -2    3.54    0.59
   0   6  -2    3.86    0.66
   0   6  -2    4.09    0.61
   0   6   2    3.40    0.67
   0   6   2    5.03    0.70
   0   6   2    3.37    0.74
   0   6  -2    3.71    0.61
   0   6   2    4.43    0.77
   0   6  -2    4.33    0.54
  -1  -6  -2   25.38    2.32
  -1  -6  -2   28.73    2.43
   1  -6   2   26.91    2.16
   1  -6   2   22.49    2.10
  -1  -6  -2   28.94    2.45
  -1  -6  -2   29.81    2.42
   1  -6   2   25.43    2.06
  -1  -6  -2   23.97    2.15
  -1   6  -2   25.42    2.08
  -1   6  -2   25.68    2.11
   1   6   2   23.31    2.37
   1   6   2   26.31    2.31
   1   6   2   29.55    2.43
  -1   6  -2   25.30    2.12
   1   6   2   32.32    2.45
  -2  -6  -2   19.92    2.05
   2  -6   2   20.59    1.57
  -2  -6  -2   19.26    1.85
   2  -6   2   19.33    1.66
  -2  -6  -2   21.32    2.05
  -2  -6  -2   21.44    2.00
   2   6   2   23.09    2.04
  -2   6  -2   20.56    1.69
  -2   6  -2   21.63    1.66
  -2   6  -2   20.44    1.62
   2   6   2   19.73    2.02
  -3  -6  -2   12.57    1.55
   3  -6   2   10.30    0.93
  -3  -6  -2   10.65    1.40
  -3  -6  -2   10.78    1.33
   3  -6   2   11.86    0.95
  -3  -6  -2   10.29    1.45
  -3   6  -2   11.29    0.86
   3   6   2   11.29    1.55
  -3   6  -2   10.79    0.97
   3   6   2   11.86    1.46
  -3   6  -2   10.89    0.86
  -4  -6  -2    4.92    1.02
  -4  -6  -2    4.84    0.94
   4  -6   2    5.30    0.48
  -4  -6  -2    4.38    0.92
  -4  -6  -2    7.73    1.19
   4   6   2    3.43    0.85
  -4   6  -2    4.93    0.51
   4   6   2    6.05    1.00
   4   6   2    4.81    1.01
  -5  -6  -2    2.24    0.74
  -5  -6  -2    2.34    0.79
  -5  -6  -2    3.94    0.89
  -5  -6  -2    1.00    0.65
   5  -6   2    3.22    0.31
   5   6   2    4.51    0.85
  -5   6  -2    2.65    0.74
   5   6   2    2.86    0.70
   5   6   2    2.96    0.79
  -5   6  -2    2.78    0.39
  -6  -6  -2    7.52    1.31
   6  -6   2    7.21    0.59
  -6  -6  -2    7.08    1.24
  -6  -6  -2    7.85    1.31
  -6  -6  -2    8.80    1.46
   6  -6   2    6.35    0.59
  -6   6  -2    6.06    1.19
   6   6   2    7.80    1.35
   6   6   2    4.79    1.04
  -6   6  -2    6.83    0.68
  -7  -6  -2   -0.33    0.51
  -7  -6  -2    0.01    0.43
   7  -6   2   -0.10    0.09
  -7  -6  -2    0.52    0.61
   7  -6   2    0.10    0.11
  -7  -6  -2    0.50    0.56
   7   6   2    0.12    0.34
  -7   6  -2    0.11    0.63
  -7   6  -2    0.02    0.19
  -7   6  -2   -0.04    0.37
   7   6   2    0.01    0.42
  -8  -6  -2    0.81    0.83
  -8  -6  -2    1.57    0.78
   8  -6   2    1.45    0.25
  -8  -6  -2    1.89    0.85
   8  -6   2    1.92    0.27
  -8  -6  -2    2.46    0.92
  -8   6  -2    2.85    0.79
   8   6   2    0.70    0.52
   8   6   2    1.05    0.60
  -8   6  -2    1.46    0.85
  -9  -6  -2    0.10    0.57
  -9  -6  -2    0.64    0.88
   9  -6   2   -0.06    0.08
  -9  -6  -2   -0.19    0.59
  -9   6  -2    0.92    0.56
  -9   6  -2   -0.41    0.76
   9   6   2   -0.62    0.28
 -10  -6  -2    0.86    0.74
 -10  -6  -2    3.16    1.15
 -10  -6  -2    2.30    1.04
 -10   6  -2    3.45    1.28
  10   6   2    1.11    0.61
 -11  -6  -2    1.13    1.17
 -11  -6  -2   -0.11    0.63
 -11  -6  -2   -1.30    0.81
  11   6   2   -0.30    0.30
 -11   6  -2    0.05    0.90
 -12  -6  -2    1.25    1.27
 -12  -6  -2    0.18    0.70
  12   6   2    0.35    0.43
 -12   6  -2    0.11    1.03
 -12  -7   2   -0.91    0.75
  12  -7  -2   -0.35    0.25
 -12  -7   2    1.24    0.90
  12   7  -2    0.04    0.54
 -12   7   2   -0.04    0.89
 -11  -7   2   -0.01    0.71
  11  -7  -2    0.56    0.30
 -11  -7   2    0.78    0.80
 -11  -7   2   -0.01    0.93
 -11   7   2    0.55    0.84
  11   7  -2    0.27    0.55
 -10  -7   2    1.24    0.98
 -10  -7   2    2.26    0.94
 -10  -7   2    1.13    0.86
  10  -7  -2    0.98    0.38
  10   7  -2    1.31    0.84
 -10   7   2   -0.30    0.67
  10   7  -2    2.05    0.82
  -9  -7   2    1.91    0.87
  -9  -7   2    0.87    0.77
  -9  -7   2    0.86    0.67
   9  -7  -2    1.94    0.48
  -9   7   2    2.11    0.93
   9   7  -2    0.82    0.64
   9   7  -2    2.32    0.83
  -8  -7   2    4.58    1.09
  -8  -7   2    3.30    1.05
   8  -7  -2    3.30    0.60
   8  -7  -2    3.24    0.72
  -8  -7   2    4.07    1.14
   8   7  -2    3.96    1.13
  -8   7   2    4.99    0.90
   8   7  -2    4.80    1.13
  -8   7   2    3.05    0.91
  -8   7   2    3.96    0.62
   7  -7  -2   11.21    1.25
   7  -7  -2   11.16    1.48
  -7  -7   2   12.37    1.69
  -7  -7   2   12.35    1.84
  -7  -7   2   11.44    1.81
   7   7  -2   13.87    1.93
  -7   7   2   11.89    1.53
  -7   7   2   13.09    1.22
   7   7  -2   12.52    1.95
  -7   7   2   13.90    1.42
  -7   7   2   12.23    1.32
  -6  -7   2    5.12    1.10
  -6  -7   2    6.08    1.07
   6  -7  -2    6.90    0.90
  -6  -7   2    4.85    1.14
   6  -7  -2    5.46    0.95
   6   7  -2    6.56    1.27
  -6   7   2    7.43    0.98
  -6   7   2    6.81    0.97
   6   7  -2    5.43    1.16
  -6   7   2    6.16    0.69
  -6   7   2    6.87    0.96
   5  -7  -2    4.49    0.82
  -5  -7   2    3.90    0.84
  -5  -7   2    2.67    0.88
  -5  -7   2    4.03    0.87
   5  -7  -2    5.22    0.76
  -5  -7   2    4.67    0.94
  -5   7   2    3.67    0.66
  -5   7   2    4.58    0.76
   5   7  -2    3.91    0.92
  -5   7   2    4.17    0.73
  -5   7   2    4.34    0.58
   5   7  -2    3.67    0.88
  -4  -7   2    2.27    0.56
  -4  -7   2    1.12    0.54
   4  -7  -2    2.21    0.50
  -4  -7   2    2.05    0.65
   4  -7  -2    1.37    0.49
  -4  -7   2    0.86    0.44
  -4   7   2    2.19    0.39
   4   7  -2    1.76    0.63
  -4   7   2    1.75    0.61
   4   7  -2    1.26    0.58
  -4   7   2    1.64    0.49
  -4   7   2    1.99    0.40
   3  -7  -2   59.22    4.81
  -3  -7   2   52.35    4.89
  -3  -7   2   63.95    4.88
   3  -7  -2   68.20    4.88
   3  -7  -2   49.40    4.75
  -3  -7   2   58.34    5.01
   3  -7  -2   62.94    4.58
  -3  -7   2   62.53    5.01
  -3   7   2   53.92    4.74
   3   7  -2   63.73    5.09
  -3   7   2   64.88    4.79
  -3   7   2   60.81    4.57
  -3   7   2   65.53    4.88
   3   7  -2   63.32    4.99
   3   7  -2   65.60    4.82
   2  -7  -2    0.75    0.37
  -2  -7   2    0.23    0.31
  -2  -7   2    0.15    0.30
   2  -7  -2    0.29    0.28
  -2  -7   2   -0.25    0.23
   2  -7  -2   -0.01    0.21
  -2  -7   2    0.49    0.31
   2  -7  -2    0.38    0.25
  -2  -7   2    0.39    0.30
   2  -7  -2    0.18    0.08
   2   7  -2    0.29    0.32
   2   7  -2    0.22    0.24
  -2   7   2    0.56    0.37
  -2   7   2    0.25    0.31
   2   7  -2   -0.07    0.24
  -2   7   2    0.52    0.29
   2   7  -2    0.33    0.33
  -1  -7   2   25.26    2.19
   1  -7  -2   20.50    2.26
  -1  -7   2   31.67    2.36
   1  -7  -2   22.88    2.24
   1  -7  -2   29.75    2.36
   1  -7  -2   23.36    2.15
  -1  -7   2   24.64    2.06
   1  -7  -2   24.16    1.85
  -1  -7   2   22.98    2.20
  -1   7   2   24.28    2.26
   1   7  -2   23.90    2.18
  -1   7   2   26.74    2.32
  -1   7   2   24.32    2.15
   1   7  -2   20.09    2.21
   1   7  -2   27.47    2.23
   1   7  -2   27.73    2.07
   0  -7  -2   38.12    3.45
   0  -7  -2   36.12    3.51
   0  -7  -2   37.59    3.39
   0  -7   2   49.07    3.40
   0  -7  -2   43.63    3.49
   0  -7   2   38.24    3.23
   0  -7   2   41.46    3.31
   0  -7  -2   41.13    3.12
   0   7  -2   42.05    3.30
   0   7  -2   36.62    3.22
   0   7  -2   42.24    3.29
   0   7   2   40.11    3.39
   0   7   2   40.33    3.47
   0   7  -2   41.76    3.17
   0   7   2   43.92    3.49
  -1  -7  -2    2.45    0.69
  -1  -7  -2    1.76    0.58
  -1  -7  -2    1.61    0.37
   1  -7   2    2.48    0.40
   1  -7   2    2.64    0.49
   1  -7   2    3.05    0.52
  -1  -7  -2    2.85    0.60
  -1   7  -2    2.10    0.45
   1   7   2    1.77    0.60
  -1   7  -2    1.65    0.38
  -1   7  -2    2.31    0.44
   2  -7   2   28.32    2.34
  -2  -7  -2   32.54    2.54
  -2  -7  -2   29.19    2.68
   2  -7   2   29.93    2.37
  -2  -7  -2   30.66    2.76
   2  -7   2   27.93    2.24
  -2  -7  -2   29.77    2.74
  -2   7  -2   28.70    2.31
  -2   7  -2   29.12    2.28
  -2   7  -2   29.55    2.37
   2   7   2   25.46    2.66
  -3  -7  -2    3.66    0.87
  -3  -7  -2    3.64    0.81
   3  -7   2    3.61    0.50
  -3  -7  -2    3.78    0.87
   3  -7   2    3.36    0.47
  -3  -7  -2    4.83    0.84
   3   7   2    2.48    0.78
  -3   7  -2    4.01    0.44
  -3   7  -2    3.64    0.51
  -3   7  -2    3.52    0.42
  -4  -7  -2   27.78    2.80
  -4  -7  -2   29.96    2.90
   4  -7   2   30.34    2.26
  -4  -7  -2   28.87    2.75
  -4  -7  -2   35.13    2.96
   4   7   2   30.55    2.84
  -4   7  -2   27.79    2.29
   4   7   2   27.66    2.87
  -5  -7  -2    5.86    1.15
  -5  -7  -2    5.27    1.12
  -5  -7  -2    8.32    1.30
   5  -7   2    6.16    0.57
  -5  -7  -2    6.06    1.21
  -5   7  -2    5.97    1.05
  -5   7  -2    7.01    0.64
   5   7   2    5.67    1.07
   5   7   2    6.58    1.25
   6  -7   2    0.52    0.13
  -6  -7  -2    0.39    0.60
   6  -7   2    0.52    0.13
  -6  -7  -2    1.42    0.67
  -6  -7  -2    0.26    0.51
  -6  -7  -2   -0.04    0.51
   6   7   2   -0.32    0.33
  -6   7  -2    0.64    0.54
  -6   7  -2    0.44    0.21
   6   7   2    0.41    0.43
   7  -7   2    4.76    0.43
  -7  -7  -2    7.31    1.40
  -7  -7  -2    4.03    1.09
   7  -7   2    5.43    0.44
  -7  -7  -2    4.92    1.30
  -7  -7  -2    2.97    1.00
   7   7   2    3.92    1.00
   7   7   2    4.26    1.09
  -7   7  -2    5.43    1.00
  -7   7  -2    5.14    0.64
  -7   7  -2    4.66    1.11
  -8  -7  -2    1.02    0.75
  -8  -7  -2    0.31    0.73
  -8  -7  -2    1.77    0.84
  -8  -7  -2    0.43    0.75
  -8   7  -2    2.43    0.98
   8   7   2    1.94    0.74
   8   7   2    0.47    0.60
  -8   7  -2    1.08    0.58
  -9  -7  -2    0.25    0.79
  -9  -7  -2   -0.67    0.55
  -9  -7  -2    0.62    0.71
  -9   7  -2    0.77    0.75
  -9   7  -2    0.12    0.40
   9   7   2   -0.56    0.36
 -10  -7  -2    0.42    0.97
 -10  -7  -2    1.45    0.98
 -10  -7  -2   -0.10    0.56
 -10   7  -2    0.13    0.87
  10   7   2    0.31    0.44
 -11  -7  -2    1.04    0.81
 -11  -7  -2    0.83    1.11
 -11  -7  -2    1.22    1.00
  11   7   2    0.35    0.48
 -11   7  -2    0.21    0.76
 -12  -7  -2   -0.36    1.17
 -12  -7  -2   -0.91    0.95
 -12   7  -2    1.38    1.26
  12  -8  -2    0.07    0.37
 -12  -8   2    0.54    0.87
 -12  -8   2    2.00    1.51
 -12   8   2    0.16    0.96
  12   8  -2    0.53    0.61
  11  -8  -2    0.16    0.22
 -11  -8   2   -0.20    0.72
 -11  -8   2    0.09    0.73
 -11  -8   2   -0.05    0.94
  11   8  -2    0.98    0.75
 -11   8   2   -0.27    0.69
  10  -8  -2    0.15    0.22
 -10  -8   2    1.99    0.94
 -10  -8   2    0.63    0.77
 -10  -8   2   -0.27    0.74
  10   8  -2    0.14    0.53
  10   8  -2    0.28    0.51
 -10   8   2    0.56    0.76
  -9  -8   2    0.58    0.63
  -9  -8   2    1.51    0.97
  -9  -8   2    0.04    0.64
   9  -8  -2    0.39    0.29
  -9   8   2    0.27    0.66
   9   8  -2    0.60    0.68
   9   8  -2    0.89    0.64
  -8  -8   2    2.48    0.98
  -8  -8   2    3.27    0.99
  -8  -8   2    0.34    0.75
   8  -8  -2    0.87    0.39
   8   8  -2    2.41    0.93
  -8   8   2    2.22    0.46
   8   8  -2    1.47    0.82
  -8   8   2    1.22    0.69
   7  -8  -2    1.88    0.68
  -7  -8   2    2.81    0.85
  -7  -8   2    2.53    0.87
   7  -8  -2    2.58    0.50
  -7  -8   2    1.10    0.74
  -7   8   2    2.03    0.55
  -7   8   2    1.23    0.39
   7   8  -2    0.73    0.63
  -7   8   2    2.87    0.76
  -7   8   2    1.93    0.58
   7   8  -2    1.86    0.92
   6  -8  -2   11.59    1.22
   6  -8  -2   10.39    1.41
  -6  -8   2   11.22    1.74
  -6  -8   2   11.30    1.83
  -6  -8   2   12.25    1.67
  -6  -8   2   10.56    1.55
  -6   8   2   11.30    1.22
  -6   8   2   11.21    1.09
   6   8  -2   11.04    1.71
  -6   8   2   10.66    1.30
  -6   8   2   12.11    1.41
   6   8  -2   10.43    1.73
  -5  -8   2   -0.48    0.32
  -5  -8   2    0.66    0.51
   5  -8  -2   -0.41    0.20
  -5  -8   2   -0.21    0.21
  -5  -8   2   -0.43    0.41
   5  -8  -2    0.46    0.27
  -5   8   2    0.39    0.22
  -5   8   2    0.79    0.40
  -5   8   2   -0.05    0.27
   5   8  -2    0.15    0.47
  -5   8   2   -0.11    0.20
   5   8  -2   -0.11    0.41
  -4  -8   2    0.27    0.38
   4  -8  -2    1.30    0.48
   4  -8  -2    0.92    0.33
   4  -8  -2    0.63    0.31
  -4  -8   2    0.71    0.54
  -4  -8   2    0.72    0.44
  -4  -8   2    0.54    0.35
   4   8  -2    0.52    0.48
  -4   8   2    0.68    0.30
  -4   8   2    0.56    0.28
  -4   8   2    0.04    0.29
   4   8  -2    0.53    0.44
  -4   8   2    0.82    0.39
  -3  -8   2    0.63    0.48
   3  -8  -2    0.87    0.47
  -3  -8   2    0.49    0.44
   3  -8  -2    0.13    0.29
  -3  -8   2    0.23    0.34
  -3  -8   2    0.18    0.27
   3  -8  -2    0.99    0.36
   3   8  -2    0.57    0.47
  -3   8   2    0.53    0.38
  -3   8   2    0.04    0.26
  -3   8   2   -0.04    0.35
  -3   8   2    0.29    0.17
   3   8  -2    0.15    0.39
   2  -8  -2    9.22    1.22
  -2  -8   2    8.15    1.21
  -2  -8   2   11.11    1.09
   2  -8  -2    8.21    1.26
  -2  -8   2   10.97    1.35
   2  -8  -2   12.09    1.42
  -2  -8   2   10.29    1.36
  -2  -8   2   10.38    1.41
   2  -8  -2    9.43    1.06
   2   8  -2    7.16    1.26
   2   8  -2   11.22    1.35
  -2   8   2   10.16    1.06
  -2   8   2    9.04    1.25
  -2   8   2   13.77    1.33
   2   8  -2    7.44    1.20
   2   8  -2   10.27    1.03
   1  -8  -2   31.52    2.70
  -1  -8   2   34.11    2.81
   1  -8  -2   34.71    2.86
  -1  -8   2   30.64    2.53
  -1  -8   2   26.28    2.71
   1  -8  -2   30.93    2.29
   1  -8  -2   32.12    2.83
  -1  -8   2   31.70    2.71
   1  -8  -2   30.88    2.30
   1  -8  -2   32.25    2.87
  -1   8   2   30.02    2.78
   1   8  -2   31.29    2.52
   1   8  -2   35.03    2.76
   1   8  -2   32.11    2.72
   1   8  -2   26.03    2.74
  -1   8   2   33.94    2.85
  -1   8   2   30.92    2.68
   0  -8  -2   12.45    1.35
   0  -8   2   13.34    1.35
   0  -8  -2   11.32    1.53
   0  -8   2   12.24    1.25
   0  -8  -2   15.51    1.54
   0  -8  -2   11.50    1.06
   0  -8   2   14.81    1.40
   0  -8  -2   12.30    1.57
   0   8  -2   12.78    1.29
   0   8  -2   10.60    1.25
   0   8  -2   12.95    1.14
   0   8   2   12.29    1.59
   0   8   2   14.34    1.62
  -1  -8  -2   12.19    1.70
   1  -8   2   13.87    1.40
   1  -8   2   14.68    1.33
  -1  -8  -2   12.44    1.67
  -1  -8  -2   13.58    1.31
  -1  -8  -2   15.34    1.59
   1  -8   2   16.80    1.49
  -1   8  -2   13.93    1.35
   1   8   2   11.47    1.65
  -1   8  -2   15.37    1.43
  -1   8  -2   17.06    1.33
  -2  -8  -2    8.84    1.38
  -2  -8  -2    8.66    1.33
   2  -8   2    9.56    0.98
  -2  -8  -2    7.95    1.04
  -2  -8  -2    8.90    1.26
   2  -8   2    9.42    0.98
  -2   8  -2    9.58    0.97
  -2   8  -2    7.77    0.86
   2   8   2   10.85    1.48
  -3  -8  -2    6.96    1.01
   3  -8   2    6.17    0.74
  -3  -8  -2    7.00    1.25
  -3  -8  -2    5.46    1.05
  -3  -8  -2    6.75    1.19
   3  -8   2    6.92    0.55
  -3   8  -2    5.28    0.61
  -3   8  -2    5.54    0.74
  -3   8  -2    5.84    0.64
   3   8   2    5.34    1.16
  -4  -8  -2    1.22    0.64
   4  -8   2    0.60    0.23
   4  -8   2    0.89    0.23
  -4  -8  -2    0.73    0.50
  -4  -8  -2    1.18    0.57
  -4  -8  -2    0.84    0.55
  -4   8  -2    1.05    0.19
  -4   8  -2    0.92    0.18
   4   8   2    0.55    0.47
  -4   8  -2    0.56    0.23
   4   8   2    0.69    0.58
  -5  -8  -2   14.39    1.84
  -5  -8  -2   12.43    1.89
   5  -8   2   13.57    1.13
  -5  -8  -2   12.90    1.87
  -5  -8  -2   15.65    1.95
   5   8   2   13.32    1.82
   5   8   2   12.73    1.91
  -5   8  -2   12.31    1.61
  -5   8  -2   13.76    1.18
  -6  -8  -2    0.58    0.53
   6  -8   2    0.12    0.11
  -6  -8  -2    0.29    0.53
  -6  -8  -2   -0.63    0.48
  -6  -8  -2    0.92    0.67
   6   8   2   -0.15    0.41
  -6   8  -2    0.27    0.50
  -6   8  -2   -0.14    0.17
   6   8   2    0.78    0.56
  -7  -8  -2    3.27    1.05
  -7  -8  -2    1.54    0.84
  -7  -8  -2    2.89    0.97
  -7  -8  -2    0.94    0.74
   7   8   2    1.80    0.81
   7   8   2    1.32    0.64
  -7   8  -2    3.31    0.96
  -8  -8  -2    0.04    0.65
  -8  -8  -2    0.27    0.62
  -8  -8  -2   -1.44    0.45
  -8  -8  -2    0.34    0.67
   8   8   2    1.06    0.54
   8   8   2   -0.03    0.58
  -8   8  -2    0.06    0.59
  -8   8  -2    0.07    0.42
  -9  -8  -2    0.13    0.96
  -9  -8  -2    0.06    0.51
  -9  -8  -2    0.38    0.63
  -9   8  -2    1.00    0.58
  -9   8  -2   -0.12    0.81
   9   8   2   -0.39    0.39
 -10  -8  -2   -0.79    0.48
 -10  -8  -2    0.71    1.02
 -10  -8  -2   -0.12    0.85
  10   8   2    0.03    0.50
 -10   8  -2   -0.13    0.78
 -11  -8  -2   -1.21    0.73
 -11  -8  -2    0.65    1.10
 -11  -8  -2   -0.31    0.57
 -11   8  -2   -0.06    0.77
  11   8   2    0.70    0.61
 -12  -8  -2   -0.84    0.93
 -12  -9   2   -1.07    0.94
 -12  -9   2    1.18    1.04
  12   9  -2    1.76    1.01
 -12   9   2   -1.61    0.84
 -11  -9   2    3.94    1.24
 -11  -9   2    0.92    1.17
  11  -9  -2    0.58    0.28
 -11  -9   2    0.80    0.81
 -11   9   2    0.98    0.95
  11   9  -2    2.52    1.05
  10  -9  -2    1.14    0.42
 -10  -9   2    1.67    0.99
 -10  -9   2    1.81    0.93
 -10  -9   2    0.98    1.04
  10   9  -2    1.95    0.89
 -10   9   2    1.24    0.75
  10   9  -2    0.82    0.75
  -9  -9   2    0.90    0.73
  -9  -9   2   -0.30    0.58
  -9  -9   2    0.29    0.71
   9  -9  -2    1.01    0.38
  -9   9   2    0.16    0.62
   9   9  -2    1.20    0.58
   9   9  -2    0.14    0.62
  -8  -9   2    0.27    0.69
  -8  -9   2   -0.12    0.62
  -8  -9   2    0.10    0.58
   8  -9  -2    0.02    0.25
   8   9  -2    0.49    0.61
  -8   9   2   -0.86    0.41
   8   9  -2    0.35    0.63
  -8   9   2    0.04    0.23
   7  -9  -2    0.23    0.20
  -7  -9   2   -0.29    0.57
  -7  -9   2    0.10    0.57
  -7  -9   2    1.70    0.82
   7  -9  -2    0.33    0.33
  -7   9   2    0.60    0.34
   7   9  -2    0.17    0.59
   7   9  -2   -0.48    0.61
  -7   9   2    0.45    0.46
  -6  -9   2    1.27    0.65
  -6  -9   2    1.79    0.69
   6  -9  -2    0.92    0.29
  -6  -9   2    2.19    0.88
  -6  -9   2    1.91    0.78
   6  -9  -2    0.70    0.42
  -6   9   2    1.22    0.40
   6   9  -2    0.36    0.57
   6   9  -2    1.23    0.67
  -6   9   2    0.76    0.38
  -6   9   2    1.18    0.48
  -6   9   2    0.71    0.42
  -5  -9   2    3.27    1.05
  -5  -9   2    3.69    0.96
   5  -9  -2    3.05    0.73
  -5  -9   2    4.09    0.92
   5  -9  -2    4.01    0.69
  -5  -9   2    4.80    0.94
  -5   9   2    4.35    0.66
  -5   9   2    4.44    0.64
  -5   9   2    3.74    0.74
  -5   9   2    4.28    0.76
   5   9  -2    2.34    0.84
   5   9  -2    2.67    0.87
  -4  -9   2    6.79    1.18
  -4  -9   2    6.14    1.07
   4  -9  -2    8.06    1.06
   4  -9  -2    7.66    1.07
  -4  -9   2    7.61    1.37
  -4  -9   2    6.76    1.20
   4  -9  -2    7.12    1.15
  -4   9   2    7.31    0.93
  -4   9   2    6.86    1.04
   4   9  -2    6.31    1.21
  -4   9   2    8.74    1.15
  -4   9   2    7.14    0.73
   4   9  -2    4.69    1.12
  -3  -9   2    4.14    0.87
  -3  -9   2    5.41    1.02
  -3  -9   2    6.19    1.18
  -3  -9   2    5.58    1.03
   3  -9  -2    6.81    1.03
   3  -9  -2    7.09    1.09
   3  -9  -2    6.31    0.96
  -3   9   2    6.81    0.55
   3   9  -2    6.45    1.15
  -3   9   2    6.47    1.00
  -3   9   2    6.18    0.86
  -3   9   2    7.04    1.07
   3   9  -2    5.65    1.08
   2  -9  -2    0.04    0.20
  -2  -9   2   -0.10    0.32
  -2  -9   2   -0.17    0.26
   2  -9  -2   -0.43    0.26
  -2  -9   2   -0.50    0.18
   2  -9  -2   -0.42    0.20
  -2  -9   2    0.12    0.39
   2  -9  -2   -0.34    0.29
   2   9  -2    0.51    0.43
  -2   9   2    0.32    0.43
  -2   9   2    0.29    0.39
   2   9  -2    0.05    0.41
   2   9  -2    0.04    0.27
  -1  -9   2   -0.27    0.16
  -1  -9   2   -0.36    0.16
   1  -9  -2    0.65    0.37
  -1  -9   2   -0.17    0.29
   1  -9  -2    0.24    0.30
  -1  -9   2   -0.17    0.25
   1  -9  -2    0.15    0.34
   1  -9  -2    0.01    0.31
  -1   9   2    0.29    0.42
   1   9  -2   -0.24    0.37
   1   9  -2   -0.37    0.27
   1   9  -2   -0.25    0.18
  -1   9   2    0.24    0.39
   1   9  -2   -0.03    0.23
   0  -9   2    0.28    0.30
   0  -9  -2    1.72    0.67
   0  -9   2    1.05    0.43
   0  -9   2    0.60    0.30
   0  -9  -2    0.36    0.36
   0  -9  -2    1.38    0.50
   0  -9  -2    1.21    0.25
   0   9  -2    1.67    0.49
   0   9  -2    0.99    0.39
   0   9  -2    0.97    0.31
   0   9   2    0.11    0.39
   1  -9   2   27.42    2.32
   1  -9   2   26.97    2.42
  -1  -9  -2   29.66    2.76
   1  -9   2   34.23    2.55
  -1  -9  -2   28.27    2.72
  -1  -9  -2   27.18    2.28
  -1  -9  -2   25.92    2.56
  -1   9  -2   28.86    2.24
   1   9   2   29.06    2.72
  -1   9  -2   27.71    2.42
  -1   9  -2   21.87    2.28
   2  -9   2    1.42    0.31
  -2  -9  -2    0.53    0.44
  -2  -9  -2    2.12    0.49
   2  -9   2    1.79    0.43
  -2  -9  -2    1.37    0.67
   2  -9   2    1.55    0.43
  -2  -9  -2    0.30    0.44
  -2   9  -2    1.49    0.38
  -2   9  -2    1.82    0.45
   2   9   2    0.68    0.57
  -3  -9  -2    1.07    0.55
   3  -9   2    1.20    0.22
  -3  -9  -2    1.43    0.60
   3  -9   2    0.88    0.33
   3  -9   2    0.74    0.26
  -3  -9  -2    2.09    0.76
  -3  -9  -2    1.66    0.50
   3   9   2    0.63    0.52
  -3   9  -2    1.30    0.31
  -3   9  -2    1.26    0.37
  -4  -9  -2   -0.24    0.35
  -4  -9  -2   -0.66    0.31
  -4  -9  -2   -0.10    0.44
   4  -9   2    0.20    0.20
  -4  -9  -2   -1.01    0.32
   4  -9   2    0.16    0.12
   4   9   2    0.51    0.59
   4   9   2    0.13    0.44
  -4   9  -2   -0.11    0.13
  -4   9  -2    0.25    0.23
   5  -9   2    3.53    0.48
  -5  -9  -2    1.90    0.78
  -5  -9  -2    3.32    0.98
  -5  -9  -2    3.89    0.91
  -5  -9  -2    2.82    0.95
   5   9   2    3.58    0.94
   5   9   2    3.61    0.92
  -5   9  -2    3.50    0.52
  -5   9  -2    3.55    0.79
  -6  -9  -2   26.64    2.71
   6  -9   2   23.44    1.80
  -6  -9  -2   24.07    2.58
  -6  -9  -2   20.42    2.75
  -6  -9  -2   20.92    2.72
   6   9   2   20.38    2.72
   6   9   2   26.77    2.62
  -6   9  -2   22.53    1.88
  -6   9  -2   21.91    2.32
  -7  -9  -2    1.50    0.82
  -7  -9  -2   -0.10    0.64
  -7  -9  -2    3.00    1.04
  -7  -9  -2    2.68    1.00
   7   9   2    0.98    0.65
  -7   9  -2    1.74    0.77
   7   9   2    2.94    0.96
  -8  -9  -2    0.63    0.73
  -8  -9  -2    0.62    0.72
  -8  -9  -2    0.50    0.74
  -8  -9  -2    1.28    0.93
   8   9   2    2.23    0.93
   8   9   2    0.72    0.51
  -8   9  -2   -0.20    0.67
  -8   9  -2    0.86    0.50
  -9  -9  -2    0.44    0.78
  -9  -9  -2    0.38    0.67
  -9  -9  -2    0.32    0.87
   9   9   2   -0.07    0.46
  -9   9  -2    0.35    0.48
  -9   9  -2    0.59    0.74
 -10  -9  -2    0.00    0.69
 -10  -9  -2    1.01    1.01
 -10  -9  -2    0.93    1.08
  10   9   2    0.32    0.50
 -10   9  -2    0.27    0.66
 -11  -9  -2   -1.41    1.08
 -11  -9  -2   -0.48    0.63
 -11  -9  -2    0.38    1.09
  11   9   2   -0.05    0.46
 -11   9  -2    0.83    0.93
 -12 -10   2    0.07    0.80
 -12 -10   2   -1.28    0.99
  12  10  -2    0.82    0.86
 -11 -10   2    0.43    0.91
  11 -10  -2    0.17    0.25
 -11 -10   2   -0.28    0.80
 -11 -10   2   -0.52    0.93
 -11  10   2   -0.39    0.82
  11  10  -2    0.30    0.74
 -10 -10   2   -0.80    0.83
 -10 -10   2    0.63    0.75
  10 -10  -2    0.48    0.25
 -10 -10   2    0.24    0.91
  10  10  -2   -0.37    0.54
  10  10  -2    0.01    0.79
 -10  10   2    0.55    0.77
  -9 -10   2   -0.26    0.51
   9 -10  -2    1.06    0.41
  -9 -10   2    3.26    1.04
  -9 -10   2    2.05    1.06
  -9  10   2    1.81    0.82
   9  10  -2    1.61    0.92
   9  10  -2    2.10    0.96
   8 -10  -2    0.13    0.24
  -8 -10   2    1.08    0.72
  -8 -10   2    0.56    0.72
  -8 -10   2    0.10    0.66
   8  10  -2    0.01    0.52
  -8  10   2   -0.98    0.43
   8  10  -2   -0.15    0.64
  -7 -10   2    0.32    0.77
  -7 -10   2    0.04    0.54
   7 -10  -2    0.59    0.35
  -7 -10   2    0.31    0.70
  -7 -10   2   -0.33    0.59
   7 -10  -2    0.41    0.20
  -7  10   2    0.30    0.45
   7  10  -2    0.29    0.67
  -7  10   2   -0.02    0.47
   7  10  -2    0.24    0.59
  -6 -10   2    6.49    1.49
   6 -10  -2    3.75    0.85
   6 -10  -2    4.87    0.81
  -6 -10   2    5.36    1.20
  -6 -10   2    6.10    1.21
  -6 -10   2    5.72    1.21
  -6  10   2    5.59    0.84
   6  10  -2    5.89    1.33
   6  10  -2    6.33    1.36
  -6  10   2    5.10    0.79
  -6  10   2    4.99    0.90
  -6  10   2    4.56    0.86
   5 -10  -2    1.45    0.42
  -5 -10   2    2.70    0.82
  -5 -10   2    0.51    0.59
   5 -10  -2    1.53    0.54
   5 -10  -2    1.45    0.47
  -5 -10   2    2.27    0.94
  -5 -10   2    1.88    0.76
   5  10  -2    0.62    0.61
  -5  10   2    1.02    0.43
  -5  10   2    0.86    0.35
  -5  10   2    1.64    0.53
   5  10  -2    2.46    0.78
  -5  10   2    1.28    0.45
  -4 -10   2   33.10    3.17
   4 -10  -2   24.01    2.74
  -4 -10   2   32.69    2.86
   4 -10  -2   35.59    2.87
  -4 -10   2   34.40    3.05
  -4 -10   2   34.57    3.14
   4 -10  -2   31.53    2.76
   4  10  -2   31.05    3.12
  -4  10   2   29.26    2.40
   4  10  -2   30.94    3.13
  -4  10   2   34.45    2.89
  -4  10   2   27.30    2.70
  -3 -10   2    6.32    1.10
   3 -10  -2    5.94    0.94
  -3 -10   2    3.26    0.86
   3 -10  -2    6.64    1.05
   3 -10  -2    5.86    1.01
  -3 -10   2    5.93    1.18
  -3 -10   2    7.01    0.99
  -3  10   2    3.48    0.82
  -3  10   2    6.94    1.11
   3  10  -2    5.42    1.09
   3  10  -2    6.30    1.15
   2 -10  -2   60.93    5.01
   2 -10  -2   71.09    5.16
   2 -10  -2   64.36    5.12
  -2 -10   2   55.08    5.06
   2 -10  -2   59.13    5.00
  -2 -10   2   57.98    4.81
  -2 -10   2   60.87    5.07
  -2  10   2   61.10    5.01
  -2  10   2   72.79    5.19
   2  10  -2   61.88    4.77
   2  10  -2   59.51    5.16
   2  10  -2   54.50    4.99
   1 -10  -2   15.70    1.73
   1 -10  -2   17.98    2.16
  -1 -10   2   16.45    2.02
  -1 -10   2   16.49    1.77
  -1 -10   2   18.18    1.57
   1 -10  -2   19.11    1.90
  -1 -10   2   21.39    1.97
   1  10  -2   18.66    1.84
   1  10  -2   15.94    1.77
   1  10  -2   17.34    1.54
   1  10  -2   16.41    2.04
  -1  10   2   16.43    2.00
   0 -10   2    1.53    0.49
   0 -10  -2    1.33    0.25
   0 -10   2    0.90    0.35
   0 -10  -2    0.67    0.46
   0 -10   2    0.49    0.37
   0 -10  -2    0.81    0.57
   0 -10  -2    1.05    0.49
   0  10  -2    0.72    0.38
   0  10   2    1.15    0.63
   0  10  -2    1.09    0.33
   0  10  -2    1.26    0.46
  -1 -10  -2    5.78    0.70
   1 -10   2    5.35    0.89
  -1 -10  -2    6.01    1.17
  -1 -10  -2    2.72    0.82
   1 -10   2    5.06    0.74
  -1 -10  -2    5.87    1.03
   1 -10   2    6.25    0.92
   1  10   2    6.33    1.18
  -1  10  -2    5.05    0.81
  -1  10  -2    3.98    0.76
  -1  10  -2    5.69    0.67
  -2 -10  -2   -0.83    0.23
   2 -10   2    0.00    0.19
  -2 -10  -2   -0.18    0.39
   2 -10   2    0.31    0.17
  -2 -10  -2    0.44    0.28
  -2 -10  -2   -0.25    0.54
   2 -10   2    0.15    0.27
  -2  10  -2   -0.15    0.21
  -2  10  -2   -0.05    0.21
   2  10   2   -0.40    0.43
  -2  10  -2   -0.10    0.24
  -3 -10  -2   -0.03    0.53
   3 -10   2    0.05    0.23
   3 -10   2    0.11    0.17
  -3 -10  -2   -0.02    0.45
  -3 -10  -2   -0.12    0.24
  -3 -10  -2   -0.77    0.28
   3 -10   2    0.07    0.08
   3  10   2    0.58    0.61
  -3  10  -2   -0.15    0.16
  -3  10  -2    0.05    0.22
   4 -10   2    1.21    0.36
  -4 -10  -2    2.59    0.70
  -4 -10  -2    0.44    0.61
  -4 -10  -2    0.51    0.57
  -4 -10  -2    2.46    0.84
  -4  10  -2    1.09    0.36
   4  10   2    1.61    0.72
   4  10   2    0.77    0.64
  -4  10  -2    1.63    0.32
  -5 -10  -2   10.86    1.55
  -5 -10  -2   10.72    1.74
  -5 -10  -2   10.46    1.68
  -5 -10  -2   12.16    1.88
   5 -10   2    9.68    0.96
  -5  10  -2    7.68    0.94
   5  10   2    9.58    1.64
  -5  10  -2   11.09    1.37
  -5  10  -2   10.39    0.82
   5  10   2    9.59    1.71
  -6 -10  -2   13.92    2.07
   6 -10   2   12.41    1.05
  -6 -10  -2    9.47    1.63
  -6 -10  -2   13.53    1.98
  -6 -10  -2   16.70    2.24
  -6  10  -2   11.14    1.09
   6  10   2   10.86    1.78
  -6  10  -2    9.59    1.48
   6  10   2   10.15    1.87
   7 -10   2    4.93    0.44
  -7 -10  -2    5.66    1.39
  -7 -10  -2    5.51    1.25
  -7 -10  -2    3.78    1.24
  -7 -10  -2    6.58    1.48
  -7  10  -2    6.41    1.20
   7  10   2    3.44    1.09
   7  10   2    3.43    1.13
  -8 -10  -2    2.10    0.97
  -8 -10  -2   -1.44    0.54
  -8 -10  -2    0.16    0.56
  -8 -10  -2    0.35    0.71
  -8  10  -2   -0.48    0.57
   8  10   2   -0.57    0.41
   8  10   2    0.68    0.52
  -9 -10  -2    0.88    0.78
  -9 -10  -2    0.41    0.87
  -9 -10  -2    2.38    1.14
  -9  10  -2    1.37    0.81
   9  10   2    0.04    0.58
 -10 -10  -2   -1.73    0.91
 -10 -10  -2    0.13    0.77
 -10 -10  -2    1.01    0.73
 -10  10  -2    0.36    0.73
  10  10   2   -0.51    0.41
 -11 -10  -2   -0.94    0.75
 -11 -10  -2   -0.66    0.74
 -11 -10  -2   -1.04    0.93
 -11  10  -2   -0.54    0.78
  11  10   2    0.98    0.76
 -12 -11   2   -0.12    0.81
 -12 -11   2    0.26    1.26
  12  11  -2    0.87    1.04
 -11 -11   2    2.07    1.05
 -11 -11   2    2.28    1.15
 -11 -11   2    3.83    1.59
  11  11  -2    4.14    1.32
  10 -11  -2    1.55    0.48
 -10 -11   2    1.93    0.99
 -10 -11   2    4.74    1.48
 -10 -11   2    2.42    1.18
 -10  11   2    3.66    1.11
  10  11  -2    3.70    1.15
  10  11  -2    2.61    1.16
  -9 -11   2   -0.44    0.60
   9 -11  -2   -0.02    0.20
  -9 -11   2    0.44    0.77
  -9 -11   2   -0.05    0.79
   9  11  -2   -0.10    0.55
   9  11  -2    0.50    0.81
  -9  11   2   -1.01    0.56
   8 -11  -2   -0.03    0.21
  -8 -11   2    0.18    0.72
  -8 -11   2   -0.37    0.67
  -8 -11   2    0.54    0.63
   8  11  -2    0.32    0.70
   8  11  -2   -0.10    0.45
  -8  11   2   -0.04    0.54
   7 -11  -2    0.04    0.22
  -7 -11   2   -0.99    0.47
  -7 -11   2   -0.81    0.54
  -7 -11   2   -0.92    0.58
  -7 -11   2   -0.61    0.37
   7  11  -2    0.08    0.66
   7  11  -2    1.25    0.72
  -7  11   2   -0.32    0.40
  -6 -11   2    9.49    1.50
  -6 -11   2    9.27    1.80
  -6 -11   2    9.99    1.74
  -6 -11   2    7.00    1.42
   6 -11  -2    7.46    1.05
   6 -11  -2    5.85    1.06
   6  11  -2    6.38    1.51
  -6  11   2    9.18    1.20
   6  11  -2    6.13    1.46
  -6  11   2    7.96    1.00
   5 -11  -2    4.14    0.88
  -5 -11   2    5.04    1.05
  -5 -11   2    4.02    1.08
  -5 -11   2    4.55    1.12
  -5 -11   2    5.04    1.33
   5 -11  -2    6.20    0.93
   5 -11  -2    6.74    1.01
  -5  11   2    4.36    0.63
  -5  11   2    5.31    0.96
  -5  11   2    4.48    0.85
   5  11  -2    4.06    1.15
   5  11  -2    3.95    1.18
  -4 -11   2   -0.67    0.39
   4 -11  -2   -0.03    0.23
   4 -11  -2   -0.04    0.34
  -4 -11   2    0.00    0.59
  -4 -11   2   -0.62    0.41
   4 -11  -2    0.09    0.27
  -4 -11   2    0.52    0.43
  -4  11   2    0.03    0.11
  -4  11   2    0.01    0.38
  -4  11   2    0.47    0.41
   4  11  -2    0.37    0.62
   4  11  -2   -0.17    0.27
  -3 -11   2   -0.18    0.39
  -3 -11   2   -0.02    0.30
  -3 -11   2   -0.44    0.26
   3 -11  -2    0.61    0.33
  -3 -11   2    0.03    0.39
   3 -11  -2   -0.06    0.42
   3 -11  -2    0.20    0.30
  -3  11   2    0.14    0.36
  -3  11   2    0.16    0.43
   3  11  -2    1.10    0.51
   3  11  -2   -0.78    0.30
   2 -11  -2    5.93    1.06
   2 -11  -2    3.57    0.92
  -2 -11   2    4.41    0.74
  -2 -11   2    5.61    1.02
   2 -11  -2    5.25    0.93
  -2 -11   2    4.40    1.04
   2 -11  -2    3.80    0.79
   2  11  -2    4.82    0.72
   2  11  -2    4.08    1.01
  -2  11   2    5.43    1.02
   2  11  -2    5.31    1.06
  -1 -11   2   26.54    2.38
   1 -11  -2   26.20    2.45
   1 -11  -2   24.74    2.33
  -1 -11   2   21.95    2.40
  -1 -11   2   23.47    2.03
   1 -11  -2   20.09    2.57
   1  11  -2   24.49    2.35
  -1  11   2   26.96    2.49
   1  11  -2   23.32    2.47
   1  11  -2   22.30    1.99
   0 -11  -2   15.64    1.84
   0 -11  -2   19.70    1.48
   0 -11  -2   20.65    2.29
   0 -11   2   19.89    1.95
   0 -11   2   15.10    1.72
   0 -11   2   16.70    1.87
   0 -11  -2   18.45    2.25
   0  11   2   20.09    2.28
   0  11  -2   16.68    1.83
   0  11  -2   17.59    1.83
   0  11  -2   17.56    1.53
  -1 -11  -2    6.48    1.33
   1 -11   2   10.77    1.35
  -1 -11  -2    8.51    0.89
   1 -11   2    7.71    1.04
  -1 -11  -2    7.04    1.22
  -1 -11  -2    7.54    1.32
   1 -11   2    6.65    1.11
   1  11   2    9.11    1.53
  -1  11  -2    7.47    1.09
  -1  11  -2    9.26    1.23
  -1  11  -2    9.26    0.86
  -2 -11  -2    3.39    0.63
  -2 -11  -2    1.52    0.73
   2 -11   2    3.04    0.61
  -2 -11  -2    3.54    0.90
  -2 -11  -2    2.17    0.74
   2 -11   2    2.15    0.44
   2 -11   2    2.53    0.60
  -2  11  -2    2.84    0.63
  -2  11  -2    2.31    0.45
   2  11   2    2.78    0.86
  -2  11  -2    3.13    0.61
  -3 -11  -2    1.31    0.51
  -3 -11  -2    0.64    0.61
  -3 -11  -2    1.40    0.64
   3 -11   2    2.68    0.53
   3 -11   2    2.35    0.56
  -3 -11  -2    0.88    0.78
  -3  11  -2    2.08    0.52
  -3  11  -2    2.16    0.45
   3  11   2    3.73    1.05
  -4 -11  -2    6.73    1.36
  -4 -11  -2    9.32    1.65
   4 -11   2    8.02    0.98
  -4 -11  -2    8.34    1.56
   4 -11   2    8.22    0.68
  -4 -11  -2    6.37    1.15
   4 -11   2    5.10    0.85
   4  11   2    7.38    1.45
  -4  11  -2    8.16    0.82
  -4  11  -2    7.20    0.99
   4  11   2   10.24    1.64
  -4  11  -2    6.77    0.97
  -5 -11  -2   12.75    1.66
  -5 -11  -2    8.88    1.71
  -5 -11  -2   10.08    1.71
   5 -11   2   10.06    1.01
  -5 -11  -2   12.42    1.98
   5  11   2    7.52    1.53
  -5  11  -2    9.67    0.92
   5  11   2    8.16    1.70
  -5  11  -2    9.15    1.02
  -5  11  -2    9.22    1.27
  -6 -11  -2   -0.11    0.41
  -6 -11  -2    1.64    0.87
  -6 -11  -2    0.27    0.77
   6 -11   2    0.86    0.25
  -6 -11  -2    1.47    0.75
  -6  11  -2    0.27    0.51
   6  11   2    0.20    0.50
   6  11   2    0.77    0.72
  -7 -11  -2    6.58    1.55
  -7 -11  -2    7.96    1.50
  -7 -11  -2    6.96    1.57
  -7 -11  -2    8.34    1.73
   7 -11   2    6.78    0.64
   7  11   2    6.90    1.57
  -7  11  -2    8.61    1.35
   7  11   2    8.19    1.56
  -8 -11  -2   -0.87    0.65
  -8 -11  -2    1.22    0.87
  -8 -11  -2   -0.06    0.65
  -8 -11  -2    0.08    0.76
   8  11   2    0.43    0.68
   8  11   2    0.65    0.54
  -8  11  -2    0.15    0.54
  -9 -11  -2   -1.28    0.72
  -9 -11  -2   -0.58    0.65
  -9 -11  -2    0.73    0.82
   9  11   2    0.10    0.54
  -9  11  -2   -0.01    0.65
 -10 -11  -2   -1.04    0.86
 -10 -11  -2    0.21    0.86
 -10 -11  -2    1.80    1.15
 -10  11  -2    0.57    0.91
  10  11   2   -0.54    0.55
 -11 -11  -2   -0.29    1.06
 -11 -11  -2    1.37    1.17
 -11 -11  -2   -0.24    0.72
  11  11   2    0.27    0.73
 -11 -12   2    1.01    0.86
 -11 -12   2    2.93    1.10
  11 -12  -2    2.35    0.55
 -11 -12   2    1.44    1.31
  11  12  -2    1.73    1.07
 -10 -12   2    0.05    0.83
  10 -12  -2    0.10    0.20
 -10 -12   2    1.68    0.93
 -10 -12   2    0.18    0.86
  10  12  -2    0.37    0.81
  10  12  -2    0.39    0.72
  -9 -12   2   -0.89    0.63
  -9 -12   2    0.89    0.84
   9 -12  -2    0.22    0.23
  -9 -12   2    0.33    0.79
   9  12  -2   -0.22    0.50
   9  12  -2   -0.68    0.59
  -8 -12   2    1.21    0.92
  -8 -12   2    3.58    1.12
  -8 -12   2    5.31    1.37
   8 -12  -2    2.20    0.60
  -8  12   2    3.74    0.85
   8  12  -2    5.35    1.38
   8  12  -2    3.18    1.21
   7 -12  -2    0.82    0.37
  -7 -12   2    0.83    0.73
  -7 -12   2    0.22    0.68
  -7 -12   2    0.01    0.77
  -7 -12   2    0.17    0.58
   7  12  -2    1.20    0.74
  -7  12   2    0.25    0.44
   7  12  -2    1.21    0.77
  -6 -12   2    4.15    1.11
  -6 -12   2    1.56    0.78
  -6 -12   2    1.71    0.79
  -6 -12   2    1.50    1.01
   6 -12  -2    0.70    0.47
   6 -12  -2    1.63    0.44
   6  12  -2    3.15    1.07
   6  12  -2    1.35    0.79
  -6  12   2    1.72    0.49
  -6  12   2    1.53    0.51
   5 -12  -2    0.14    0.30
  -5 -12   2   -0.17    0.47
   5 -12  -2   -0.42    0.25
   5 -12  -2    0.14    0.21
  -5 -12   2   -0.94    0.41
  -5 -12   2   -0.63    0.33
  -5 -12   2   -0.62    0.57
   5  12  -2   -1.29    0.35
   5  12  -2    0.32    0.59
  -5  12   2   -0.15    0.32
  -5  12   2    0.12    0.22
  -5  12   2   -0.22    0.43
  -4 -12   2   17.39    2.32
  -4 -12   2   17.51    2.44
  -4 -12   2   16.00    2.22
  -4 -12   2   20.18    2.00
   4 -12  -2   19.26    1.91
   4 -12  -2   16.97    2.14
   4 -12  -2   19.31    2.19
  -4  12   2   20.49    1.98
   4  12  -2   13.81    2.22
   4  12  -2   17.45    2.39
  -4  12   2   20.08    2.02
  -3 -12   2    0.57    0.40
  -3 -12   2    0.43    0.67
   3 -12  -2    0.76    0.40
  -3 -12   2    0.80    0.52
   3 -12  -2    1.78    0.65
  -3 -12   2    1.68    0.71
   3 -12  -2    0.81    0.41
   3  12  -2    0.27    0.55
  -3  12   2    1.05    0.55
   3  12  -2    1.14    0.66
  -2 -12   2    4.72    0.79
   2 -12  -2    6.12    1.06
  -2 -12   2    4.62    1.17
   2 -12  -2    4.25    1.02
  -2 -12   2    6.47    1.11
   2  12  -2    4.78    0.76
   2  12  -2    6.51    1.16
  -2  12   2    8.04    1.26
   2  12  -2    4.36    1.12
  -1 -12   2    0.09    0.36
   1 -12  -2   -0.23    0.34
   1 -12  -2    0.71    0.48
  -1 -12   2    0.87    0.32
  -1 -12   2    0.17    0.45
   1 -12  -2    0.27    0.43
   1  12  -2    1.21    0.37
   1  12  -2    1.22    0.61
  -1  12   2    2.01    0.71
   1  12  -2    1.53    0.60
   0 -12   2    2.96    0.84
   0 -12  -2    3.48    0.87
   0 -12   2    5.32    0.90
   0 -12  -2    4.73    0.49
   0 -12   2    4.65    0.92
   0 -12  -2    3.62    0.88
   0 -12  -2    4.15    1.10
   0  12  -2    4.94    0.97
   0  12  -2    5.18    0.64
   0  12  -2    3.69    0.82
   0  12   2    3.98    0.98
   1 -12   2    0.08    0.31
  -1 -12  -2    0.29    0.43
  -1 -12  -2    0.15    0.44
   1 -12   2    0.00    0.23
   1 -12   2   -0.21    0.11
  -1 -12  -2    0.30    0.23
  -1 -12  -2    0.07    0.55
   1  12   2   -0.25    0.35
  -1  12  -2   -0.37    0.27
  -1  12  -2    0.12    0.23
  -1  12  -2    0.19    0.41
  -2 -12  -2    0.41    0.44
   2 -12   2    0.50    0.29
  -2 -12  -2    0.60    0.35
   2 -12   2    0.17    0.20
   2 -12   2    0.08    0.30
  -2 -12  -2    0.72    0.49
  -2 -12  -2    0.14    0.66
  -2  12  -2    0.22    0.33
  -2  12  -2   -0.26    0.21
  -2  12  -2    0.47    0.34
   2  12   2    0.42    0.64
  -3 -12  -2    0.98    0.64
  -3 -12  -2    0.64    0.65
  -3 -12  -2   -0.07    0.33
   3 -12   2    0.56    0.36
  -3 -12  -2    0.13    0.64
   3 -12   2    0.32    0.14
   3 -12   2    0.69    0.28
  -3  12  -2    0.28    0.32
   3  12   2    0.61    0.70
  -3  12  -2    0.35    0.28
  -4 -12  -2    3.57    1.05
  -4 -12  -2    3.36    0.82
   4 -12   2    2.12    0.53
   4 -12   2    3.00    0.40
  -4 -12  -2    2.67    1.04
   4 -12   2    1.47    0.41
  -4 -12  -2    3.44    1.07
   4  12   2    2.60    1.10
  -4  12  -2    2.83    0.62
  -4  12  -2    3.66    0.63
   4  12   2    0.62    0.68
  -4  12  -2    3.53    0.56
   5 -12   2    2.10    0.49
  -5 -12  -2    2.36    0.96
  -5 -12  -2    1.25    0.70
   5 -12   2    2.01    0.43
  -5 -12  -2    3.51    1.13
  -5 -12  -2    2.26    0.97
  -5  12  -2    2.08    0.61
   5  12   2    0.72    0.71
   5  12   2    2.83    1.12
   6 -12   2    9.21    0.93
  -6 -12  -2   11.55    1.97
  -6 -12  -2    8.49    1.82
  -6 -12  -2    7.07    1.42
  -6 -12  -2    6.35    1.59
   6  12   2    8.94    1.68
  -6  12  -2    9.29    1.31
   6  12   2   10.16    1.97
  -7 -12  -2    1.00    0.75
  -7 -12  -2    2.58    0.93
  -7 -12  -2    1.43    0.93
  -7 -12  -2    1.56    0.97
   7 -12   2    1.93    0.31
  -7  12  -2    1.14    0.65
   7  12   2    1.73    0.91
   7  12   2    1.01    0.71
  -8 -12  -2    0.57    0.76
  -8 -12  -2    0.40    0.77
  -8 -12  -2    0.64    0.97
  -8 -12  -2    1.32    1.04
   8  12   2    0.95    0.84
   8  12   2    1.19    0.82
  -8  12  -2    2.65    0.91
  -9 -12  -2   -0.44    0.70
  -9 -12  -2    0.46    0.90
  -9 -12  -2   -0.36    1.02
  -9  12  -2    1.34    0.91
   9  12   2    0.12    0.68
 -10 -12  -2    0.32    0.84
 -10 -12  -2   -1.56    0.81
 -10 -12  -2    2.06    1.16
  10  12   2    0.03    0.57
 -11 -12  -2   -1.45    1.18
 -11 -13   2    4.25    1.54
 -11 -13   2    3.84    1.60
 -11 -13   2    3.67    1.46
  11  13  -2    3.40    1.49
 -10 -13   2    0.14    0.98
  10 -13  -2    0.06    0.18
 -10 -13   2    1.31    1.13
 -10 -13   2    1.25    0.98
  10  13  -2    0.19    0.82
  10  13  -2   -0.67    0.57
   9 -13  -2    0.03    0.22
  -9 -13   2   -0.44    0.68
  -9 -13   2   -0.29    0.81
  -9 -13   2   -0.01    0.77
   9  13  -2    0.21    0.73
   9  13  -2   -0.54    0.74
  -8 -13   2    2.48    1.06
  -8 -13   2    3.52    1.15
   8 -13  -2    2.52    0.67
  -8 -13   2    2.91    1.36
  -8 -13   2    4.50    1.25
   8  13  -2    3.98    1.37
   8  13  -2    4.09    1.23
  -7 -13   2    1.11    0.85
  -7 -13   2    3.96    1.11
   7 -13  -2    1.71    0.53
  -7 -13   2    3.94    1.17
  -7 -13   2    3.30    1.35
   7  13  -2    1.27    1.00
   7  13  -2    3.73    1.22
  -6 -13   2    0.26    0.62
  -6 -13   2    0.78    0.83
  -6 -13   2   -0.42    0.52
  -6 -13   2    0.37    0.56
   6 -13  -2   -0.07    0.25
   6  13  -2   -0.67    0.45
   6  13  -2   -0.63    0.59
  -5 -13   2    4.59    1.21
  -5 -13   2    6.75    1.33
  -5 -13   2    7.30    1.26
  -5 -13   2    4.55    1.36
   5 -13  -2    4.65    0.99
   5 -13  -2    5.08    0.86
   5  13  -2    5.64    1.40
   5  13  -2    6.03    1.48
  -5  13   2    4.67    0.98
  -4 -13   2    0.97    0.61
   4 -13  -2    1.37    0.42
  -4 -13   2    0.16    0.44
  -4 -13   2   -0.49    0.34
   4 -13  -2    0.20    0.36
  -4 -13   2   -0.65    0.55
   4 -13  -2    1.09    0.42
   4  13  -2    0.78    0.61
  -4  13   2   -0.61    0.37
   4  13  -2    0.21    0.58
  -3 -13   2    7.18    1.36
  -3 -13   2    8.32    1.19
   3 -13  -2    8.23    1.41
  -3 -13   2    7.28    1.55
  -3 -13   2   10.12    1.61
   3 -13  -2    8.58    1.27
   3  13  -2    8.09    1.54
   3  13  -2    7.22    1.43
  -3  13   2    7.05    1.26
  -2 -13   2    0.80    0.61
  -2 -13   2    0.43    0.33
   2 -13  -2    0.18    0.36
   2 -13  -2   -0.27    0.45
  -2 -13   2    0.57    0.62
   2  13  -2    0.93    0.56
  -2  13   2   -0.08    0.42
   2  13  -2   -0.39    0.47
  -1 -13   2    0.29    0.21
  -1 -13   2   -0.53    0.32
  -1 -13   2    0.70    0.43
   1 -13  -2    0.33    0.45
   1 -13  -2    0.04    0.46
   1 -13  -2    0.46    0.35
   1  13  -2   -0.04    0.40
   1  13  -2    0.38    0.30
   1  13  -2   -0.09    0.49
  -1  13   2    0.20    0.46
   0 -13   2    2.55    0.68
   0 -13  -2    3.14    0.42
   0 -13  -2    3.13    0.83
   0 -13   2    4.52    0.99
   0 -13  -2    3.51    0.86
   0 -13  -2    2.35    0.86
   0  13   2    3.41    1.01
   0  13  -2    3.98    0.54
   0  13  -2    4.15    0.88
  -1 -13  -2   -0.06    0.38
   1 -13   2    0.35    0.27
  -1 -13  -2   -0.45    0.26
  -1 -13  -2    0.19    0.25
   1 -13   2   -0.18    0.25
   1 -13   2    0.11    0.20
  -1 -13  -2    0.77    0.75
  -1  13  -2   -0.02    0.31
  -1  13  -2    0.00    0.20
  -1  13  -2    0.39    0.45
   1  13   2   -0.63    0.41
   2 -13   2    2.18    0.50
  -2 -13  -2    3.11    0.89
   2 -13   2    1.54    0.52
  -2 -13  -2    2.15    0.54
  -2 -13  -2    1.22    0.87
  -2 -13  -2    1.44    0.62
   2 -13   2    1.75    0.58
  -2  13  -2    1.98    0.59
  -2  13  -2    2.35    0.65
  -2  13  -2    2.08    0.41
   2  13   2    2.42    0.99
  -3 -13  -2   19.36    2.05
   3 -13   2   22.43    2.07
   3 -13   2   22.80    1.91
   3 -13   2   22.01    2.10
  -3 -13  -2   20.67    2.60
  -3 -13  -2   18.51    2.68
  -3 -13  -2   22.32    2.82
  -3  13  -2   20.56    2.08
  -3  13  -2   18.62    1.91
  -3  13  -2   23.79    1.87
   3  13   2   18.08    2.71
   4 -13   2    4.58    0.78
  -4 -13  -2    5.38    1.30
  -4 -13  -2    4.24    1.35
   4 -13   2    4.22    0.57
   4 -13   2    3.60    0.71
  -4 -13  -2    5.56    1.06
  -4 -13  -2    5.23    1.30
   4  13   2    4.89    1.31
   4  13   2    3.57    1.11
  -4  13  -2    4.95    0.76
  -5 -13  -2   -0.75    0.58
  -5 -13  -2    0.87    0.65
   5 -13   2    0.17    0.21
  -5 -13  -2    0.29    0.83
  -5 -13  -2    0.15    0.45
   5  13   2    0.48    0.77
  -5  13  -2    1.08    0.46
   5  13   2    0.00    0.68
  -6 -13  -2    3.04    1.22
  -6 -13  -2    6.37    1.53
  -6 -13  -2    3.52    1.06
   6 -13   2    3.72    0.58
  -6 -13  -2    3.90    1.25
  -6  13  -2    3.68    0.81
   6  13   2    3.39    1.06
   6  13   2    2.54    1.09
  -7 -13  -2   -0.23    0.73
  -7 -13  -2    0.72    0.68
   7 -13   2    0.66    0.21
  -7 -13  -2    0.65    0.78
  -7 -13  -2    0.85    0.91
   7  13   2    0.26    0.56
  -7  13  -2    2.24    0.75
   7  13   2    1.31    0.92
  -8 -13  -2   -0.87    0.76
  -8 -13  -2   -0.30    0.49
  -8 -13  -2    1.35    0.91
  -8 -13  -2    0.25    0.89
   8  13   2   -0.05    0.62
   8  13   2    0.15    0.57
  -9 -13  -2   -0.58    0.94
  -9 -13  -2   -0.17    0.67
  -9 -13  -2    1.04    0.84
   9  13   2    0.56    0.80
 -10 -13  -2    0.85    0.86
 -10 -13  -2   -0.95    1.02
 -10 -13  -2    0.36    0.90
  10  13   2   -0.62    0.53
 -11 -14   2   -0.14    1.01
 -11 -14   2    1.82    1.12
 -11 -14   2    0.39    0.98
  11  14  -2    0.41    1.01
 -10 -14   2    2.06    1.27
 -10 -14   2    1.32    1.14
  10 -14  -2    3.84    0.76
 -10 -14   2    5.39    1.66
  10  14  -2    3.47    1.44
  10  14  -2    2.24    1.20
  -9 -14   2    0.49    0.75
  -9 -14   2   -0.46    0.71
  -9 -14   2    0.46    0.88
   9 -14  -2   -0.21    0.31
   9  14  -2   -0.21    0.73
   9  14  -2   -0.54    0.72
  -8 -14   2    3.48    1.09
   8 -14  -2    1.89    0.58
  -8 -14   2    2.11    1.09
  -8 -14   2    2.00    1.28
  -8 -14   2    4.98    1.37
   8  14  -2    4.39    1.56
   8  14  -2    3.95    1.22
  -7 -14   2    0.41    0.71
  -7 -14   2    1.63    1.17
   7 -14  -2    0.29    0.28
  -7 -14   2    1.09    0.81
  -7 -14   2   -0.66    0.60
   7  14  -2    1.32    1.04
   7  14  -2    1.12    0.93
  -6 -14   2    2.21    0.99
   6 -14  -2    1.11    0.45
  -6 -14   2    2.23    0.92
  -6 -14   2    2.71    0.88
  -6 -14   2    0.65    0.90
   6  14  -2    1.39    0.97
   6  14  -2   -0.03    0.65
  -5 -14   2    0.25    0.62
   5 -14  -2    0.28    0.41
  -5 -14   2    0.83    0.66
  -5 -14   2   -0.06    0.73
  -5 -14   2    2.20    0.91
   5 -14  -2    0.63    0.41
  -5  14   2    0.59    0.48
   5  14  -2    0.45    0.70
   5  14  -2    1.97    1.00
   4 -14  -2    0.69    0.56
  -4 -14   2   -0.34    0.51
  -4 -14   2    0.03    0.64
  -4 -14   2    1.77    0.86
  -4 -14   2    0.32    0.57
   4 -14  -2    0.91    0.42
  -4  14   2    1.18    0.59
   4  14  -2    0.71    0.63
   4  14  -2   -0.67    0.49
   3 -14  -2    0.45    0.48
   3 -14  -2    0.54    0.42
  -3 -14   2    1.05    0.54
  -3 -14   2    1.47    0.88
  -3 -14   2    0.27    0.41
  -3  14   2    0.36    0.49
   3  14  -2   -0.02    0.66
   3  14  -2    0.02    0.62
  -2 -14   2   -0.24    0.27
   2 -14  -2    1.19    0.52
  -2 -14   2    0.29    0.62
  -2 -14   2   -0.33    0.29
   2 -14  -2   -0.57    0.28
   2  14  -2    0.15    0.58
  -2  14   2    0.18    0.44
   2  14  -2    0.50    0.59
  -1 -14   2   -0.08    0.40
   1 -14  -2   -0.04    0.39
  -1 -14   2    0.55    0.40
   1 -14  -2    0.63    0.46
   1 -14  -2   -0.47    0.35
   1  14  -2    0.18    0.56
  -1  14   2   -0.07    0.40
   1  14  -2   -0.46    0.36
   1  14  -2    0.18    0.26
   0 -14  -2    0.09    0.50
   0 -14   2    0.65    0.41
   0 -14   2    0.96    0.56
   0 -14  -2    1.29    0.60
   0 -14  -2   -0.09    0.53
   0 -14  -2    0.77    0.17
   0  14   2   -0.08    0.43
   0  14  -2    0.33    0.49
   0  14  -2    0.79    0.28
  -1 -14  -2    8.36    0.90
   1 -14   2    5.72    1.20
  -1 -14  -2    8.35    1.50
   1 -14   2   10.08    1.32
   1 -14   2    6.94    1.23
  -1 -14  -2    9.27    1.78
  -1 -14  -2    8.81    1.47
   1  14   2    8.51    1.66
  -1  14  -2    8.32    0.79
  -1  14  -2    7.91    1.22
  -2 -14  -2    2.78    0.61
  -2 -14  -2    2.48    1.02
   2 -14   2    2.43    0.69
   2 -14   2    2.40    0.56
   2 -14   2    2.43    0.66
  -2 -14  -2    1.35    0.73
  -2 -14  -2    2.40    0.88
   2  14   2    3.17    1.09
  -2  14  -2    3.09    0.53
  -2  14  -2    3.53    0.87
  -2  14  -2    3.08    0.74
  -3 -14  -2    0.47    0.60
  -3 -14  -2    0.49    0.65
  -3 -14  -2   -0.24    0.37
   3 -14   2    0.50    0.21
   3 -14   2   -0.04    0.30
  -3 -14  -2    0.55    0.82
  -3  14  -2    0.45    0.34
   3  14   2    0.01    0.61
  -4 -14  -2   13.75    2.24
   4 -14   2    5.83    1.05
  -4 -14  -2    9.50    1.71
  -4 -14  -2    9.47    1.84
  -4 -14  -2    8.54    1.36
   4  14   2    8.98    1.86
   4  14   2    6.11    1.51
  -4  14  -2   10.61    1.00
  -5 -14  -2    2.20    0.76
  -5 -14  -2    4.49    1.29
  -5 -14  -2    1.75    0.99
  -5 -14  -2    2.89    1.20
   5 -14   2    1.59    0.46
   5  14   2    2.80    1.06
  -5  14  -2    2.23    0.56
   5  14   2    2.19    1.06
  -6 -14  -2    3.68    1.24
   6 -14   2    2.71    0.53
  -6 -14  -2    7.63    1.76
  -6 -14  -2    5.23    1.42
  -6 -14  -2    5.59    1.16
   6  14   2    2.85    1.00
   6  14   2    2.44    1.08
  -7 -14  -2   -0.73    0.76
  -7 -14  -2    0.12    0.86
  -7 -14  -2    0.77    0.73
  -7 -14  -2    0.84    0.75
   7 -14   2    0.21    0.17
   7  14   2   -0.25    0.47
   7  14   2    0.23    0.64
  -8 -14  -2    1.93    1.28
  -8 -14  -2    2.68    1.30
  -8 -14  -2    3.59    1.26
  -8 -14  -2    2.38    0.98
   8  14   2    2.46    1.06
   8  14   2    1.74    1.09
  -9 -14  -2    0.26    0.75
  -9 -14  -2   -0.06    0.64
  -9 -14  -2   -0.72    0.88
   9  14   2    0.32    0.86
 -10 -14  -2   -0.21    0.83
 -10 -14  -2    0.53    1.17
 -10 -14  -2   -1.04    0.70
  10  14   2   -0.04    0.81
 -10 -15   2   -0.90    0.90
  10 -15  -2    0.47    0.38
 -10 -15   2    1.31    1.05
 -10 -15   2   -0.10    0.90
  10  15  -2    0.46    1.12
  10  15  -2    1.02    0.88
   9 -15  -2    1.60    0.56
  -9 -15   2    1.25    1.03
  -9 -15   2    2.30    1.24
  -9 -15   2    0.85    0.79
   9  15  -2    3.92    1.17
   9  15  -2   -0.33    0.65
   8 -15  -2    0.66    0.41
  -8 -15   2    0.32    0.92
  -8 -15   2   -0.59    0.69
   8  15  -2    1.28    1.01
   8  15  -2    0.25    0.69
  -7 -15   2    0.84    0.71
   7 -15  -2    0.93    0.51
  -7 -15   2    0.95    0.73
  -7 -15   2    2.03    1.01
  -7 -15   2   -0.73    0.82
   7  15  -2    4.39    1.46
   7  15  -2    0.01    0.68
  -6 -15   2    7.31    1.63
  -6 -15   2    6.95    1.40
  -6 -15   2    5.84    1.45
   6 -15  -2    3.77    0.93
  -6 -15   2    6.28    1.75
   6  15  -2    5.95    1.61
   6  15  -2    7.27    1.73
  -5 -15   2   -0.84    0.46
   5 -15  -2    0.66    0.42
  -5 -15   2    1.20    0.63
  -5 -15   2    1.13    0.65
  -5 -15   2    0.95    1.08
   5  15  -2    0.39    0.70
   5  15  -2   -0.04    0.70
  -4 -15   2   -0.08    0.58
  -4 -15   2   -0.51    0.33
   4 -15  -2    0.10    0.22
   4 -15  -2   -0.21    0.25
  -4 -15   2   -0.24    0.43
  -4 -15   2   -0.58    0.70
  -4  15   2   -0.05    0.45
   4  15  -2   -0.12    0.57
   4  15  -2   -0.31    0.56
  -3 -15   2   -0.07    0.36
   3 -15  -2    0.44    0.37
  -3 -15   2    0.50    0.55
   3 -15  -2    0.11    0.42
  -3 -15   2   -0.12    0.81
   3  15  -2   -0.22    0.57
   3  15  -2   -0.59    0.51
  -3  15   2   -0.03    0.49
  -2 -15   2   22.29    2.09
  -2 -15   2   26.86    3.09
   2 -15  -2   25.43    2.52
  -2 -15   2   29.41    2.76
   2 -15  -2   19.12    2.63
   2  15  -2   19.41    2.63
   2  15  -2   22.35    2.87
  -2  15   2   23.09    2.49
  -1 -15   2    6.75    1.35
   1 -15  -2    8.20    1.37
   1 -15  -2    7.57    1.37
   1 -15  -2    5.98    1.45
  -1 -15   2    6.13    1.16
   1  15  -2    6.33    1.28
   1  15  -2    6.42    1.42
  -1  15   2    6.13    1.37
   0 -15   2    0.08    0.42
   0 -15   2    2.27    0.58
   0 -15  -2    2.48    0.85
   0 -15  -2    0.56    0.50
   0 -15  -2    0.77    0.76
   0  15   2    0.00    0.64
   0  15  -2    1.44    0.65
   0  15  -2    1.61    0.76
   1 -15   2    1.58    0.64
  -1 -15  -2    2.25    1.13
   1 -15   2    1.20    0.45
  -1 -15  -2    1.72    0.42
  -1 -15  -2    0.09    0.38
  -1 -15  -2    1.80    0.78
   1  15   2    1.39    0.84
  -1  15  -2    0.55    0.57
  -2 -15  -2    1.47    0.50
  -2 -15  -2    1.65    1.05
   2 -15   2    2.07    0.53
  -2 -15  -2    2.11    0.90
  -2 -15  -2    1.10    0.75
   2 -15   2    0.67    0.42
   2  15   2    0.99    0.86
  -2  15  -2    1.60    0.58
  -3 -15  -2    1.89    0.85
  -3 -15  -2    3.40    1.04
  -3 -15  -2    1.88    0.61
   3 -15   2    1.85    0.52
  -3 -15  -2    4.36    1.38
   3  15   2    2.39    1.14
  -4 -15  -2   -0.48    0.65
   4 -15   2    0.32    0.28
  -4 -15  -2    0.46    0.60
  -4 -15  -2    0.78    0.76
  -4 -15  -2    0.00    0.41
   4  15   2   -0.51    0.56
   4  15   2    0.20    0.79
  -5 -15  -2    1.58    0.89
   5 -15   2    0.16    0.19
  -5 -15  -2    0.21    0.76
  -5 -15  -2    0.30    0.81
  -5 -15  -2    1.02    0.51
   5  15   2   -0.55    0.62
   5  15   2   -0.13    0.72
  -6 -15  -2   -0.03    0.64
  -6 -15  -2   -0.39    0.66
  -6 -15  -2   -0.65    0.78
   6 -15   2    0.06    0.16
  -6 -15  -2    0.37    0.51
   6  15   2   -0.74    0.54
   6  15   2   -1.26    0.39
   7 -15   2    0.37    0.19
  -7 -15  -2   -0.68    0.59
  -7 -15  -2    1.02    1.05
  -7 -15  -2   -0.55    0.80
  -7 -15  -2   -0.25    0.45
   7  15   2   -0.19    0.59
   7  15   2    1.47    1.02
  -8 -15  -2    1.40    1.17
  -8 -15  -2    1.80    1.13
  -8 -15  -2    0.27    0.83
  -8 -15  -2    0.17    0.79
   8  15   2    1.22    0.97
   8  15   2    0.83    0.90
  -9 -15  -2   -1.18    0.70
  -9 -15  -2   -0.42    0.96
  -9 -15  -2   -1.09    0.62
   9  15   2   -0.08    0.76
 -10 -16   2    1.26    1.05
 -10 -16   2   -0.14    0.96
 -10 -16   2    1.36    1.18
  10  16  -2    1.23    0.99
  10  16  -2    1.36    0.95
   9 -16  -2    0.42    0.43
  -9 -16   2    0.56    1.00
  -9 -16   2    0.94    0.98
  -9 -16   2   -1.25    0.71
   9  16  -2   -0.80    0.71
   9  16  -2   -0.05    0.90
  -8 -16   2    0.12    1.15
   8 -16  -2    0.37    0.48
  -8 -16   2   -0.75    0.76
  -8 -16   2    0.04    0.82
  -8 -16   2    0.05    0.65
   8  16  -2    0.93    0.82
   8  16  -2    0.87    0.74
  -7 -16   2    3.62    1.64
  -7 -16   2    2.39    1.06
  -7 -16   2    3.88    1.17
   7 -16  -2    1.63    0.63
  -7 -16   2    3.38    1.27
   7  16  -2    2.33    1.22
   7  16  -2    1.02    0.94
   6 -16  -2    0.89    0.54
  -6 -16   2    1.34    0.80
  -6 -16   2   -0.57    0.98
  -6 -16   2   -0.44    0.63
  -6 -16   2    0.29    0.82
   6  16  -2    1.10    1.03
   6  16  -2    0.21    0.87
  -5 -16   2    1.37    0.83
  -5 -16   2   -0.18    0.45
  -5 -16   2   -0.02    0.48
  -5 -16   2    1.21    1.13
   5 -16  -2    0.16    0.39
   5  16  -2    0.40    0.61
   5  16  -2    0.35    0.78
  -4 -16   2    0.73    0.57
  -4 -16   2   -0.23    0.75
   4 -16  -2    1.72    0.54
  -4 -16   2    1.64    0.65
   4 -16  -2    0.32    0.41
  -4  16   2    0.99    0.58
   4  16  -2    2.79    1.08
   4  16  -2    1.38    0.96
  -3 -16   2    1.08    0.45
   3 -16  -2    1.44    0.54
   3 -16  -2    1.61    0.66
  -3 -16   2    1.76    0.76
  -3 -16   2    0.92    0.88
  -3  16   2    1.46    0.76
   3  16  -2    1.66    0.98
   3  16  -2    2.08    0.96
  -2 -16   2    4.44    1.06
  -2 -16   2    4.31    0.71
   2 -16  -2    5.77    1.06
  -2 -16   2    4.97    1.36
   2 -16  -2    1.94    0.88
   2  16  -2    3.92    1.24
  -2  16   2    3.50    1.02
   2  16  -2    4.72    1.20
   1 -16  -2    4.55    1.18
  -1 -16   2    3.23    1.01
  -1 -16   2    2.50    0.77
   1 -16  -2    1.99    0.75
   1 -16  -2    0.87    0.57
   1  16  -2    1.84    0.81
  -1  16   2    4.01    1.10
   1  16  -2    3.71    1.08
   0 -16  -2   11.85    1.80
   0 -16   2    6.25    1.35
   0 -16  -2    8.93    1.60
   0 -16  -2    8.89    1.75
   0 -16   2    8.90    1.39
   0  16  -2   10.27    1.76
   0  16  -2    9.76    1.53
   0  16   2    7.99    1.65
   1 -16   2    0.29    0.38
  -1 -16  -2    0.54    0.48
  -1 -16  -2    1.17    0.72
   1 -16   2   -0.21    0.27
  -1 -16  -2    2.75    1.15
  -1 -16  -2    0.50    0.30
  -1  16  -2    0.38    0.43
   1  16   2   -0.22    0.68
   2 -16   2   12.09    1.57
  -2 -16  -2   12.43    2.00
  -2 -16  -2   10.79    2.16
  -2 -16  -2   14.39    1.41
  -2 -16  -2   15.20    2.22
   2  16   2   13.51    2.23
  -2  16  -2   10.64    1.57
   3 -16   2   -0.14    0.19
  -3 -16  -2    0.61    0.79
  -3 -16  -2   -0.08    0.43
  -3 -16  -2    0.84    0.56
  -3 -16  -2    0.60    0.66
   3  16   2    0.02    0.67
  -4 -16  -2   10.47    1.97
   4 -16   2   11.04    1.55
  -4 -16  -2   13.88    2.31
  -4 -16  -2   12.68    1.71
  -4 -16  -2   13.48    2.41
   4  16   2   11.30    2.23
   4  16   2   12.77    2.27
   5 -16   2    1.11    0.37
  -5 -16  -2    3.43    1.17
  -5 -16  -2   -0.05    0.50
  -5 -16  -2    4.89    1.59
  -5 -16  -2    1.19    0.92
   5  16   2    2.06    0.93
   5  16   2    2.50    1.12
  -6 -16  -2    1.98    1.18
  -6 -16  -2    1.33    1.02
   6 -16   2    0.36    0.23
  -6 -16  -2    3.18    1.20
  -6 -16  -2    1.48    0.79
   6  16   2    0.73    0.86
   6  16   2    1.57    0.80
  -7 -16  -2    0.91    0.86
  -7 -16  -2   -0.59    0.87
   7 -16   2    0.64    0.29
  -7 -16  -2    0.30    1.11
  -7 -16  -2    0.78    0.75
   7  16   2    0.15    0.88
   7  16   2    0.58    0.78
  -8 -16  -2    0.46    0.85
  -8 -16  -2    0.68    1.12
  -8 -16  -2    1.89    1.26
  -8 -16  -2   -0.23    0.98
   8  16   2    1.12    1.02
   8  16   2    3.29    1.19
  -9 -16  -2    1.04    1.12
  -9 -16  -2   -0.81    0.81
  -9 -16  -2    0.16    1.13
   9  16   2   -0.76    0.83
   9 -17  -2    2.52    0.76
  -9 -17   2    3.47    1.31
  -9 -17   2    0.10    1.11
  -9 -17   2    2.33    1.25
   9  17  -2    1.39    1.02
   9  17  -2    2.51    1.33
   8 -17  -2    0.47    0.43
  -8 -17   2    0.06    0.91
  -8 -17   2    1.10    1.25
  -8 -17   2   -1.08    0.58
  -8 -17   2   -0.41    0.51
   8  17  -2    1.82    0.87
   8  17  -2    0.43    0.77
   7 -17  -2    0.45    0.40
  -7 -17   2    0.82    0.75
  -7 -17   2    3.31    1.58
  -7 -17   2   -0.14    0.69
  -7 -17   2    0.31    0.82
   7  17  -2    1.36    1.00
   7  17  -2    1.10    0.93
  -6 -17   2   -0.14    0.55
   6 -17  -2    0.27    0.44
  -6 -17   2    0.94    0.68
  -6 -17   2    0.71    1.17
  -6 -17   2    0.30    0.77
   6  17  -2   -1.31    0.53
   6  17  -2    0.38    0.97
  -5 -17   2    3.03    1.37
  -5 -17   2   -0.12    0.42
  -5 -17   2    0.42    0.68
   5 -17  -2    1.91    0.75
  -5 -17   2    0.70    0.77
   5  17  -2    1.41    0.91
   5  17  -2    1.30    0.87
  -4 -17   2    4.00    1.00
  -4 -17   2    2.44    0.70
  -4 -17   2    0.72    0.93
   4 -17  -2    0.99    0.51
   4  17  -2    1.44    0.88
   4  17  -2    2.86    1.19
  -3 -17   2    0.33    0.41
   3 -17  -2    0.12    0.52
  -3 -17   2    0.20    0.68
  -3 -17   2    0.39    0.37
   3 -17  -2    0.09    0.25
   3  17  -2   -0.66    0.53
  -3  17   2   -0.57    0.35
   3  17  -2    0.18    0.67
  -2 -17   2    0.75    0.28
  -2 -17   2    0.10    0.60
   2 -17  -2   -0.17    0.29
  -2 -17   2    0.51    0.42
   2 -17  -2    0.08    0.57
   2  17  -2   -1.07    0.51
   2  17  -2   -0.34    0.53
  -2  17   2    0.97    0.67
   1 -17  -2    8.75    1.84
  -1 -17   2   12.77    1.84
   1 -17  -2   13.22    1.91
  -1 -17   2    9.64    1.75
   1  17  -2    9.12    1.87
   1  17  -2   12.60    1.88
  -1  17   2   12.53    2.02
   0 -17   2   -0.12    0.44
   0 -17   2   -0.13    0.25
   0 -17  -2    0.17    0.38
   0 -17  -2    0.22    0.41
   0 -17  -2   -0.31    0.62
   0  17   2   -0.54    0.65
   0  17  -2    0.56    0.63
   0  17  -2    0.04    0.54
   1 -17   2    4.32    0.87
  -1 -17  -2    3.05    1.27
  -1 -17  -2    4.48    1.15
   1 -17   2    2.41    0.80
  -1 -17  -2    4.49    1.15
   1  17   2    4.65    1.31
  -1  17  -2    3.54    0.92
   2 -17   2   31.85    3.24
  -2 -17  -2   37.78    3.78
  -2 -17  -2   32.32    2.85
  -2 -17  -2   31.99    3.51
  -2 -17  -2   29.14    3.99
   2  17   2   38.70    3.82
  -3 -17  -2    0.15    0.51
   3 -17   2    0.63    0.43
  -3 -17  -2    0.26    0.58
  -3 -17  -2    0.29    0.40
  -3 -17  -2    0.11    0.95
   3  17   2    0.22    0.74
   3  17   2   -0.65    0.56
   4 -17   2    2.13    0.61
  -4 -17  -2    1.06    0.61
  -4 -17  -2    0.04    0.80
  -4 -17  -2    1.13    0.82
  -4 -17  -2    1.38    0.78
   4  17   2    0.78    0.71
   4  17   2    1.18    0.90
  -5 -17  -2   -0.64    0.52
   5 -17   2   -0.15    0.28
  -5 -17  -2    0.06    0.57
  -5 -17  -2   -0.17    0.91
  -5 -17  -2   -0.27    0.40
   5  17   2   -0.69    0.67
   5  17   2    0.61    0.76
   6 -17   2   -0.01    0.16
  -6 -17  -2    0.30    0.54
  -6 -17  -2    0.12    0.84
  -6 -17  -2    0.50    0.89
  -6 -17  -2    0.34    0.61
   6  17   2   -0.04    0.84
   6  17   2    0.46    0.71
  -7 -17  -2   -0.57    0.66
  -7 -17  -2    1.24    1.19
  -7 -17  -2    0.77    0.82
  -7 -17  -2   -0.37    0.70
   7  17   2    1.00    0.98
   7  17   2   -0.26    0.49
  -8 -17  -2   -0.58    0.74
  -8 -17  -2    1.26    1.13
  -8 -17  -2   -0.41    0.63
  -8 -17  -2    2.17    1.42
   8  17   2    0.68    0.89
   8  17   2    0.17    0.92
  -9 -17  -2    3.43    1.49
  -9 -18   2   -1.98    0.66
  -9 -18   2    0.40    0.99
  -9 -18   2    1.61    1.22
   9 -18  -2   -0.05    0.46
   9  18  -2   -0.78    0.74
   9  18  -2    0.24    1.08
  -8 -18   2    1.55    1.01
  -8 -18   2    0.22    0.88
  -8 -18   2    0.07    0.81
  -8 -18   2    3.75    1.86
   8 -18  -2    0.45    0.46
   8  18  -2    0.42    0.82
   8  18  -2    2.81    1.28
  -7 -18   2   -0.54    0.55
  -7 -18   2    0.37    1.28
  -7 -18   2   -0.29    0.76
  -7 -18   2    1.24    0.80
   7  18  -2    1.05    1.12
   7  18  -2   -1.02    0.67
  -6 -18   2   -0.22    0.71
  -6 -18   2    0.72    0.61
   6 -18  -2    0.22    0.43
  -6 -18   2   -0.30    0.58
  -6 -18   2   -1.11    0.89
   6  18  -2    0.00    0.93
   6  18  -2   -0.66    0.74
  -5 -18   2    2.16    1.26
  -5 -18   2   -0.23    0.44
  -5 -18   2   -0.34    0.53
   5 -18  -2    0.00    0.38
   5  18  -2    0.45    0.78
   5  18  -2    0.38    0.77
  -4 -18   2   -0.76    0.67
  -4 -18   2    0.12    0.41
  -4 -18   2   -0.05    0.43
   4 -18  -2    0.85    0.58
   4  18  -2    0.31    0.69
   4  18  -2    0.04    0.48
  -3 -18   2    1.37    0.48
   3 -18  -2    1.82    0.82
   3 -18  -2    2.19    0.65
  -3 -18   2    1.18    0.59
  -3 -18   2    1.04    0.97
   3  18  -2    0.85    0.76
   3  18  -2    1.55    0.97
  -3  18   2    2.28    0.90
   2 -18  -2    0.86    0.63
  -2 -18   2    0.60    0.46
  -2 -18   2    0.95    0.79
   2 -18  -2    1.60    0.65
  -2  18   2    2.05    0.94
   2  18  -2    1.81    0.94
   2  18  -2    2.15    1.06
  -1 -18   2    2.41    0.94
   1 -18  -2    1.34    0.82
  -1 -18   2    2.50    0.83
   1 -18  -2    2.71    0.90
  -1  18   2    1.57    0.88
   1  18  -2    1.28    0.96
   1  18  -2    2.96    0.98
   0 -18   2    0.51    0.66
   0 -18   2    1.26    0.49
   0 -18  -2    2.24    0.83
   0 -18  -2    0.64    0.78
   0 -18  -2    2.03    0.73
   0  18  -2    1.35    0.89
   0  18  -2    1.98    0.86
   0  18   2    1.69    0.98
  -1 -18  -2   -0.20    0.83
   1 -18   2    1.47    0.75
  -1 -18  -2   -0.53    0.38
  -1 -18  -2    0.98    0.60
   1  18   2    1.05    0.96
  -1  18  -2   -0.02    0.57
  -1  18  -2    0.53    0.58
   2 -18   2    1.10    0.61
  -2 -18  -2    1.78    0.89
  -2 -18  -2    3.67    1.40
  -2 -18  -2    2.78    0.95
   2  18   2    2.66    1.17
  -3 -18  -2    2.94    1.31
  -3 -18  -2    0.73    0.59
   3 -18   2    0.96    0.53
  -3 -18  -2    0.59    0.68
   3  18   2    2.13    1.14
   3  18   2    1.31    1.01
   4 -18   2    0.99    0.51
  -4 -18  -2    1.12    1.18
  -4 -18  -2    4.56    1.28
  -4 -18  -2    3.14    1.11
  -4 -18  -2    1.41    0.66
   4  18   2    1.24    0.91
   4  18   2    0.79    1.00
  -5 -18  -2    0.21    0.62
  -5 -18  -2    0.61    1.09
  -5 -18  -2    0.50    0.78
   5 -18   2    1.89    0.55
  -5 -18  -2    2.84    1.15
   5  18   2    1.85    1.19
   5  18   2    1.82    1.02
  -6 -18  -2    0.76    1.22
  -6 -18  -2   -0.27    0.70
   6 -18   2    0.27    0.28
  -6 -18  -2    0.90    0.96
  -6 -18  -2   -0.65    0.62
   6  18   2   -0.58    0.76
   6  18   2    0.68    0.71
  -7 -18  -2    0.37    1.18
  -7 -18  -2    0.78    0.89
  -7 -18  -2    0.76    0.77
  -7 -18  -2    0.07    0.79
   7  18   2    1.68    1.10
   7  18   2    0.04    0.66
  -8 -18  -2   -0.89    0.78
  -8 -18  -2    1.40    1.16
  -8 -18  -2   -0.76    0.69
  -8 -18  -2    2.00    1.26
   8  18   2   -1.05    0.67
   8  18   2    0.05    0.78
  -8 -19   2   -0.87    0.52
  -8 -19   2   -1.72    0.65
   8 -19  -2    0.34    0.42
  -8 -19   2   -1.01    0.98
  -8 -19   2    0.19    0.96
   8  19  -2   -0.38    0.84
   8  19  -2   -0.84    0.68
  -7 -19   2    0.58    1.30
  -7 -19   2   -1.49    0.56
  -7 -19   2    0.29    0.77
  -7 -19   2    1.25    0.95
   7 -19  -2   -0.34    0.45
   7  19  -2    0.06    0.88
   7  19  -2   -0.09    0.93
  -6 -19   2    0.59    1.21
   6 -19  -2    0.84    0.52
  -6 -19   2   -0.25    0.63
   6  19  -2   -0.77    0.76
   6  19  -2   -0.49    0.66
  -5 -19   2    0.24    1.00
  -5 -19   2    0.45    0.69
   5 -19  -2    0.93    0.71
  -5 -19   2    0.74    0.61
   5  19  -2   -0.49    0.72
   5  19  -2    0.07    0.80
   4 -19  -2   -0.12    0.56
  -4 -19   2    1.02    0.65
  -4 -19   2    0.62    1.01
   4  19  -2    0.59    0.83
   4  19  -2   -0.03    0.68
   3 -19  -2   -0.09    0.51
  -3 -19   2   -0.07    0.63
  -3 -19   2    0.42    0.47
   3  19  -2    0.44    0.81
   3  19  -2    1.01    0.96
   2 -19  -2    1.55    0.58
  -2 -19   2    1.91    0.97
   2 -19  -2    1.28    0.89
  -2 -19   2    0.03    0.42
   2  19  -2    0.75    0.85
   2  19  -2    1.82    0.94
  -2  19   2    1.51    0.84
  -1 -19   2    0.73    0.67
   1 -19  -2    0.10    0.29
   1 -19  -2   -0.13    0.45
  -1 -19   2    0.35    0.32
   1  19  -2    0.51    0.81
   1  19  -2   -0.27    0.52
  -1  19   2    1.09    0.85
   0 -19  -2   -0.23    0.43
   0 -19  -2    0.09    0.34
   0 -19   2   -0.54    0.32
   0 -19   2    1.05    0.72
   0  19  -2   -0.37    0.53
   0  19  -2   -0.31    0.69
   0  19   2    0.64    0.75
   1 -19   2    0.59    0.66
  -1 -19  -2   -0.43    0.36
  -1 -19  -2    0.55    0.56
  -1 -19  -2    1.02    0.60
  -1  19  -2   -1.14    0.47
   1  19   2   -0.56    0.65
  -2 -19  -2    0.77    0.58
  -2 -19  -2    0.11    0.72
  -2 -19  -2   -0.86    0.40
   2 -19   2   -0.13    0.37
   2  19   2   -0.19    0.71
  -3 -19  -2    0.53    0.65
  -3 -19  -2    0.30    0.89
  -3 -19  -2    0.00    0.74
   3 -19   2   -0.04    0.44
   3  19   2    2.07    1.07
   3  19   2    0.42    0.93
   4 -19   2    0.99    0.48
  -4 -19  -2    1.12    0.71
  -4 -19  -2    0.97    0.87
  -4 -19  -2    2.00    1.19
   4  19   2    2.43    1.23
   4  19   2    0.53    0.79
  -5 -19  -2    0.98    0.90
  -5 -19  -2    1.23    0.87
  -5 -19  -2   -0.49    0.95
   5 -19   2    0.45    0.40
   5  19   2    0.12    0.96
   5  19   2   -1.03    0.73
  -6 -19  -2    2.77    1.48
   6 -19   2    3.02    0.68
  -6 -19  -2    3.04    1.21
  -6 -19  -2    3.57    1.36
   6  19   2    2.82    1.28
   6  19   2    2.20    1.34
  -7 -19  -2   -0.16    0.76
  -7 -19  -2   -0.71    0.99
  -7 -19  -2   -1.06    0.82
   7  19   2   -0.19    0.96
   7  19   2   -0.09    0.79
  -7 -20   2    2.76    1.64
   7 -20  -2    0.65    0.64
  -7 -20   2    1.82    1.03
   7  20  -2    3.11    1.35
   7  20  -2    1.31    1.28
   6 -20  -2    0.46    0.53
  -6 -20   2    0.94    0.79
  -6 -20   2    0.76    1.18
   6  20  -2   -0.47    0.85
   6  20  -2    0.34    0.78
   5 -20  -2    0.45    0.55
  -5 -20   2    0.66    0.56
  -5 -20   2    0.73    1.03
   5  20  -2   -0.08    0.94
   5  20  -2   -0.16    0.87
  -4 -20   2    2.33    0.87
  -4 -20   2    2.28    1.36
   4 -20  -2    1.25    0.86
   4  20  -2    2.42    1.33
   4  20  -2    2.51    1.17
   3 -20  -2   -0.74    0.47
  -3 -20   2   -0.14    0.65
  -3 -20   2    0.12    0.47
   3  20  -2    0.36    0.83
   3  20  -2    0.14    0.73
  -2 -20   2    2.94    0.81
  -2 -20   2    1.34    0.97
   2 -20  -2    1.05    0.85
   2  20  -2    0.94    0.81
   2  20  -2    1.76    1.08
   1 -20  -2    0.66    0.78
  -1 -20   2    1.56    0.59
  -1 -20   2    1.85    1.04
   1 -20  -2    1.20    0.50
   1  20  -2    0.98    0.75
   1  20  -2    1.12    0.92
  -1  20   2    1.83    0.96
   0 -20  -2    4.64    1.24
   0 -20  -2    2.77    1.13
   0 -20   2    0.75    0.73
   0  20  -2    2.13    1.11
   0  20   2    1.01    0.87
  -1 -20  -2    1.11    0.77
  -1 -20  -2    1.25    0.62
  -1 -20  -2    1.22    0.93
  -1  20  -2    0.82    0.80
   1  20   2    2.58    1.12
   2 -20   2    1.05    0.57
  -2 -20  -2    0.01    0.77
  -2 -20  -2    0.71    0.71
  -2 -20  -2    0.02    0.62
  -2  20  -2   -0.63    0.61
   2  20   2   -0.53    0.80
   3 -20   2    7.67    1.47
  -3 -20  -2    5.45    1.74
  -3 -20  -2    8.58    1.86
  -3 -20  -2    5.48    1.50
   3  20   2    9.25    2.10
   3  20   2    7.87    1.89
  -4 -20  -2    1.87    1.01
  -4 -20  -2    1.31    1.21
  -4 -20  -2    3.40    1.24
   4  20   2    6.02    1.70
   4  20   2    1.47    1.11
  -5 -20  -2    0.83    0.72
  -5 -20  -2   -0.12    0.71
   5 -20   2    0.87    0.48
  -5 -20  -2    0.30    1.33
   5  20   2    0.13    0.82
   5  20   2   -0.24    0.91
  -6 -20  -2    2.59    1.48
  -6 -20  -2   -0.12    0.92
  -6 -20  -2    2.30    1.05
   6 -20   2    0.47    0.38
   6  20   2    0.99    1.00
   6  20   2    0.22    1.08
  -7 -20  -2   -0.04    0.99
  -6 -21   2    1.00    0.72
   6 -21  -2    0.10    0.60
  -6 -21   2    0.74    1.40
   6  21  -2   -0.76    0.89
   6  21  -2   -1.07    0.95
  -5 -21   2    0.65    0.46
  -5 -21   2   -0.28    1.01
   5 -21  -2    0.45    0.52
   5  21  -2   -0.06    0.87
   5  21  -2    0.25    1.11
  -4 -21   2    0.24    0.46
   4 -21  -2    0.73    0.68
  -4 -21   2   -0.29    0.70
   4  21  -2   -0.20    0.69
   4  21  -2    0.55    0.76
  -3 -21   2   -0.41    0.46
   3 -21  -2    0.80    0.74
  -3 -21   2   -0.21    0.98
   3  21  -2   -0.78    0.63
   3  21  -2   -0.21    0.72
  -2 -21   2   -0.05    0.79
  -2 -21   2    2.13    0.89
   2 -21  -2    0.79    0.77
   2  21  -2    1.77    0.93
   2  21  -2    2.19    1.17
   1 -21  -2    1.18    0.83
  -1 -21   2    1.76    0.87
   1  21  -2    1.31    1.01
  -1  21   2    0.34    0.69
   0 -21  -2    1.99    1.06
   0 -21  -2    0.43    0.55
   0 -21   2    1.66    0.91
   0  21   2    0.77    0.87
   0  21  -2    0.98    0.93
  -1 -21  -2    0.02    0.74
   1 -21   2    0.34    0.57
  -1 -21  -2    0.17    0.56
   1  21   2    0.40    0.80
  -1  21  -2   -0.91    0.63
  -2 -21  -2    0.87    1.05
  -2 -21  -2    0.69    0.73
   2 -21   2    0.36    0.58
  -2 -21  -2   -0.55    0.58
   2  21   2   -0.16    0.87
   2  21   2    0.15    0.84
  -2  21  -2   -0.65    0.64
   3 -21   2    2.10    0.79
  -3 -21  -2    2.70    1.52
  -3 -21  -2    2.02    0.82
  -3 -21  -2    3.27    1.16
  -3  21  -2    1.55    0.91
   3  21   2    3.66    1.44
   3  21   2    1.70    1.05
  -4 -21  -2   -0.93    0.55
   4 -21   2    0.15    0.47
  -4 -21  -2    1.11    0.76
  -4 -21  -2    0.84    1.17
   4  21   2    0.82    0.94
   4  21   2    0.99    1.04
  -5 -21  -2    4.93    1.96
   5 -21   2    1.72    0.58
  -5 -21  -2   -0.45    0.64
  -5 -21  -2    4.74    1.37
   5  21   2    1.60    1.21
   5  21   2    1.83    1.27
  -6 -21  -2   -0.99    0.69
  -5 -22   2    0.58    0.99
  -5 -22   2    1.96    0.93
   5 -22  -2    1.16    0.67
   5  22  -2    0.70    1.11
   5  22  -2    1.66    1.15
   4 -22  -2   -0.31    0.63
  -4 -22   2   -0.54    0.91
  -4 -22   2    0.78    0.54
   4  22  -2    0.50    1.08
   4  22  -2   -0.07    0.85
  -3 -22   2    0.50    0.53
  -3 -22   2   -0.37    0.79
   3 -22  -2   -0.04    0.63
   3  22  -2    1.59    1.03
   3  22  -2    1.67    1.19
   2 -22  -2   -0.27    0.92
  -2 -22   2    1.31    1.09
   2  22  -2   -0.29    0.75
   1 -22  -2    2.68    1.25
  -1 -22   2   -0.16    0.62
   1  22  -2    0.09    0.81
   0 -22   2    0.08    0.74
   0 -22  -2   -1.04    0.68
   0  22   2    1.58    0.91
   0  22  -2    0.38    0.92
  -1 -22  -2    0.50    0.47
  -1 -22  -2    0.11    0.89
   1 -22   2    0.71    0.70
  -1  22  -2    0.50    0.86
   1  22   2    1.36    0.90
  -2 -22  -2   -0.51    0.54
  -2 -22  -2    1.11    0.82
   2 -22   2    0.61    0.62
  -2 -22  -2   -0.02    0.88
   2  22   2    1.37    1.22
   2  22   2    0.34    0.91
  -2  22  -2   -0.71    0.63
  -3 -22  -2    0.36    0.79
   3 -22   2    1.76    0.70
  -3 -22  -2   -0.44    0.58
  -3 -22  -2    0.70    1.15
   3  22   2    1.22    1.12
  -3  22  -2   -0.33    0.77
   3  22   2   -1.08    0.63
  -4 -22  -2   -0.12    0.74
  -4 -22  -2    0.84    0.74
   4 -22   2    1.57    0.64
  -4 -22  -2   -0.53    0.80
   4  22   2   -1.28    0.85
  -4  22  -2    0.26    0.63
   4  22   2    0.93    1.19
  -5 -22  -2   -0.08    0.98
   4 -23  -2   -1.02    0.47
  -4 -23   2    1.21    1.07
   4  23  -2    0.02    0.77
   4  23  -2    0.96    1.33
  -3 -23   2   -0.37    0.86
   3 -23  -2   -0.56    0.62
   3  23  -2    0.44    0.88
  -2 -23   2    0.95    0.88
   2 -23  -2   -0.07    0.77
   2  23  -2    0.40    0.97
  -1 -23   2   -0.33    0.67
   1 -23  -2   -0.38    0.77
   1  23  -2   -0.76    0.66
   0 -23  -2    0.33    0.89
   0 -23   2    0.29    0.70
   0  23  -2    0.86    1.01
  -1 -23  -2    0.88    0.99
   1 -23   2    1.00    0.77
   1  23   2    1.87    1.25
   1  23   2    0.63    0.73
  -1  23  -2   -0.26    0.74
   2 -23   2    0.31    0.66
  -2 -23  -2    0.72    0.68
  -2 -23  -2    1.55    1.34
  -2  23  -2    0.87    0.95
   2  23   2    0.07    0.95
   2  23   2   -1.31    0.65
  -3 -23  -2    2.93    0.94
   3 -23   2    0.51    0.65
  -3 -23  -2    2.91    1.48
  -3 -23  -2    2.14    1.07
   3  23   2    0.63    1.04
   3  23   2    2.97    4.89
  -3  23  -2    0.02    0.80
  -4 -23  -2    0.61    1.04
  -1 -24   2   -0.14    1.06
   1 -24  -2   -0.67    0.77
   1  24  -2    0.03    0.79
   0 -24   2    0.45    0.86
   0 -24  -2   -0.05    0.93
   0  24  -2   -0.16    0.80
 -13   0   3   -0.05    1.23
  13   0  -3    0.94    0.59
 -12   0   3   -1.66    0.82
  12   0  -3    1.08    0.49
  11   0  -3   22.85    2.59
 -11   0   3   29.61    3.51
  10   0  -3   -0.02    0.40
 -10   0   3    0.09    0.79
   9   0  -3    0.55    0.45
  -9   0   3    0.30    0.73
  -9   0   3   -0.18    0.35
   9   0  -3    0.28    0.31
   8   0  -3    0.43    0.30
  -8   0   3   -0.23    0.28
  -8   0   3   -0.12    0.34
   8   0  -3    0.08    0.37
   8   0  -3    0.27    0.27
  -8   0   3    0.58    0.63
   7   0  -3    2.16    0.55
   7   0  -3    0.66    0.45
  -7   0   3    1.41    0.68
  -7   0   3    1.71    0.40
   7   0  -3    2.07    0.37
  -7   0   3    2.56    0.74
  -7   0   3    2.16    0.66
  -6   0   3    0.21    0.31
  -6   0   3   -0.24    0.31
   6   0  -3    0.16    0.13
   6   0  -3    0.00    0.22
  -6   0   3   -0.20    0.36
  -6   0   3    0.04    0.20
   6   0  -3    0.38    0.34
  -5   0   3   12.01    1.29
   5   0  -3    9.58    1.25
  -5   0   3   12.88    1.27
  -5   0   3    9.95    1.30
   5   0  -3   10.47    0.97
   5   0  -3    9.52    1.30
  -5   0   3   11.63    0.98
  -4   0   3   -0.37    0.24
  -4   0   3    0.08    0.23
  -4   0   3    0.04    0.18
   4   0  -3    0.02    0.26
   4   0  -3   -0.09    0.08
   4   0  -3    0.16    0.21
   4   0  -3    0.05    0.17
   4   0  -3   -0.02    0.19
  -3   0   3   12.03    1.17
  -3   0   3   10.93    1.12
   3   0  -3   10.87    1.13
  -3   0   3   12.10    1.17
   3   0  -3   11.71    1.16
   3   0  -3   11.12    1.12
   3   0  -3   11.84    0.97
   3   0  -3   10.98    1.13
  -2   0   3   -0.24    0.13
  -2   0   3    0.32    0.25
  -2   0   3    0.03    0.20
   2   0  -3   -0.03    0.17
   2   0  -3   -0.09    0.19
   2   0  -3    0.35    0.25
  -1   0   3  199.11   13.38
   1   0  -3  167.41   13.35
   1   0  -3  183.74   13.26
   1   0  -3  178.39   13.51
  -1   0   3  191.21   13.28
   0   0  -3    0.24    0.16
   0   0  -3   -0.07    0.13
   0   0   3   -0.02    0.14
   0   0   3    0.14    0.14
   0   0   3   -0.11    0.14
  -1   0  -3  142.63   11.06
  -1   0  -3  152.20   10.97
   1   0   3  149.54   10.99
   1   0   3  167.66   11.00
  -1   0  -3  166.00   10.97
   1   0   3  147.79   11.02
  -1   0  -3  137.93   11.58
  -2   0  -3   -0.05    0.24
   2   0   3    0.02    0.12
  -2   0  -3   -0.03    0.15
  -2   0  -3   -0.11    0.13
   2   0   3   -0.09    0.10
   2   0   3    0.04    0.13
  -2   0  -3   -0.09    0.13
  -3   0  -3   17.96    1.55
   3   0   3   16.02    1.50
  -3   0  -3   18.51    1.48
  -3   0  -3   17.17    1.48
  -3   0  -3   19.14    1.81
   3   0   3   18.77    1.47
   3   0   3   17.40    1.52
  -4   0  -3   -0.06    0.19
   4   0   3   -0.10    0.12
   4   0   3    0.16    0.20
  -4   0  -3    0.10    0.18
   4   0   3   -0.05    0.09
   4   0   3    0.59    0.22
  -4   0  -3   -0.39    0.19
  -4   0  -3   -0.14    0.14
  -5   0  -3   29.61    2.97
   5   0   3   28.82    2.39
  -5   0  -3   29.07    2.85
  -5   0  -3   32.56    2.59
   5   0   3   33.35    2.53
   5   0   3   29.21    2.50
   6   0   3   -0.04    0.21
  -6   0  -3   -0.38    0.41
  -6   0  -3   -0.12    0.29
   6   0   3    0.12    0.18
   6   0   3   -0.16    0.13
  -6   0  -3   -0.23    0.47
   7   0   3   31.17    2.59
   7   0   3   32.58    2.74
  -7   0  -3   33.60    3.41
  -7   0  -3   35.63    3.27
   7   0   3   32.52    2.75
  -7   0  -3   31.94    2.83
  -8   0  -3   -0.18    0.68
  -8   0  -3    0.50    0.41
   8   0   3    0.48    0.25
  -8   0  -3   -0.58    0.34
  -9   0  -3    0.03    0.37
  -9   0  -3    0.09    0.56
   9   0   3    0.21    0.22
  -9   0  -3    0.27    0.82
  10   0   3   -0.07    0.23
 -10   0  -3    0.93    1.07
 -10   0  -3   -0.37    0.58
 -10   0  -3   -0.64    0.35
 -11   0  -3    0.14    0.44
 -11   0  -3   -0.61    0.67
  11   0   3   -0.15    0.22
 -11   0  -3   -0.61    0.92
 -12   0  -3    0.12    0.53
 -12   0  -3    0.05    1.10
  13  -1  -3    1.02    0.49
 -13  -1   3    0.66    1.41
 -13   1   3    0.93    1.29
  13   1  -3    1.34    0.63
  12  -1  -3    0.98    0.57
 -12  -1   3    1.17    1.49
  12   1  -3    0.67    0.50
 -12   1   3   -0.19    1.02
 -11  -1   3    0.11    0.88
  11  -1  -3   -0.20    0.30
 -11   1   3    0.10    0.92
  11   1  -3    1.52    0.69
 -10  -1   3    5.35    1.52
  10  -1  -3    8.10    1.41
 -10  -1   3    9.53    1.27
 -10  -1   3    8.98    1.57
  10   1  -3   10.06    1.42
 -10   1   3   11.07    1.87
  10   1  -3    7.42    1.43
  -9  -1   3   22.01    2.58
  -9  -1   3   22.24    2.05
   9  -1  -3   19.94    2.11
  -9  -1   3   20.08    2.65
   9  -1  -3   17.83    2.29
   9   1  -3   22.02    2.22
  -9   1   3   22.96    1.94
   9   1  -3   18.56    2.40
  -9   1   3   24.46    2.58
  -8  -1   3    0.19    0.60
   8  -1  -3   -0.24    0.22
  -8  -1   3   -0.44    0.35
   8  -1  -3   -0.50    0.22
   8  -1  -3    0.20    0.38
  -8  -1   3    0.01    0.31
   8   1  -3    0.15    0.17
   8   1  -3   -0.10    0.28
  -8   1   3    0.19    0.28
  -8   1   3   -0.22    0.41
  -8   1   3    0.12    0.54
   8   1  -3   -0.20    0.38
  -7  -1   3    1.42    0.39
   7  -1  -3    0.25    0.35
  -7  -1   3    0.10    0.34
  -7  -1   3    1.38    0.63
   7  -1  -3    1.44    0.44
   7   1  -3    2.57    0.62
  -7   1   3    1.03    0.60
   7   1  -3    0.76    0.42
   7   1  -3    1.10    0.53
  -7   1   3    1.51    0.57
   7   1  -3    1.30    0.29
  -7   1   3    1.71    0.35
  -6  -1   3    3.34    0.78
   6  -1  -3    3.24    0.67
   6  -1  -3    2.65    0.67
  -6  -1   3    3.83    0.80
  -6  -1   3    3.55    0.78
  -6  -1   3    3.62    0.56
   6   1  -3    5.28    0.91
   6   1  -3    3.68    0.53
  -6   1   3    4.21    0.45
   6   1  -3    3.47    0.72
   6   1  -3    4.06    0.78
  -6   1   3    2.89    0.69
  -6   1   3    2.99    0.74
   5  -1  -3   -0.03    0.24
  -5  -1   3   -0.31    0.22
  -5  -1   3   -0.25    0.23
  -5  -1   3   -0.06    0.17
   5  -1  -3   -0.08    0.20
   5  -1  -3    0.10    0.08
  -5  -1   3    0.20    0.27
   5   1  -3   -0.08    0.21
   5   1  -3   -0.26    0.21
   5   1  -3    0.12    0.13
  -5   1   3    0.07    0.25
  -5   1   3   -0.03    0.11
  -5   1   3   -0.34    0.17
   4  -1  -3   46.77    4.18
  -4  -1   3   51.59    4.26
   4  -1  -3   49.16    4.16
  -4  -1   3   58.17    4.27
   4  -1  -3   54.87    4.00
   4  -1  -3   57.91    4.22
  -4  -1   3   53.02    4.26
   4  -1  -3   55.58    4.23
  -4   1   3   51.53    4.14
   4   1  -3   52.06    4.24
   4   1  -3   51.55    4.28
  -4   1   3   47.17    4.20
   4   1  -3   51.12    4.22
  -4   1   3   63.21    4.29
   4   1  -3   53.68    4.12
   4   1  -3   54.39    4.24
   3  -1  -3   19.43    1.74
  -3  -1   3   17.31    1.74
  -3  -1   3   22.26    1.78
   3  -1  -3   21.03    1.51
  -3  -1   3   20.70    1.73
  -3  -1   3   17.45    1.75
   3  -1  -3   14.51    1.66
   3  -1  -3   20.73    1.72
  -3   1   3   20.44    1.72
   3   1  -3   17.08    1.72
   3   1  -3   19.23    1.74
   3   1  -3   20.41    1.61
   3   1  -3   19.72    1.73
  -3   1   3   22.35    1.79
   3   1  -3   18.12    1.72
  -3   1   3   19.89    1.73
   2  -1  -3   23.65    2.04
  -2  -1   3   24.16    2.06
   2  -1  -3   25.54    2.03
  -2  -1   3   25.76    2.07
  -2  -1   3   26.13    2.05
   2  -1  -3   23.12    2.04
  -2   1   3   25.64    2.06
   2   1  -3   23.11    2.04
  -2   1   3   27.97    2.10
   2   1  -3   26.21    2.07
   2   1  -3   25.98    2.08
  -2   1   3   24.14    2.02
   2   1  -3   20.57    2.00
   1  -1  -3   58.18    4.10
   1  -1  -3   50.28    4.13
   1  -1  -3   47.31    4.06
   1  -1  -3   58.75    4.11
  -1  -1   3   45.45    4.08
  -1  -1   3   56.57    4.06
  -1  -1   3   53.86    4.03
   1   1  -3   50.98    4.05
  -1   1   3   55.01    4.08
  -1   1   3   52.07    4.07
   1   1  -3   55.48    4.11
  -1   1   3   58.48    4.09
   1   1  -3   53.19    4.02
   0  -1  -3    5.99    0.65
   0  -1  -3    6.60    0.68
   0  -1  -3    6.30    0.67
   0  -1   3    6.44    0.62
   0  -1  -3    4.89    0.67
   0  -1   3    4.84    0.56
   0   1   3    4.40    0.63
   0   1   3    6.34    0.74
   0   1   3    6.71    0.68
   0   1  -3    5.52    0.57
   0   1  -3    5.91    0.59
  -1  -1  -3  109.61    7.75
  -1  -1  -3  109.13    7.77
   1  -1   3  106.03    7.66
   1  -1   3  106.55    7.65
   1  -1   3  103.36    7.66
  -1  -1  -3   94.74    7.79
  -1  -1  -3   99.69    8.17
   1   1   3  114.76    7.80
   1   1   3  113.05    8.17
   1   1   3  111.84    7.78
  -1   1  -3   95.72    7.68
  -1   1  -3  105.54    7.64
   1   1   3  106.89    7.76
  -2  -1  -3   90.06    6.15
  -2  -1  -3   83.52    6.56
  -2  -1  -3   77.07    6.21
  -2  -1  -3   82.79    6.15
   2  -1   3   78.94    6.02
   2   1   3   88.16    6.19
  -2   1  -3   76.93    5.99
   2   1   3   86.75    6.20
  -2   1  -3   93.16    6.01
   2   1   3   81.74    6.16
   2   1   3   89.41    6.55
  -2   1  -3   69.49    6.06
  -3  -1  -3   25.02    2.49
   3  -1   3   21.44    2.11
  -3  -1  -3   29.69    2.26
  -3  -1  -3   28.25    2.26
   3  -1   3   28.57    2.06
  -3  -1  -3   29.65    2.35
   3  -1   3   27.08    2.06
  -3   1  -3   28.81    2.11
  -3   1  -3   27.97    2.52
   3   1   3   29.47    2.26
  -3   1  -3   26.92    2.18
  -3   1  -3   27.77    2.10
   3   1   3   27.93    2.30
   3   1   3   29.56    2.27
   3   1   3   28.80    2.30
   4  -1   3    3.94    0.52
  -4  -1  -3    3.96    0.61
   4  -1   3    4.14    0.40
  -4  -1  -3    5.39    0.92
  -4  -1  -3    3.92    0.68
   4  -1   3    4.47    0.41
   4  -1   3    3.49    0.52
  -4   1  -3    4.77    0.84
   4   1   3    5.26    0.69
   4   1   3    4.95    0.63
   4   1   3    4.15    0.66
  -4   1  -3    3.62    0.56
  -4   1  -3    4.41    0.47
   5  -1   3    1.59    0.23
   5  -1   3    1.30    0.22
  -5  -1  -3    1.22    0.55
   5  -1   3    0.52    0.20
  -5  -1  -3    1.04    0.40
  -5  -1  -3    1.09    0.52
  -5  -1  -3    1.18    0.39
   5  -1   3    0.64    0.25
  -5   1  -3    0.68    0.45
  -5   1  -3    1.14    0.67
   5   1   3    1.15    0.36
   5   1   3    1.34    0.37
  -5   1  -3    0.89    0.30
   5   1   3    1.58    0.37
   6  -1   3    9.60    1.06
  -6  -1  -3   10.10    1.32
   6  -1   3   11.36    0.93
  -6  -1  -3   12.37    1.79
  -6  -1  -3   10.86    1.62
  -6   1  -3   13.93    1.72
  -6   1  -3   10.50    1.66
  -6   1  -3   11.58    1.16
   6   1   3   13.80    1.26
   6   1   3    9.86    1.08
   6   1   3   10.13    1.29
  -7  -1  -3    1.98    0.86
  -7  -1  -3    0.30    0.34
   7  -1   3    1.42    0.24
   7  -1   3    0.66    0.27
  -7  -1  -3    0.91    0.55
  -7   1  -3    1.86    0.72
  -7   1  -3    1.05    0.40
   7   1   3    0.67    0.39
  -7   1  -3    0.52    0.71
   7   1   3    0.73    0.30
   7   1   3    0.09    0.17
  -8  -1  -3    0.11    0.66
  -8  -1  -3    0.46    0.68
   8  -1   3    1.32    0.36
  -8  -1  -3    0.47    0.47
  -8   1  -3    0.65    0.45
  -8   1  -3    1.29    0.78
  -8   1  -3    0.87    0.82
   8   1   3    0.34    0.32
   9  -1   3    0.15    0.23
  -9  -1  -3    0.33    0.45
  -9  -1  -3   -0.88    0.62
  -9  -1  -3    1.37    0.72
  -9   1  -3    0.81    0.77
   9   1   3    0.45    0.32
  -9   1  -3   -0.11    0.27
  -9   1  -3   -0.48    0.63
 -10  -1  -3    0.00    1.24
 -10  -1  -3    0.39    0.48
  10  -1   3    0.54    0.31
 -10  -1  -3   -0.03    0.67
 -10   1  -3   -0.19    0.51
 -10   1  -3   -0.86    0.79
 -10   1  -3    0.48    0.42
  10   1   3    0.28    0.26
 -11  -1  -3    0.31    0.75
  11  -1   3    0.40    0.31
 -11  -1  -3    1.48    1.28
 -11  -1  -3    0.35    0.56
 -11   1  -3    0.72    0.49
  11   1   3   -0.14    0.29
 -11   1  -3   -0.86    1.03
 -11   1  -3    0.95    0.79
 -12  -1  -3    0.28    0.60
 -12  -1  -3    1.31    1.28
 -12   1  -3   -0.72    1.06
  12   1   3    1.15    0.41
 -13  -2   3   -1.79    0.97
  13  -2  -3    0.49    0.44
 -13   2   3   -1.15    1.15
  13   2  -3   -0.01    0.52
 -12  -2   3    0.44    1.27
  12  -2  -3    5.21    1.07
  12   2  -3    4.01    1.10
 -12   2   3    4.90    1.68
 -11  -2   3    0.07    0.58
  11  -2  -3    0.73    0.44
 -11  -2   3    0.39    0.96
  11   2  -3    0.42    0.50
 -11   2   3   -1.20    0.60
 -10  -2   3    1.73    0.91
  10  -2  -3    0.40    0.43
 -10  -2   3    1.29    0.67
 -10  -2   3    0.19    0.48
  10   2  -3    1.33    0.58
  10   2  -3    0.88    0.58
 -10   2   3    2.78    1.14
   9  -2  -3    0.55    0.36
  -9  -2   3    0.67    0.52
  -9  -2   3    0.86    0.63
  -9  -2   3    0.52    0.80
   9  -2  -3    0.53    0.52
  -9   2   3    1.05    0.84
   9   2  -3    0.85    0.50
  -9   2   3    0.50    0.33
   9   2  -3    0.17    0.45
   8  -2  -3    2.07    0.56
  -8  -2   3    1.15    0.56
  -8  -2   3    1.28    0.49
   8  -2  -3    1.90    0.64
  -8  -2   3    4.04    1.01
  -8   2   3    2.17    0.78
   8   2  -3    2.31    0.76
  -8   2   3    1.79    0.68
  -8   2   3    2.02    0.39
   8   2  -3    2.02    0.68
  -7  -2   3   10.55    1.59
  -7  -2   3   11.47    1.24
   7  -2  -3   11.91    1.52
   7  -2  -3   12.68    1.48
  -7  -2   3   10.01    1.58
   7   2  -3   11.96    1.66
  -7   2   3   12.44    1.65
   7   2  -3   12.23    1.22
  -7   2   3   12.32    1.07
  -7   2   3   14.10    1.61
   7   2  -3   12.75    1.60
  -6  -2   3    0.45    0.28
   6  -2  -3    0.53    0.36
  -6  -2   3    1.62    0.60
  -6  -2   3    0.84    0.48
   6  -2  -3    0.73    0.32
   6   2  -3    1.24    0.54
  -6   2   3    0.70    0.16
  -6   2   3    0.05    0.36
   6   2  -3   -0.12    0.29
   6   2  -3    1.55    0.50
  -6   2   3    0.34    0.39
   6   2  -3    0.81    0.25
  -5  -2   3    0.17    0.38
  -5  -2   3    0.34    0.30
   5  -2  -3   -0.01    0.22
  -5  -2   3    0.04    0.35
  -5  -2   3   -0.22    0.18
   5  -2  -3   -0.19    0.19
  -5   2   3    0.32    0.27
   5   2  -3    0.38    0.18
   5   2  -3    0.27    0.30
   5   2  -3   -0.31    0.17
  -5   2   3    0.37    0.34
   5   2  -3    0.08    0.20
  -4  -2   3    0.37    0.32
   4  -2  -3    0.31    0.24
  -4  -2   3   -0.16    0.19
  -4  -2   3    0.02    0.29
   4  -2  -3    0.23    0.22
   4  -2  -3   -0.01    0.22
  -4  -2   3    0.13    0.18
   4   2  -3    0.30    0.17
  -4   2   3    0.14    0.27
   4   2  -3    0.19    0.27
  -4   2   3    0.24    0.26
   4   2  -3    0.34    0.31
   3  -2  -3    0.12    0.22
   3  -2  -3    0.25    0.22
  -3  -2   3    0.51    0.26
   3  -2  -3    0.30    0.23
  -3  -2   3    0.66    0.28
  -3  -2   3    0.00    0.31
  -3  -2   3    1.07    0.34
  -3   2   3    0.66    0.30
   3   2  -3    0.42    0.29
   3   2  -3    0.14    0.18
  -3   2   3    0.47    0.27
   3   2  -3   -0.02    0.20
   3   2  -3    0.81    0.34
  -3   2   3    0.49    0.28
   3   2  -3    0.80    0.24
   2  -2  -3  196.52   15.31
  -2  -2   3  205.04   14.84
   2  -2  -3  219.37   15.06
   2  -2  -3  195.99   14.87
  -2  -2   3  206.07   14.95
  -2  -2   3  211.94   14.96
   2  -2  -3  189.12   14.96
  -2  -2   3  200.87   15.12
  -2   2   3  220.03   14.88
   2   2  -3  211.66   14.95
  -2   2   3  199.23   14.86
   2   2  -3  184.92   14.83
   2   2  -3  211.48   15.00
   2   2  -3  207.36   15.13
  -2   2   3  224.37   14.99
  -2   2   3  199.40   15.05
  -1  -2   3    0.54    0.26
  -1  -2   3    0.34    0.20
   1  -2  -3    0.34    0.17
   1  -2  -3    0.24    0.18
  -1  -2   3    0.14    0.17
   1  -2  -3    0.36    0.25
   1  -2  -3    0.40    0.22
   1  -2  -3    0.59    0.28
   1   2  -3    0.21    0.17
   1   2  -3    0.44    0.21
  -1   2   3    0.24    0.23
  -1   2   3    0.54    0.25
   1   2  -3    0.07    0.16
  -1   2   3    0.34    0.17
  -1   2   3    0.49    0.22
   1   2  -3    0.13    0.22
   0  -2  -3   49.57    3.64
   0  -2  -3   43.73    3.73
   0  -2  -3   40.61    3.62
   0  -2   3   46.29    3.50
   0  -2   3   49.47    3.51
   0  -2  -3   45.93    3.62
   0   2  -3   46.09    3.49
   0   2   3   49.81    3.70
   0   2   3   46.99    3.72
   0   2  -3   45.61    3.51
   0   2   3   47.40    3.63
   0   2   3   50.71    3.67
  -1  -2  -3    4.63    0.66
  -1  -2  -3    4.15    0.67
  -1  -2  -3    3.73    0.62
   1  -2   3    4.90    0.42
  -1  -2  -3    5.08    0.67
  -1   2  -3    4.38    0.44
   1   2   3    4.36    0.66
   1   2   3    5.01    0.68
   1   2   3    4.59    0.66
   1   2   3    5.54    0.67
  -1   2  -3    4.13    0.43
   2  -2   3   50.76    3.63
  -2  -2  -3   46.68    3.93
  -2  -2  -3   49.71    3.88
  -2  -2  -3   46.85    4.09
  -2  -2  -3   56.54    3.89
   2  -2   3   45.90    3.62
  -2   2  -3   48.67    3.65
   2   2   3   56.52    3.91
  -2   2  -3   47.31    3.59
   2   2   3   47.37    4.06
   2   2   3   52.14    3.93
   2   2   3   54.18    3.93
  -3  -2  -3   10.53    1.02
   3  -2   3    9.23    0.77
   3  -2   3    9.06    0.77
  -3  -2  -3   11.21    1.30
  -3  -2  -3    8.32    1.05
  -3  -2  -3    9.74    1.13
   3   2   3   10.54    1.01
  -3   2  -3    9.41    0.81
   3   2   3    9.02    0.99
   3   2   3    9.24    0.98
   3   2   3    7.18    1.01
   4  -2   3    1.51    0.26
  -4  -2  -3    1.27    0.40
  -4  -2  -3    0.97    0.40
  -4  -2  -3    1.74    0.54
   4  -2   3    1.30    0.24
   4   2   3    1.82    0.41
   4   2   3    0.85    0.37
   4   2   3    1.49    0.42
  -4   2  -3    1.38    0.16
  -4   2  -3    1.26    0.45
  -4   2  -3    0.94    0.25
   5  -2   3    9.87    0.90
   5  -2   3   10.78    0.94
  -5  -2  -3   10.70    1.14
  -5  -2  -3    9.07    1.25
  -5  -2  -3   10.03    1.42
  -5  -2  -3    6.91    1.37
  -5   2  -3    9.55    1.47
  -5   2  -3   10.86    1.47
  -5   2  -3   10.00    0.83
  -5   2  -3   10.89    0.99
   5   2   3   11.18    1.13
   5   2   3    9.14    1.21
   5   2   3   11.48    1.29
   6  -2   3    5.31    0.63
   6  -2   3    4.77    0.59
  -6  -2  -3    4.68    0.79
  -6  -2  -3    5.64    1.21
  -6  -2  -3    4.08    0.78
  -6  -2  -3    4.47    0.96
  -6   2  -3    3.14    0.96
   6   2   3    4.67    0.76
   6   2   3    4.39    0.79
  -6   2  -3    4.07    0.63
  -6   2  -3    4.31    0.95
   6   2   3    3.88    0.69
   7  -2   3    0.23    0.19
  -7  -2  -3    0.21    0.64
  -7  -2  -3   -0.04    0.35
   7  -2   3    0.20    0.18
  -7  -2  -3    0.50    0.58
   7   2   3   -0.15    0.23
  -7   2  -3   -0.21    0.24
   7   2   3    0.23    0.24
   7   2   3    0.08    0.28
  -7   2  -3    0.16    0.63
  -7   2  -3    0.03    0.39
  -8  -2  -3    6.95    1.25
  -8  -2  -3    8.62    1.57
   8  -2   3    9.00    0.96
  -8  -2  -3    9.54    1.82
   8   2   3    8.71    1.28
  -8   2  -3    9.18    1.15
  -8   2  -3    9.58    1.55
  -8   2  -3    9.66    1.78
  -9  -2  -3   -0.27    0.61
  -9  -2  -3    0.62    0.62
  -9  -2  -3   -0.25    0.40
   9  -2   3    0.21    0.17
  -9   2  -3    0.49    0.32
   9   2   3    0.20    0.23
  -9   2  -3    0.22    0.76
  -9   2  -3    1.12    0.74
 -10  -2  -3   -0.28    0.64
 -10  -2  -3   -0.23    0.78
 -10  -2  -3    0.04    0.45
  10  -2   3    0.55    0.23
 -10   2  -3    1.11    1.04
  10   2   3    0.21    0.29
 -10   2  -3    0.03    0.41
 -10   2  -3    0.50    0.66
 -11  -2  -3   -0.09    0.55
 -11  -2  -3    0.30    0.78
 -11  -2  -3    0.19    1.02
  11   2   3    0.00    0.27
 -11   2  -3    1.04    1.18
 -12  -2  -3    0.72    1.12
 -12  -2  -3   -0.36    0.51
  12   2   3    0.26    0.36
 -12   2  -3    0.70    1.30
  13  -3  -3    0.06    0.31
 -13  -3   3   -0.97    1.20
  13   3  -3    0.15    0.46
 -13   3   3   -1.47    1.00
 -12  -3   3    1.54    0.88
  12  -3  -3    0.63    0.40
 -12  -3   3    1.59    1.33
 -12   3   3    0.99    1.09
  12   3  -3    0.63    0.62
  11  -3  -3    0.74    0.46
 -11  -3   3    2.80    1.08
 -11  -3   3    3.34    1.35
 -11   3   3    3.24    1.26
  11   3  -3    2.46    0.86
  10  -3  -3    6.48    1.20
 -10  -3   3   10.09    1.42
 -10  -3   3    7.90    1.53
 -10  -3   3    8.91    1.85
  10   3  -3    7.79    1.54
  10   3  -3    8.89    1.43
 -10   3   3    8.12    1.65
  -9  -3   3   33.44    3.65
   9  -3  -3   34.83    3.43
  -9  -3   3   43.56    3.53
   9  -3  -3   36.46    3.38
  -9  -3   3   37.68    3.88
  -9   3   3   42.49    3.86
  -9   3   3   40.90    3.17
   9   3  -3   40.36    3.65
   9   3  -3   42.10    3.83
  -8  -3   3    0.29    0.51
   8  -3  -3   -0.13    0.29
  -8  -3   3    0.05    0.38
  -8  -3   3    0.32    0.66
   8  -3  -3   -0.10    0.22
  -8   3   3   -0.49    0.31
   8   3  -3    1.00    0.45
   8   3  -3    0.05    0.41
  -8   3   3   -0.14    0.16
  -8   3   3    0.12    0.56
  -7  -3   3   46.81    3.90
  -7  -3   3   40.31    4.10
   7  -3  -3   46.08    3.91
  -7  -3   3   44.92    4.09
   7  -3  -3   44.09    3.85
   7   3  -3   47.99    4.09
  -7   3   3   50.24    3.58
  -7   3   3   54.16    4.00
   7   3  -3   46.67    4.17
  -7   3   3   41.18    3.98
   6  -3  -3    0.21    0.25
   6  -3  -3    0.60    0.37
  -6  -3   3    1.06    0.39
  -6  -3   3    0.77    0.45
  -6  -3   3    0.15    0.36
   6   3  -3    0.43    0.22
  -6   3   3    0.96    0.41
  -6   3   3    0.48    0.41
   6   3  -3    0.30    0.40
   6   3  -3    0.35    0.38
   5  -3  -3   13.89    1.47
  -5  -3   3   15.95    1.46
  -5  -3   3   12.84    1.66
   5  -3  -3   13.93    1.49
  -5  -3   3   18.57    1.74
  -5  -3   3   16.39    1.66
   5   3  -3   15.27    1.80
   5   3  -3   14.35    1.59
   5   3  -3   14.27    1.56
   5   3  -3   15.56    1.42
  -5   3   3   16.46    1.56
  -5   3   3   14.59    1.49
   4  -3  -3    0.53    0.32
  -4  -3   3   -0.11    0.20
   4  -3  -3   -0.28    0.10
  -4  -3   3    0.00    0.33
  -4  -3   3    0.14    0.22
   4  -3  -3    0.25    0.24
  -4  -3   3    0.41    0.34
   4   3  -3   -0.30    0.23
  -4   3   3   -0.10    0.24
   4   3  -3   -0.27    0.14
   4   3  -3    0.23    0.25
   4   3  -3   -0.01    0.18
  -4   3   3    0.08    0.23
  -3  -3   3   33.92    2.77
  -3  -3   3   30.94    2.82
   3  -3  -3   36.69    2.71
   3  -3  -3   33.67    2.78
  -3  -3   3   35.16    2.83
   3  -3  -3   29.84    2.75
   3  -3  -3   32.10    2.54
  -3  -3   3   31.31    2.78
   3   3  -3   36.00    2.76
   3   3  -3   28.71    2.79
  -3   3   3   32.37    2.73
   3   3  -3   35.87    2.81
   3   3  -3   33.84    2.81
  -3   3   3   36.48    2.81
   3   3  -3   39.04    2.86
   3   3  -3   33.83    2.78
  -3   3   3   35.91    2.79
  -3   3   3   31.39    2.68
   2  -3  -3    0.59    0.29
   2  -3  -3    1.04    0.28
  -2  -3   3    1.08    0.33
  -2  -3   3    0.93    0.32
  -2  -3   3    1.36    0.35
   2  -3  -3    0.47    0.17
   2  -3  -3    0.50    0.31
  -2  -3   3    0.85    0.31
   2   3  -3    1.05    0.31
  -2   3   3    1.15    0.37
   2   3  -3    0.43    0.29
   2   3  -3    0.73    0.30
   2   3  -3    1.19    0.36
  -2   3   3    1.35    0.36
  -2   3   3    1.28    0.22
  -2   3   3    1.22    0.37
  -2   3   3    1.30    0.29
   2   3  -3    1.64    0.39
   1  -3  -3  199.79   13.35
  -1  -3   3  174.43   13.47
   1  -3  -3  187.87   13.43
  -1  -3   3  181.11   13.29
   1  -3  -3  171.18   13.74
   1  -3  -3  153.73   13.27
  -1  -3   3  202.33   13.23
  -1  -3   3  184.45   13.32
   1  -3  -3  194.06   13.43
   1   3  -3  184.56   13.21
   1   3  -3  187.40   13.48
   1   3  -3  170.19   13.33
  -1   3   3  179.19   13.32
   1   3  -3  180.48   13.29
  -1   3   3  179.06   13.29
  -1   3   3  195.21   13.41
  -1   3   3  182.34   13.75
   0  -3   3    4.12    0.50
   0  -3   3    4.11    0.51
   0  -3  -3    4.24    0.66
   0  -3  -3    3.47    0.64
   0  -3  -3    3.63    0.56
   0  -3  -3    3.33    0.62
   0   3  -3    4.31    0.51
   0   3  -3    4.37    0.52
   0   3  -3    3.43    0.47
   0   3   3    3.97    0.65
   0   3   3    4.67    0.61
   0   3   3    3.92    0.65
   0   3   3    3.21    0.59
  -1  -3  -3    3.73    0.66
  -1  -3  -3    3.42    0.64
  -1  -3  -3    4.83    0.69
  -1  -3  -3    3.63    0.64
  -1   3  -3    4.28    0.44
  -1   3  -3    4.86    0.44
   1   3   3    3.98    0.71
   1   3   3    5.04    0.73
  -1   3  -3    4.19    0.42
   1   3   3    3.80    0.63
   1   3   3    5.08    0.70
   2  -3   3   51.61    3.62
   2  -3   3   50.87    3.62
  -2  -3  -3   56.94    3.99
  -2  -3  -3   46.96    3.95
  -2  -3  -3   43.45    3.99
  -2  -3  -3   46.05    4.14
  -2   3  -3   47.02    3.64
   2   3   3   55.62    4.01
   2   3   3   58.84    4.06
   2   3   3   47.68    4.01
   2   3   3   49.59    4.11
  -3  -3  -3    1.31    0.47
  -3  -3  -3    1.11    0.44
  -3  -3  -3    1.02    0.42
   3   3   3    2.19    0.52
   3   3   3    1.20    0.42
  -3   3  -3    1.52    0.19
  -4  -3  -3   12.79    1.50
  -4  -3  -3   13.95    1.50
   4  -3   3   10.94    0.88
  -4  -3  -3    9.40    1.44
  -4  -3  -3   11.09    1.49
   4  -3   3   12.16    0.90
   4   3   3   12.89    1.28
  -4   3  -3   12.08    0.97
   4   3   3   13.60    1.33
   4   3   3   11.56    1.42
  -5  -3  -3    9.68    1.31
  -5  -3  -3    8.46    1.33
   5  -3   3    9.59    0.78
   5  -3   3    8.25    0.75
  -5  -3  -3    7.46    1.35
  -5  -3  -3   10.54    1.26
   5   3   3    9.03    1.15
  -5   3  -3   10.01    0.85
   5   3   3    9.54    1.24
  -5   3  -3    7.07    1.20
   5   3   3   11.14    1.27
  -6  -3  -3   -0.28    0.27
  -6  -3  -3   -0.08    0.40
  -6  -3  -3   -0.50    0.43
  -6  -3  -3    0.12    0.34
   6  -3   3    0.25    0.16
   6  -3   3    0.22    0.13
   6   3   3    0.45    0.33
  -6   3  -3    0.36    0.21
  -6   3  -3    0.66    0.47
   6   3   3   -0.19    0.17
   6   3   3    0.26    0.40
  -6   3  -3    0.20    0.53
   7  -3   3    0.33    0.16
   7  -3   3    0.29    0.17
  -7  -3  -3   -0.28    0.30
  -7  -3  -3    0.25    0.43
  -7  -3  -3    0.68    0.97
  -7  -3  -3    0.19    0.49
  -7   3  -3    0.14    0.24
   7   3   3   -0.01    0.22
   7   3   3   -0.17    0.24
  -7   3  -3    0.55    0.46
  -7   3  -3   -0.24    0.50
   7   3   3   -0.21    0.23
   8  -3   3    0.48    0.18
  -8  -3  -3    0.34    0.55
  -8  -3  -3    0.45    0.52
  -8  -3  -3   -0.08    0.67
  -8   3  -3    0.48    0.34
  -8   3  -3    0.22    0.52
  -8   3  -3    1.34    0.84
   8   3   3    0.06    0.36
  -9  -3  -3    0.53    0.49
   9  -3   3    0.60    0.21
  -9  -3  -3   -0.11    0.77
  -9  -3  -3   -0.17    0.59
  -9   3  -3    0.17    0.75
   9   3   3   -0.14    0.27
  -9   3  -3    0.37    0.62
  10  -3   3    0.55    0.23
 -10  -3  -3   -0.10    1.17
 -10  -3  -3    0.03    0.55
 -10  -3  -3    0.41    0.68
 -10   3  -3    0.21    0.57
  10   3   3    0.97    0.49
 -10   3  -3   -0.21    0.78
 -11  -3  -3   -0.25    0.63
 -11  -3  -3   -1.69    0.85
 -11  -3  -3    0.31    0.65
 -11   3  -3    0.12    1.07
  11   3   3    0.52    0.37
 -12  -3  -3   -0.50    0.55
 -12  -3  -3    0.24    1.15
  12   3   3    0.15    0.32
 -12   3  -3   -0.07    1.05
 -13  -4   3    2.89    1.12
  13  -4  -3    0.86    0.47
 -13  -4   3    0.35    1.34
 -13   4   3    2.82    1.70
  13   4  -3    0.90    0.72
  12  -4  -3    0.74    0.47
 -12  -4   3   -0.41    0.52
 -12  -4   3    0.32    1.17
  12   4  -3    0.24    0.47
 -12   4   3   -0.90    0.71
  11  -4  -3    0.62    0.37
 -11  -4   3   -0.92    0.91
 -11  -4   3    0.46    0.73
 -11   4   3   -0.81    0.88
  11   4  -3    0.72    0.60
 -10  -4   3   19.73    2.63
 -10  -4   3   18.02    2.75
  10  -4  -3   16.82    2.19
 -10  -4   3   22.99    2.24
 -10   4   3   18.97    2.59
  10   4  -3   23.86    2.39
  10   4  -3   18.62    2.59
  -9  -4   3   -0.09    0.49
   9  -4  -3   -0.09    0.36
  -9  -4   3    0.71    0.72
  -9  -4   3    1.51    0.93
   9  -4  -3   -0.13    0.25
   9   4  -3    0.00    0.56
  -9   4   3    0.91    0.83
   9   4  -3    0.32    0.44
   8  -4  -3   -0.31    0.25
  -8  -4   3    0.31    0.50
  -8  -4   3    0.19    0.42
   8  -4  -3   -0.05    0.26
  -8  -4   3    1.31    0.73
  -8   4   3   -0.11    0.51
   8   4  -3    0.39    0.48
  -8   4   3   -0.41    0.29
   8   4  -3    0.77    0.45
  -8   4   3   -0.12    0.16
  -7  -4   3    2.69    0.66
  -7  -4   3    3.34    0.93
  -7  -4   3    1.93    0.69
   7  -4  -3    1.56    0.50
   7  -4  -3    3.05    0.70
   7   4  -3    2.74    0.74
  -7   4   3    2.18    0.24
  -7   4   3    2.37    0.75
  -7   4   3    2.25    0.69
   7   4  -3    1.63    0.66
  -6  -4   3    2.18    0.66
  -6  -4   3    2.88    0.60
   6  -4  -3    2.89    0.66
  -6  -4   3    1.49    0.65
   6  -4  -3    3.01    0.62
   6   4  -3    1.83    0.63
  -6   4   3    5.00    0.82
   6   4  -3    1.39    0.62
  -6   4   3    2.93    0.70
  -5  -4   3    3.16    0.74
   5  -4  -3    2.19    0.54
   5  -4  -3    2.14    0.58
  -5  -4   3    2.82    0.66
  -5  -4   3    1.95    0.49
   5   4  -3    2.73    0.69
  -5   4   3    3.50    0.64
   5   4  -3    2.46    0.66
  -5   4   3    2.19    0.55
   5   4  -3    2.28    0.49
  -5   4   3    2.28    0.54
  -4  -4   3    2.55    0.62
   4  -4  -3    3.38    0.65
  -4  -4   3    3.32    0.59
   4  -4  -3    4.19    0.61
  -4  -4   3    3.33    0.66
   4  -4  -3    3.50    0.61
  -4  -4   3    3.22    0.74
  -4   4   3    3.74    0.68
   4   4  -3    2.90    0.53
  -4   4   3    3.59    0.60
  -4   4   3    3.33    0.61
   4   4  -3    2.50    0.65
   4   4  -3    3.63    0.72
   4   4  -3    3.23    0.70
  -4   4   3    2.99    0.27
  -3  -4   3    4.77    0.76
   3  -4  -3    4.09    0.45
   3  -4  -3    4.17    0.73
   3  -4  -3    5.63    0.65
  -3  -4   3    5.42    0.79
  -3  -4   3    4.68    0.79
   3  -4  -3    4.95    0.76
  -3  -4   3    3.36    0.67
   3   4  -3    6.45    0.82
  -3   4   3    4.34    0.62
   3   4  -3    3.95    0.72
  -3   4   3    4.85    0.75
   3   4  -3    4.54    0.67
   3   4  -3    4.78    0.74
   3   4  -3    3.75    0.76
  -3   4   3    5.32    0.78
  -3   4   3    4.75    0.46
  -3   4   3    5.79    0.79
   3   4  -3    6.06    0.84
  -2  -4   3   21.53    1.85
  -2  -4   3   23.41    1.86
   2  -4  -3   19.53    1.87
  -2  -4   3   19.28    1.80
  -2  -4   3   18.78    1.80
   2  -4  -3   26.28    1.97
   2  -4  -3   19.70    1.69
   2  -4  -3   21.97    1.69
   2  -4  -3   22.94    1.91
  -2   4   3   18.86    1.84
  -2   4   3   20.69    1.85
  -2   4   3   20.64    1.84
  -2   4   3   18.96    1.67
   2   4  -3   18.01    1.82
   2   4  -3   21.69    1.82
   2   4  -3   19.62    1.88
   2   4  -3   21.63    1.82
   2   4  -3   21.01    1.83
  -2   4   3   20.45    1.70
   2   4  -3   19.54    1.79
  -1  -4   3    1.79    0.39
   1  -4  -3    2.62    0.54
  -1  -4   3    1.74    0.37
   1  -4  -3    1.54    0.42
  -1  -4   3    2.28    0.42
   1  -4  -3    1.42    0.34
  -1  -4   3    1.77    0.40
   1  -4  -3    2.06    0.49
  -1   4   3    3.12    0.58
   1   4  -3    1.42    0.37
   1   4  -3    2.00    0.40
  -1   4   3    1.45    0.33
   1   4  -3    1.44    0.37
  -1   4   3    2.29    0.48
  -1   4   3    1.90    0.47
   1   4  -3    1.65    0.38
   1   4  -3    1.74    0.41
   0  -4  -3   21.61    1.90
   0  -4   3   20.07    1.67
   0  -4  -3   22.76    1.94
   0  -4  -3   17.76    1.85
   0  -4   3   21.40    1.71
   0  -4   3   22.93    1.73
   0  -4  -3   20.52    1.85
   0   4   3   20.14    1.82
   0   4  -3   20.24    1.69
   0   4   3   21.99    1.90
   0   4  -3   24.44    1.85
   0   4   3   23.17    1.93
   0   4  -3   18.78    1.67
   0   4  -3   19.65    1.68
   0   4  -3   19.99    1.73
   0   4   3   16.33    1.86
  -1  -4  -3   17.48    1.72
  -1  -4  -3   18.02    1.74
  -1  -4  -3   19.18    1.79
  -1  -4  -3   19.45    1.74
   1   4   3   18.37    1.71
  -1   4  -3   17.71    1.45
   1   4   3   21.52    1.80
   1   4   3   17.25    1.75
   1   4   3   19.91    1.75
  -1   4  -3   17.16    1.44
  -1   4  -3   20.50    1.46
  -1   4  -3   16.13    1.47
  -2  -4  -3    4.30    0.74
  -2  -4  -3    3.99    0.71
  -2  -4  -3    3.19    0.66
   2  -4   3    3.69    0.34
   2   4   3    2.19    0.57
   2   4   3    2.71    0.63
  -2   4  -3    3.64    0.34
  -2   4  -3    3.27    0.32
  -3  -4  -3    1.08    0.47
  -3  -4  -3    2.48    0.62
  -3  -4  -3    1.43    0.52
   3   4   3    2.47    0.56
   3   4   3    1.43    0.49
  -4  -4  -3   33.34    3.32
  -4  -4  -3   37.47    3.47
  -4  -4  -3   37.84    3.45
  -4  -4  -3   42.85    3.33
   4   4   3   38.40    3.26
   4   4   3   47.87    3.39
   4   4   3   32.12    3.25
  -5  -4  -3    1.13    0.52
  -5  -4  -3    0.74    0.51
  -5  -4  -3    0.58    0.43
  -5  -4  -3    0.96    0.49
   5   4   3    2.13    0.58
  -5   4  -3    0.56    0.17
   5   4   3    0.80    0.38
   5   4   3    1.34    0.46
  -6  -4  -3   -0.53    0.29
   6  -4   3    0.27    0.09
  -6  -4  -3    0.41    0.67
   6  -4   3    0.19    0.09
  -6  -4  -3   -0.16    0.37
  -6  -4  -3    0.43    0.43
  -6   4  -3    0.59    0.46
   6   4   3   -0.41    0.17
  -6   4  -3    0.09    0.44
   6   4   3    0.47    0.32
   6   4   3    0.46    0.38
  -7  -4  -3   -0.59    0.44
  -7  -4  -3    0.57    0.73
  -7  -4  -3    1.59    0.65
   7  -4   3    1.03    0.20
  -7  -4  -3    0.64    0.47
   7  -4   3    1.15    0.21
  -7   4  -3    0.35    0.52
   7   4   3    0.52    0.41
  -7   4  -3    0.48    0.63
   7   4   3    0.58    0.45
   7   4   3    1.04    0.44
  -8  -4  -3    1.44    0.81
   8  -4   3    2.53    0.36
  -8  -4  -3    2.88    0.93
   8  -4   3    2.47    0.36
  -8  -4  -3    2.09    0.73
   8   4   3    1.88    0.62
  -8   4  -3    3.37    1.10
  -8   4  -3    3.64    0.98
  -9  -4  -3    0.00    0.59
   9  -4   3    0.05    0.13
  -9  -4  -3   -0.08    0.70
  -9  -4  -3    0.19    0.70
  -9   4  -3    0.30    0.57
   9   4   3   -0.15    0.31
  -9   4  -3    0.05    0.77
 -10  -4  -3   -0.24    0.57
 -10  -4  -3   -0.51    0.63
 -10  -4  -3   -0.31    0.75
 -10   4  -3    0.06    0.47
 -10   4  -3    0.11    0.93
  10   4   3    0.50    0.43
 -11  -4  -3    0.45    0.50
 -11  -4  -3    0.76    0.89
 -11  -4  -3   -0.12    0.75
 -11   4  -3    1.24    1.15
  11   4   3   -0.02    0.28
 -12  -4  -3   -0.26    0.60
 -12  -4  -3   -1.19    0.95
  12   4   3    0.87    0.48
 -12   4  -3    0.64    1.07
  13  -5  -3    0.63    0.35
 -13  -5   3   -0.31    1.29
 -13  -5   3    0.20    0.93
  13   5  -3    0.27    0.55
 -13   5   3   -1.93    0.83
  12  -5  -3    0.07    0.33
 -12  -5   3    0.80    0.78
 -12  -5   3   -0.60    0.99
 -12   5   3    0.72    0.98
  12   5  -3    0.31    0.63
  11  -5  -3    0.67    0.46
 -11  -5   3    1.00    1.19
 -11  -5   3    0.61    0.72
  11   5  -3   -0.76    0.40
 -11   5   3    0.76    1.03
 -10  -5   3    0.77    0.77
 -10  -5   3    2.26    0.94
  10  -5  -3    2.49    0.69
 -10  -5   3    0.98    0.70
  10   5  -3    0.89    0.55
  10   5  -3    0.31    0.64
 -10   5   3    1.43    0.90
  -9  -5   3    0.61    0.81
  -9  -5   3   -0.41    0.45
  -9  -5   3    1.30    0.70
   9  -5  -3    0.53    0.41
   9   5  -3    0.73    0.63
   9   5  -3    0.33    0.46
  -9   5   3    0.68    0.71
  -8  -5   3    9.46    1.65
   8  -5  -3    9.87    1.28
  -8  -5   3   11.04    1.45
  -8  -5   3    9.83    1.63
   8  -5  -3    6.83    1.22
   8   5  -3    8.66    1.47
  -8   5   3    9.78    1.28
  -8   5   3   10.07    1.42
  -8   5   3    8.84    1.45
   8   5  -3    8.76    1.60
   7  -5  -3   21.47    1.91
  -7  -5   3   18.56    1.93
  -7  -5   3   14.32    2.17
  -7  -5   3   15.98    2.23
   7  -5  -3   15.70    1.85
   7   5  -3   17.57    2.24
  -7   5   3   20.36    2.02
   7   5  -3   18.60    2.31
  -7   5   3   22.43    1.98
  -7   5   3   21.42    1.89
   6  -5  -3    1.41    0.45
  -6  -5   3    1.41    0.59
  -6  -5   3    0.94    0.50
   6  -5  -3    0.91    0.41
  -6  -5   3    1.61    0.57
  -6   5   3    1.33    0.44
   6   5  -3    0.20    0.43
  -6   5   3    0.84    0.44
   6   5  -3    0.62    0.34
  -6   5   3    1.75    0.56
  -6   5   3    1.10    0.13
   5  -5  -3    0.46    0.35
   5  -5  -3    0.92    0.34
  -5  -5   3    1.04    0.45
  -5  -5   3    1.02    0.51
  -5  -5   3    1.20    0.48
   5  -5  -3    0.73    0.30
  -5   5   3    1.52    0.44
  -5   5   3    1.66    0.49
   5   5  -3    0.90    0.51
  -5   5   3    0.27    0.33
   5   5  -3    0.51    0.42
  -5   5   3    0.87    0.15
  -4  -5   3    2.19    0.59
   4  -5  -3    2.57    0.57
   4  -5  -3    1.82    0.40
   4  -5  -3    1.20    0.43
  -4  -5   3    1.83    0.47
  -4  -5   3    1.33    0.53
   4   5  -3    1.66    0.55
   4   5  -3    1.81    0.60
  -4   5   3    1.48    0.46
  -4   5   3    1.91    0.51
  -4   5   3    1.50    0.40
   4   5  -3    1.80    0.48
  -4   5   3    1.81    0.26
  -3  -5   3    7.65    1.01
   3  -5  -3    8.93    1.11
   3  -5  -3    6.88    0.73
  -3  -5   3    7.74    1.05
   3  -5  -3    6.67    0.69
  -3  -5   3    6.80    1.03
   3  -5  -3    7.07    1.00
   3  -5  -3    8.08    1.02
   3   5  -3    6.26    1.02
   3   5  -3    7.38    0.93
   3   5  -3    9.43    1.11
  -3   5   3    8.10    1.03
   3   5  -3    8.26    1.04
  -3   5   3    6.71    0.97
  -3   5   3    6.84    0.70
   3   5  -3    7.24    1.06
  -3   5   3    7.77    0.76
   3   5  -3    7.57    0.97
  -2  -5   3    7.78    1.05
  -2  -5   3    8.16    1.02
   2  -5  -3    7.18    0.76
   2  -5  -3    8.12    0.73
  -2  -5   3    7.17    0.94
  -2  -5   3    6.58    0.91
   2  -5  -3    6.84    1.01
   2  -5  -3    8.95    1.08
  -2  -5   3    7.59    0.99
   2  -5  -3    6.85    0.97
   2   5  -3    8.98    0.93
   2   5  -3    6.99    0.90
  -2   5   3    8.06    0.77
   2   5  -3    6.08    0.97
   2   5  -3    7.24    0.93
   2   5  -3    7.61    0.98
  -2   5   3    7.40    0.99
   2   5  -3    6.86    0.97
  -2   5   3    6.90    0.99
  -2   5   3    8.41    1.03
  -1  -5   3   10.94    1.20
  -1  -5   3   12.19    1.16
  -1  -5   3   12.78    1.20
   1  -5  -3   12.92    1.32
   1  -5  -3   11.60    1.16
  -1  -5   3   11.59    1.18
  -1  -5   3   11.87    1.15
   1  -5  -3   12.87    1.36
   1  -5  -3   11.21    1.36
  -1   5   3   13.16    1.18
   1   5  -3   11.74    1.16
  -1   5   3   12.65    1.31
  -1   5   3   12.91    1.30
   1   5  -3   11.57    1.16
   1   5  -3   12.48    1.16
   1   5  -3   10.65    1.15
  -1   5   3   13.47    1.32
   1   5  -3   11.33    1.24
   0  -5   3   96.30    7.63
   0  -5  -3   86.75    7.86
   0  -5   3  117.63    7.70
   0  -5   3   89.42    7.66
   0  -5  -3   96.71    8.05
   0  -5  -3  114.17    7.91
   0  -5  -3  102.79    7.94
   0   5  -3  106.44    7.64
   0   5   3  100.23    8.02
   0   5  -3  100.57    7.61
   0   5  -3  105.26    7.73
   0   5  -3  121.87    7.87
   0   5   3  113.64    7.92
   0   5  -3  108.04    7.69
   0   5   3  109.84    7.94
   0   5   3   96.85    7.88
  -1  -5  -3   17.07    1.62
  -1  -5  -3   16.26    1.64
  -1  -5  -3   17.65    1.68
  -1  -5  -3   15.90    1.59
   1  -5   3   15.64    1.35
  -1   5  -3   17.16    1.32
   1   5   3   16.28    1.62
   1   5   3   17.34    1.65
  -1   5  -3   14.18    1.34
   1   5   3   13.20    1.68
  -1   5  -3   15.25    1.32
   1   5   3   15.66    1.55
  -1   5  -3   16.80    1.34
  -2  -5  -3    5.35    0.88
  -2  -5  -3    4.75    0.83
   2  -5   3    4.51    0.48
  -2  -5  -3    3.79    0.78
  -2   5  -3    4.72    0.42
   2   5   3    4.51    0.86
   2   5   3    5.88    0.92
  -2   5  -3    5.19    0.48
  -2   5  -3    4.92    0.48
  -2   5  -3    4.98    0.44
  -3  -5  -3    2.51    0.67
  -3  -5  -3    1.73    0.58
  -3  -5  -3    2.76    0.72
  -3  -5  -3    2.20    0.65
   3   5   3    2.82    0.68
   3   5   3    2.51    0.67
  -3   5  -3    2.05    0.21
  -4  -5  -3   14.08    1.84
  -4  -5  -3   14.42    1.83
  -4  -5  -3   17.58    1.76
  -4  -5  -3   13.56    1.81
  -4   5  -3   15.65    1.13
   4   5   3   15.72    1.86
   4   5   3   15.36    1.62
   4   5   3   13.77    1.73
  -5  -5  -3    0.48    0.51
  -5  -5  -3    0.60    0.54
  -5  -5  -3    0.62    0.51
  -5  -5  -3    0.80    0.53
   5   5   3    0.53    0.42
   5   5   3    0.14    0.34
  -5   5  -3    0.51    0.15
   5   5   3    1.34    0.52
  -6  -5  -3    2.08    0.70
  -6  -5  -3    2.08    0.84
  -6  -5  -3    1.15    0.67
  -6  -5  -3    2.03    0.73
   6   5   3    1.52    0.56
  -6   5  -3    2.23    0.67
   6   5   3    1.92    0.61
  -6   5  -3    1.16    0.65
  -6   5  -3    2.20    0.33
   6   5   3    0.55    0.47
  -7  -5  -3    0.26    0.71
  -7  -5  -3   -0.65    0.32
  -7  -5  -3   -0.61    0.32
  -7  -5  -3   -0.69    0.49
   7   5   3   -0.29    0.32
   7   5   3    0.28    0.29
  -7   5  -3   -0.41    0.33
  -7   5  -3   -0.20    0.54
   7   5   3   -0.44    0.26
  -8  -5  -3    2.36    1.05
  -8  -5  -3    1.41    0.66
  -8  -5  -3    2.49    0.92
  -8   5  -3    3.57    0.89
  -8   5  -3    2.34    1.02
   8   5   3    2.05    0.68
   8   5   3    2.13    0.63
  -9  -5  -3    1.80    0.81
  -9  -5  -3    0.54    0.91
  -9  -5  -3    2.38    1.00
  -9   5  -3    1.08    0.60
  -9   5  -3    1.24    0.91
   9   5   3    0.83    0.55
 -10  -5  -3   -0.52    0.81
 -10  -5  -3    0.26    0.70
 -10  -5  -3    0.38    0.66
  10   5   3    0.58    0.52
 -10   5  -3    0.05    0.55
 -10   5  -3   -0.03    0.74
 -11  -5  -3    2.65    1.00
 -11  -5  -3    1.39    1.38
 -11  -5  -3    1.01    0.97
  11   5   3    1.73    0.63
 -11   5  -3    1.99    1.22
 -13  -6   3    0.66    0.91
 -13  -6   3    0.85    1.48
  13  -6  -3    1.41    0.58
  13   6  -3    1.71    0.88
 -13   6   3    1.36    1.11
 -12  -6   3   -0.75    0.92
 -12  -6   3    0.18    0.75
  12  -6  -3    0.15    0.35
 -12   6   3   -0.18    0.97
  12   6  -3    1.10    0.78
 -11  -6   3    2.16    1.19
  11  -6  -3    1.11    0.53
 -11  -6   3    1.49    0.84
 -11  -6   3    2.88    0.95
  11   6  -3    2.39    1.13
 -11   6   3    1.48    1.09
 -10  -6   3   -0.83    0.75
  10  -6  -3    0.44    0.38
 -10  -6   3    0.61    0.63
 -10  -6   3   -0.06    0.57
  10   6  -3    1.13    0.80
 -10   6   3   -0.62    0.58
  10   6  -3    1.87    0.75
  -9  -6   3    2.52    1.15
  -9  -6   3    3.12    0.89
   9  -6  -3    3.03    0.76
  -9  -6   3    0.57    0.72
   9   6  -3    3.65    0.97
   9   6  -3    4.16    1.13
  -9   6   3    2.31    0.91
  -8  -6   3    4.37    1.19
   8  -6  -3    7.10    0.98
   8  -6  -3    3.52    0.88
  -8  -6   3    4.50    1.16
  -8  -6   3    5.17    1.04
   8   6  -3    4.96    1.23
   8   6  -3    3.88    1.02
  -8   6   3    5.96    1.14
  -8   6   3    4.13    0.87
  -7  -6   3   28.85    2.89
   7  -6  -3   27.83    2.56
  -7  -6   3   30.09    2.98
  -7  -6   3   30.36    2.74
   7  -6  -3   25.15    2.57
  -7   6   3   26.62    2.51
  -7   6   3   28.76    2.20
  -7   6   3   28.27    2.19
   7   6  -3   26.68    2.91
  -7   6   3   28.83    2.66
  -7   6   3   31.55    2.67
   7   6  -3   30.00    2.95
  -6  -6   3    4.68    1.11
   6  -6  -3    8.04    1.12
   6  -6  -3    9.04    1.20
  -6  -6   3    9.22    1.38
  -6  -6   3    8.72    1.21
  -6   6   3    8.32    0.70
   6   6  -3    8.82    1.44
  -6   6   3    8.18    1.14
  -6   6   3    7.43    1.07
  -6   6   3    7.78    0.70
  -6   6   3    7.22    1.08
   6   6  -3    6.12    1.28
   5  -6  -3    0.04    0.29
   5  -6  -3    0.48    0.31
  -5  -6   3    0.41    0.46
  -5  -6   3   -0.51    0.24
   5  -6  -3    0.17    0.22
  -5  -6   3   -0.33    0.20
   5   6  -3    0.61    0.51
  -5   6   3   -0.14    0.25
  -5   6   3   -0.18    0.11
   5   6  -3   -0.32    0.30
  -5   6   3    0.14    0.29
  -5   6   3    0.14    0.34
  -4  -6   3    7.93    1.18
   4  -6  -3    7.61    1.09
  -4  -6   3    6.26    1.10
  -4  -6   3    7.68    1.09
   4  -6  -3   10.28    0.92
   4  -6  -3    8.20    1.14
  -4   6   3    9.21    0.81
  -4   6   3    7.95    0.89
   4   6  -3    8.75    1.29
  -4   6   3    8.16    1.10
  -4   6   3   10.18    1.19
   4   6  -3    6.55    1.20
   3  -6  -3   11.39    0.97
   3  -6  -3    9.96    1.34
  -3  -6   3   10.54    1.28
  -3  -6   3   10.84    1.33
   3  -6  -3   13.44    1.46
  -3  -6   3    9.71    1.36
   3  -6  -3    9.70    0.98
   3  -6  -3   11.02    1.31
  -3   6   3   10.95    0.98
   3   6  -3    8.53    1.30
   3   6  -3   12.34    1.38
  -3   6   3   10.89    1.32
   3   6  -3    8.93    1.34
  -3   6   3   10.20    1.26
  -3   6   3   10.35    0.99
   2  -6  -3   49.92    4.32
  -2  -6   3   54.05    4.26
   2  -6  -3   63.31    4.40
  -2  -6   3   60.08    4.30
  -2  -6   3   45.52    4.26
   2  -6  -3   44.90    4.26
   2  -6  -3   53.16    4.21
   2  -6  -3   55.17    4.02
  -2  -6   3   54.51    4.23
   2   6  -3   53.60    4.28
  -2   6   3   57.50    4.35
   2   6  -3   55.72    4.26
  -2   6   3   46.07    4.26
   2   6  -3   56.04    4.21
   2   6  -3   50.07    4.34
  -2   6   3   52.87    4.21
   2   6  -3   52.68    4.33
   1  -6  -3   12.10    1.65
  -1  -6   3   14.49    1.50
   1  -6  -3   13.94    1.43
  -1  -6   3   15.88    1.42
  -1  -6   3   15.12    1.43
   1  -6  -3   15.33    1.57
   1  -6  -3   18.76    1.69
  -1  -6   3   18.51    1.54
  -1   6   3   13.55    1.56
  -1   6   3   15.74    1.44
   1   6  -3   15.21    1.44
   1   6  -3   16.64    1.54
  -1   6   3   15.20    1.58
  -1   6   3   15.24    1.56
   1   6  -3   13.48    1.43
   1   6  -3   15.47    1.45
   1   6  -3   17.29    1.43
   0  -6   3   12.67    1.35
   0  -6  -3   12.50    1.62
   0  -6  -3   16.78    1.62
   0  -6   3   15.01    1.33
   0  -6   3   17.51    1.45
   0  -6  -3   13.32    1.53
   0  -6  -3   15.89    1.50
   0   6  -3   18.69    1.44
   0   6  -3   16.05    1.38
   0   6   3   13.00    1.67
   0   6   3   16.63    1.61
   0   6  -3   13.51    1.34
   0   6  -3   13.92    1.40
   0   6  -3   14.17    1.37
   0   6   3   16.90    1.63
   0   6   3   15.32    1.47
  -1  -6  -3    7.41    1.02
   1  -6   3    7.03    0.77
  -1  -6  -3    7.58    1.13
   1  -6   3    6.40    0.79
  -1  -6  -3    6.08    1.04
  -1   6  -3    6.57    0.71
  -1   6  -3    7.13    0.78
   1   6   3   10.71    1.26
  -1   6  -3    6.84    0.74
  -1   6  -3    8.58    0.78
   1   6   3    7.85    1.13
  -2  -6  -3    4.77    0.92
   2  -6   3    4.42    0.56
  -2  -6  -3    5.09    0.87
  -2  -6  -3    6.77    1.03
   2  -6   3    5.55    0.53
  -2   6  -3    4.35    0.50
  -2   6  -3    5.07    0.50
  -2   6  -3    4.92    0.47
   2   6   3    5.40    0.90
   2   6   3    3.65    0.88
  -2   6  -3    4.38    0.56
  -3  -6  -3   -0.15    0.34
  -3  -6  -3   -0.18    0.34
  -3  -6  -3    0.00    0.28
  -3  -6  -3   -0.16    0.44
   3  -6   3   -0.03    0.09
   3   6   3    0.23    0.28
  -3   6  -3    0.11    0.13
   3   6   3   -0.52    0.32
  -4  -6  -3   43.97    3.87
  -4  -6  -3   41.77    3.88
  -4  -6  -3   44.93    3.88
  -4  -6  -3   43.58    3.78
  -4   6  -3   41.20    3.15
   4   6   3   49.88    3.83
   4   6   3   50.26    3.86
   4   6   3   36.83    3.75
  -5  -6  -3   14.90    2.00
  -5  -6  -3   16.60    2.05
  -5  -6  -3   15.63    2.03
  -5  -6  -3   16.71    1.98
   5   6   3   15.27    1.99
  -5   6  -3   15.35    1.20
   5   6   3   18.75    1.82
   5   6   3   14.04    1.79
  -6  -6  -3    9.53    1.61
  -6  -6  -3   10.22    1.66
  -6  -6  -3   12.11    1.64
  -6  -6  -3   10.76    1.74
  -6   6  -3   10.75    0.89
  -6   6  -3   10.01    1.54
   6   6   3    9.68    1.53
   6   6   3   11.41    1.55
  -7  -6  -3    0.02    0.49
  -7  -6  -3   -0.21    0.75
  -7  -6  -3    0.10    0.56
  -7  -6  -3   -0.04    0.59
   7   6   3   -0.27    0.29
   7   6   3    0.20    0.39
  -7   6  -3    0.07    0.16
  -7   6  -3    0.64    0.65
  -7   6  -3   -0.45    0.37
  -8  -6  -3    1.98    0.92
  -8  -6  -3    0.23    0.53
  -8  -6  -3    0.60    0.93
  -8  -6  -3    0.79    0.61
  -8   6  -3    1.29    0.79
  -8   6  -3    2.09    0.79
   8   6   3    0.69    0.46
   8   6   3    1.59    0.63
  -9  -6  -3    1.74    0.86
  -9  -6  -3    1.41    0.99
  -9  -6  -3    0.87    0.70
  -9   6  -3    1.40    0.92
  -9   6  -3    1.67    0.70
   9   6   3    1.59    0.72
 -10  -6  -3    0.47    0.81
 -10  -6  -3   -0.19    0.51
 -10  -6  -3   -0.27    0.83
 -10   6  -3   -0.17    0.60
  10   6   3    1.22    0.60
 -10   6  -3   -0.11    0.74
 -11  -6  -3    0.23    0.98
 -11  -6  -3   -0.79    0.95
 -11  -6  -3    0.46    0.68
  11   6   3    0.07    0.44
 -11   6  -3    0.31    0.98
 -12  -6  -3   -0.66    1.13
 -13  -7   3    0.37    0.90
 -13  -7   3    0.64    1.50
  13  -7  -3    0.92    0.46
 -13   7   3    0.18    1.05
  13   7  -3   -0.46    0.52
 -12  -7   3   -0.71    0.61
  12  -7  -3    0.72    0.45
 -12  -7   3   -0.92    1.06
  12   7  -3    0.01    0.53
 -12   7   3   -0.50    0.80
  11  -7  -3    0.37    0.39
 -11  -7   3    0.24    0.69
 -11  -7   3   -0.11    0.57
 -11  -7   3    0.18    1.06
 -11   7   3    0.13    0.73
  11   7  -3    0.59    0.76
 -10  -7   3    0.94    0.77
 -10  -7   3    0.14    0.73
 -10  -7   3    0.44    0.61
  10  -7  -3    0.77    0.38
  10   7  -3    1.17    0.72
 -10   7   3    1.73    1.04
  10   7  -3   -0.01    0.60
  -9  -7   3    0.04    0.52
  -9  -7   3    0.41    0.55
  -9  -7   3   -0.93    0.67
   9  -7  -3    0.15    0.23
   9   7  -3    1.23    0.62
  -9   7   3   -0.63    0.62
   9   7  -3    0.64    0.63
  -8  -7   3  102.57    7.95
   8  -7  -3   94.75    7.30
  -8  -7   3   95.73    7.73
  -8  -7   3   87.89    7.79
   8   7  -3  101.55    7.93
  -8   7   3   92.70    7.51
   8   7  -3   88.00    7.73
  -8   7   3   90.36    7.23
   7  -7  -3   16.34    1.68
  -7  -7   3   17.30    1.87
   7  -7  -3   14.72    1.85
  -7  -7   3   17.65    2.23
  -7  -7   3   12.83    2.03
  -7   7   3   17.41    1.77
  -7   7   3   16.88    1.34
   7   7  -3   17.42    2.24
  -7   7   3   14.42    1.63
  -7   7   3   16.42    1.36
   7   7  -3   13.48    2.12
  -7   7   3   16.82    1.74
  -6  -7   3   11.26    1.69
  -6  -7   3   11.19    1.52
   6  -7  -3   11.32    1.40
  -6  -7   3   10.30    1.56
   6  -7  -3    9.49    1.43
  -6   7   3   11.39    1.00
  -6   7   3   11.87    1.26
   6   7  -3   10.60    1.68
  -6   7   3   12.11    1.44
  -6   7   3   13.23    1.51
   6   7  -3   10.88    1.72
   5  -7  -3   21.35    2.13
  -5  -7   3   24.92    2.34
   5  -7  -3   22.42    2.21
   5  -7  -3   26.13    2.05
  -5  -7   3   20.60    2.21
  -5  -7   3   23.66    2.40
   5   7  -3   19.26    2.51
  -5   7   3   25.17    2.20
  -5   7   3   21.81    2.01
  -5   7   3   24.48    2.19
  -5   7   3   23.82    1.91
   5   7  -3   20.66    2.39
  -4  -7   3    3.35    0.70
   4  -7  -3    2.61    0.69
  -4  -7   3    3.61    0.78
[truncated: 895,584 more chars]
