# Supplementary material for: Crystal structure, Hirshfeld surface and frontier mol­ecular orbital analysis of 10-benzyl-9-(4-hydroxy-3-meth­oxy­phen­yl)-3,3,6,6-tetra­methyl-3,4,6,7,9,10-hexa­hydro­acridine-1,8(2H,5H)-dione
Source: Acta Crystallogr E Crystallogr Commun. 2022 Jul 14;78(Pt 8):789–93. doi: 10.1107/S2056989022006557 (PMC9361374; doi:10.1107/S2056989022006557)
Supplement: Supplementary file 2 [file e-78-00789-Isup2.hkl]

data_I                                                                          
_shelx_title ' VANBEN in P2(1)/n'                                               
_shelx_refln_list_code          4                                               
_shelx_F_calc_maximum      218.74                                               
_exptl_crystal_F_000      1040.00                                               
_reflns_d_resolution_high  0.8107                                               
                                                                                
loop_                                                                           
 _space_group_symop_operation_xyz                                               
 'x, y, z'                                                                      
 '-x+1/2, y+1/2, -z+1/2'                                                        
 '-x, -y, -z'                                                                   
 'x-1/2, -y-1/2, z-1/2'                                                         
                                                                                
_cell_length_a    10.4430                                                       
_cell_length_b    18.4563                                                       
_cell_length_c    14.2378                                                       
_cell_angle_alpha  90.000                                                       
_cell_angle_beta  107.930                                                       
_cell_angle_gamma  90.000                                                       
                                                                                
_shelx_F_squared_multiplier     1.000                                           
                                                                                
loop_                                                                           
 _refln_index_h                                                                 
 _refln_index_k                                                                 
 _refln_index_l                                                                 
 _refln_F_squared_calc                                                          
 _refln_F_squared_meas                                                          
 _refln_F_squared_sigma                                                         
 _refln_observed_status                                                         
   2   0   0          4.02          6.59         1.60 o                         
   4   0   0       1786.20       1663.83        39.91 o                         
   6   0   0         10.24          5.13         4.22 o                         
   8   0   0          0.01          5.00         5.95 o                         
  10   0   0        284.42        359.04        31.41 o                         
  12   0   0         22.55         10.95        16.90 o                         
   1   1   0         36.46         24.19         1.34 o                         
   2   1   0      11051.43      10396.13       168.15 o                         
   3   1   0        415.69        389.63         8.40 o                         
   4   1   0        899.63        930.21        18.13 o                         
   5   1   0        275.92        318.86        10.09 o                         
   6   1   0        941.84        992.32        24.08 o                         
   7   1   0        210.65        230.85        10.22 o                         
   8   1   0         93.67         97.29         7.02 o                         
   9   1   0         16.83         20.12         7.73 o                         
  10   1   0        214.55        199.65        16.17 o                         
  11   1   0        125.83        160.07        19.80 o                         
  12   1   0          0.08         -4.77        11.94 o                         
   0   2   0      13276.40      14043.80       320.20 o                         
   1   2   0       2456.78       2095.85        40.49 o                         
   2   2   0       1811.17       1632.53        29.54 o                         
   3   2   0        323.00        333.64         8.51 o                         
   4   2   0       2580.18       2505.11        45.66 o                         
   5   2   0        141.57        160.78         6.69 o                         
   6   2   0         88.69         80.69         5.60 o                         
   7   2   0          9.83          7.23         3.33 o                         
   8   2   0         80.75         88.92         7.48 o                         
   9   2   0          4.44          3.09         5.81 o                         
  10   2   0         11.02          9.94         7.39 o                         
  11   2   0         14.73         -3.72        17.43 o                         
  12   2   0          0.20         -3.36        13.65 o                         
   1   3   0       1403.22       1186.40        23.50 o                         
   2   3   0      47845.03      53461.38       988.58 o                         
   3   3   0       3952.50       3747.18        65.84 o                         
   4   3   0       4833.82       4906.56        98.20 o                         
   5   3   0        701.18        732.69        18.59 o                         
   6   3   0        298.65        349.57        13.56 o                         
   7   3   0         54.15         71.19         5.85 o                         
   8   3   0          5.51          4.27         3.69 o                         
   9   3   0         28.53         24.63         8.56 o                         
  10   3   0        121.93        119.97        18.74 o                         
  11   3   0         57.92         56.91        12.88 o                         
  12   3   0          4.51         22.38         8.71 o                         
   0   4   0       5869.96       5498.52       128.01 o                         
   1   4   0      16973.54      16538.32       289.56 o                         
   2   4   0       3214.56       3039.56        55.33 o                         
   3   4   0       3368.77       3174.45        60.51 o                         
   4   4   0       1302.85       1329.49        27.52 o                         
   5   4   0         94.01        101.31         5.49 o                         
   6   4   0        739.81        790.45        21.39 o                         
   7   4   0         50.60         53.25         5.00 o                         
   8   4   0         30.61         38.37         4.94 o                         
   9   4   0          2.31         -5.60         5.67 o                         
  10   4   0          1.74          6.19         7.09 o                         
  11   4   0          1.65          3.01        10.37 o                         
  12   4   0         30.87         14.42        11.88 o                         
   1   5   0         11.83          8.24         2.10 o                         
   2   5   0       1273.66       1244.24        24.27 o                         
   3   5   0       2371.78       2284.57        46.29 o                         
   4   5   0        176.89        174.13         7.07 o                         
   5   5   0       1111.72       1167.15        28.33 o                         
   6   5   0         61.15         51.58         5.06 o                         
   7   5   0         80.68         88.74         6.99 o                         
   8   5   0        175.30        188.11        15.58 o                         
   9   5   0          6.16          1.30         5.69 o                         
  10   5   0          0.12          0.63        11.20 o                         
  11   5   0         16.73         15.32        10.95 o                         
   0   6   0       3519.56       3492.58        83.64 o                         
   1   6   0       2509.13       2436.68        45.72 o                         
   2   6   0       5701.59       5785.27        98.71 o                         
   3   6   0       3802.86       3853.26        78.31 o                         
   4   6   0        335.08        317.80        11.08 o                         
   5   6   0          0.34         -3.24         2.16 o                         
   6   6   0          1.04         -1.23         3.73 o                         
   7   6   0         79.12         98.40         7.41 o                         
   8   6   0        356.77        374.15        21.24 o                         
   9   6   0          5.39          5.29         6.84 o                         
  10   6   0          4.16          5.91         6.75 o                         
  11   6   0          0.94         -1.88        11.23 o                         
   1   7   0         64.36         60.36         3.59 o                         
   2   7   0       1076.09       1050.90        24.38 o                         
   3   7   0       3783.03       3922.58        80.12 o                         
   4   7   0       1599.46       1611.66        45.86 o                         
   5   7   0         17.60         18.26         3.89 o                         
   6   7   0        378.68        381.50        14.61 o                         
   7   7   0        168.30        170.57         8.93 o                         
   8   7   0        444.70        472.39        24.54 o                         
   9   7   0         39.04         26.09        11.01 o                         
  10   7   0          1.59        -10.34         6.89 o                         
  11   7   0          4.75          3.93        13.25 o                         
   0   8   0       1081.32       1053.43        36.84 o                         
   1   8   0       3550.28       3550.99        70.41 o                         
   2   8   0         57.46         50.98         4.74 o                         
   3   8   0        138.27        134.81         7.47 o                         
   4   8   0        288.12        318.14        13.64 o                         
   5   8   0        506.66        506.10        17.75 o                         
   6   8   0         67.50         71.41         7.82 o                         
   7   8   0         22.47         33.74         8.59 o                         
   8   8   0          5.17          7.58         6.45 o                         
   9   8   0          2.31          2.56         5.40 o                         
  10   8   0          2.08        -14.25         9.50 o                         
  11   8   0          0.28        -18.36        20.04 o                         
   1   9   0        755.78        761.26        22.78 o                         
   2   9   0       2824.79       2770.52        60.63 o                         
   3   9   0        314.26        319.42        12.78 o                         
   4   9   0        391.34        422.83        14.97 o                         
   5   9   0        161.61        149.17         9.40 o                         
   6   9   0         21.08         16.39         3.88 o                         
   7   9   0        111.79        101.53        11.97 o                         
   8   9   0         26.87         37.39        10.23 o                         
   9   9   0          0.41         -0.64         5.07 o                         
  10   9   0          1.87          3.91         9.21 o                         
  11   9   0          2.78          7.79        14.80 o                         
   0  10   0        522.89        537.82        23.76 o                         
   1  10   0       1384.81       1422.31        44.08 o                         
   2  10   0        310.10        324.93        16.55 o                         
   3  10   0        274.82        280.66        17.09 o                         
   4  10   0          6.22          4.59         3.35 o                         
   5  10   0         23.04         27.48         4.98 o                         
   6  10   0         11.63         17.10         5.85 o                         
   7  10   0        568.18        635.14        29.83 o                         
   8  10   0         49.60         40.77         9.84 o                         
   9  10   0         53.57         47.28         9.10 o                         
  10  10   0         15.39         15.85        14.99 o                         
  11  10   0         44.06         -6.21        14.83 o                         
   1  11   0          9.01         16.49         4.44 o                         
   2  11   0         59.91         54.66         6.17 o                         
   3  11   0        446.43        468.90        16.92 o                         
   4  11   0        554.28        583.76        19.63 o                         
   5  11   0        265.18        265.35        12.51 o                         
   6  11   0         76.21         67.18        11.38 o                         
   7  11   0        223.81        242.66        18.14 o                         
   8  11   0        113.92        143.77        14.36 o                         
   9  11   0          2.83         10.09         7.26 o                         
  10  11   0         10.38          7.45        15.10 o                         
   0  12   0        180.71        213.42        21.91 o                         
   1  12   0       1257.95       1287.51        38.20 o                         
   2  12   0         10.42         19.79         5.25 o                         
   3  12   0         27.54         36.73         6.17 o                         
   4  12   0         20.73         16.76         4.13 o                         
   5  12   0         68.98         57.48         5.69 o                         
   6  12   0         95.17         79.96        11.00 o                         
   7  12   0          6.40         -1.07         6.43 o                         
   8  12   0          6.81          4.75         8.77 o                         
   9  12   0         12.32         -0.54         7.89 o                         
  10  12   0          5.68        -18.98        15.62 o                         
   1  13   0        611.85        657.89        28.31 o                         
   2  13   0         11.43         -0.56         5.53 o                         
   3  13   0         13.74         16.19         5.05 o                         
   4  13   0          4.17         -2.58         4.08 o                         
   5  13   0          0.23          4.18         3.81 o                         
   6  13   0          1.78         -0.76         7.35 o                         
   7  13   0         13.38          6.09         7.75 o                         
   8  13   0         51.60         47.93        10.75 o                         
   9  13   0         10.81          0.54         9.07 o                         
  10  13   0         16.33         23.31        21.69 o                         
   0  14   0        130.08        127.91        20.79 o                         
   1  14   0          0.34          8.54         5.66 o                         
   2  14   0        339.60        324.04        19.37 o                         
   3  14   0        101.19         86.28         9.11 o                         
   4  14   0        141.89        153.68        13.88 o                         
   5  14   0        261.68        241.83        19.95 o                         
   6  14   0         67.49         50.37        13.92 o                         
   7  14   0         27.98         12.55         9.06 o                         
   8  14   0         68.17         63.83        11.48 o                         
   9  14   0          4.94          1.80        16.13 o                         
   1  15   0       1033.71       1041.78        39.22 o                         
   2  15   0        316.46        318.21        18.90 o                         
   3  15   0        281.30        243.21        16.73 o                         
   4  15   0        118.90         90.30        14.36 o                         
   5  15   0          2.14        -11.12         8.15 o                         
   6  15   0         71.55         62.28        11.92 o                         
   7  15   0          4.68         -8.45         5.63 o                         
   8  15   0         84.59         93.97        18.05 o                         
   9  15   0          0.58        -16.48        12.68 o                         
   0  16   0        118.99         70.60        17.86 o                         
   1  16   0         13.76         17.25         6.45 o                         
   2  16   0          9.81         -6.20         5.57 o                         
   3  16   0         19.71         16.41         6.55 o                         
   4  16   0         25.35          7.10         9.84 o                         
   5  16   0          7.78         -2.87         6.93 o                         
   6  16   0         26.07         22.42         9.97 o                         
   7  16   0          6.17          4.79         7.25 o                         
   8  16   0          0.04         -7.77        10.89 o                         
   1  17   0        167.84        159.44        28.21 o                         
   2  17   0          3.25          3.75         6.65 o                         
   3  17   0         33.59          6.60         8.81 o                         
   4  17   0          8.29          3.04        11.32 o                         
   5  17   0          1.16         -7.03         8.40 o                         
   6  17   0         21.18          7.62        10.79 o                         
   7  17   0          0.79         -5.32        10.20 o                         
   8  17   0         42.06         65.06        13.13 o                         
   0  18   0          4.91          6.32        10.48 o                         
   1  18   0         57.46         26.18         8.97 o                         
   2  18   0        672.37        768.99        43.89 o                         
   3  18   0        159.43        157.92        17.23 o                         
   4  18   0          8.76          8.54         9.54 o                         
   5  18   0        206.05        232.99        22.90 o                         
   6  18   0         27.76         19.93        14.06 o                         
   7  18   0          5.92         -2.76         8.46 o                         
   1  19   0        116.81         99.12        15.14 o                         
   2  19   0          0.39         15.73        12.17 o                         
   3  19   0        115.25        144.71        20.59 o                         
   4  19   0          0.40        -14.94         9.96 o                         
   5  19   0         17.62          8.36        11.25 o                         
   6  19   0          0.53        -14.37         9.58 o                         
   0  20   0         16.97         27.02        15.88 o                         
   1  20   0          5.66         -1.35         8.96 o                         
   2  20   0        344.25        344.32        36.71 o                         
   3  20   0          0.08         -7.34        10.53 o                         
   4  20   0          8.05          3.58        11.34 o                         
   5  20   0         15.16         10.97        13.54 o                         
   1  21   0         71.81         65.44        14.29 o                         
   2  21   0          3.30         -0.21        11.59 o                         
   3  21   0         20.36         18.55        13.83 o                         
   4  21   0         10.78          1.15        12.98 o                         
   0  22   0        108.19         68.54        30.31 o                         
   1  22   0        154.42        155.47        28.25 o                         
   2  22   0          3.89         -1.40        13.81 o                         
   3  22   0         36.78         17.39        15.41 o                         
 -11   0   1        429.94        529.03        58.80 o                         
  -9   0   1         27.74         15.98         8.17 o                         
  -7   0   1        624.66        685.89        27.00 o                         
  -5   0   1        333.44        278.18        12.97 o                         
  -3   0   1       4197.36       3856.20        90.86 o                         
  -1   0   1      39717.35      50400.52      1361.07 o                         
   1   0   1        507.33        483.21        15.83 o                         
   3   0   1          0.57         -2.34         1.56 o                         
   5   0   1       2478.52       2620.82        77.15 o                         
   7   0   1        156.42        165.33        11.83 o                         
   9   0   1         40.41         11.34         9.11 o                         
  11   0   1         16.59         15.70        12.67 o                         
 -12   1   1         29.21         27.74        15.97 o                         
 -11   1   1        138.69        128.65        18.71 o                         
 -10   1   1        182.82        244.23        18.82 o                         
  -9   1   1          6.45          0.25         5.25 o                         
  -8   1   1         10.14          5.86         3.67 o                         
  -7   1   1        105.63        100.55         6.70 o                         
  -6   1   1         92.80         74.99         5.18 o                         
  -5   1   1         77.98         72.76         4.91 o                         
  -4   1   1         47.01         41.57         2.89 o                         
  -3   1   1        557.08        564.66        11.29 o                         
  -2   1   1         77.22         59.59         2.51 o                         
  -1   1   1       1216.42       1179.91        22.59 o                         
   0   1   1        102.39         86.17         3.48 o                         
   1   1   1       3243.70       2925.95        77.02 o                         
   2   1   1         91.91         80.21         2.75 o                         
   3   1   1        875.33        831.70        15.96 o                         
   4   1   1        279.20        255.76         7.28 o                         
   5   1   1          0.02          3.28         1.95 o                         
   6   1   1       1136.04       1161.53        28.68 o                         
   7   1   1        774.86        834.35        22.88 o                         
   8   1   1        130.10        120.67         7.80 o                         
   9   1   1          6.85         16.42         6.84 o                         
  10   1   1         29.23         24.17         7.54 o                         
  11   1   1          4.68          2.45         7.18 o                         
 -12   2   1        169.07        211.40        26.19 o                         
 -11   2   1          2.81          0.27         8.21 o                         
 -10   2   1         10.41         17.99         9.03 o                         
  -9   2   1         18.26         13.05         7.28 o                         
  -8   2   1         15.54          8.63         3.85 o                         
  -7   2   1        152.16        155.12         8.76 o                         
  -6   2   1         17.11         15.72         3.51 o                         
  -5   2   1         22.92         27.60         3.58 o                         
  -4   2   1       2007.33       1838.41        34.34 o                         
  -3   2   1       4831.75       4656.76        79.27 o                         
  -2   2   1       4283.98       4179.01        70.69 o                         
  -1   2   1        937.28        821.73        13.94 o                         
   0   2   1        568.03        471.73        10.76 o                         
   1   2   1       6814.12       6616.36       145.19 o                         
   2   2   1      18157.08      18358.57       379.98 o                         
   3   2   1       6976.88       6706.77       118.55 o                         
   4   2   1        102.04        108.89         4.57 o                         
   5   2   1       2417.99       2524.34        49.26 o                         
   6   2   1         95.60         99.86         5.93 o                         
   7   2   1        490.45        471.30        15.11 o                         
   8   2   1         95.77        103.42         7.52 o                         
   9   2   1         14.45         19.22         6.73 o                         
  10   2   1          6.31         -7.05         6.15 o                         
  11   2   1          0.06          5.61         8.33 o                         
 -12   3   1          6.92          6.75         9.39 o                         
 -11   3   1          5.83         -4.34         7.74 o                         
 -10   3   1        101.64         92.72        13.53 o                         
  -9   3   1          1.86          2.90         5.82 o                         
  -8   3   1         13.97         11.56         4.12 o                         
  -7   3   1         36.13         37.17         5.02 o                         
  -6   3   1         77.73         66.77         5.84 o                         
  -5   3   1        501.71        430.83        13.63 o                         
  -4   3   1        234.54        245.11         8.43 o                         
  -3   3   1       2549.36       2415.91        42.67 o                         
  -2   3   1       1273.15       1115.01        19.70 o                         
  -1   3   1      12646.49      12662.37       200.05 o                         
   0   3   1       1214.54       1096.39        22.40 o                         
   1   3   1       7748.68       7180.30       144.42 o                         
   2   3   1      12053.29      11737.92       234.98 o                         
   3   3   1       1001.11        908.56        20.52 o                         
   4   3   1       3343.12       3627.84        70.62 o                         
   5   3   1         10.44          4.98         2.15 o                         
   6   3   1        726.11        758.74        20.24 o                         
   7   3   1         35.68         29.38         4.60 o                         
   8   3   1        356.21        402.01        21.51 o                         
   9   3   1        230.08        213.43        17.21 o                         
  10   3   1          1.12        -10.15         6.76 o                         
  11   3   1          3.67          8.63         8.51 o                         
 -12   4   1         15.43         18.86        13.95 o                         
 -11   4   1          7.96          2.65        13.32 o                         
 -10   4   1         36.33         26.67        10.50 o                         
  -9   4   1          3.00          9.40         6.96 o                         
  -8   4   1         56.39         45.06         7.06 o                         
  -7   4   1        147.55        169.95        10.55 o                         
  -6   4   1        928.51        914.32        24.92 o                         
  -5   4   1        761.71        793.33        20.92 o                         
  -4   4   1         72.66         71.23         4.33 o                         
  -3   4   1         27.78         41.57         3.18 o                         
  -2   4   1        111.35        109.53         4.07 o                         
  -1   4   1          4.87          1.51         1.39 o                         
   0   4   1        265.39        230.38         6.50 o                         
   1   4   1       5597.94       5186.18       102.26 o                         
   2   4   1      19326.89      19474.33       374.36 o                         
   3   4   1         86.15         76.31         4.03 o                         
   4   4   1        150.97        187.28         7.52 o                         
   5   4   1       2785.89       2810.09        63.64 o                         
   6   4   1       1282.34       1365.49        33.06 o                         
   7   4   1        160.07        170.33         9.15 o                         
   8   4   1         16.95         23.80         5.31 o                         
   9   4   1          5.75          0.19         7.55 o                         
  10   4   1          0.21         -6.13         8.20 o                         
  11   4   1         16.25         15.30         8.37 o                         
 -12   5   1          7.73          9.26         8.66 o                         
 -11   5   1          0.03         -3.00        10.50 o                         
 -10   5   1          8.13          9.00         9.41 o                         
  -9   5   1         97.49         86.50        10.85 o                         
  -8   5   1        360.70        372.04        17.04 o                         
  -7   5   1         35.69         33.03         6.02 o                         
  -6   5   1       1249.73       1239.01        35.47 o                         
  -5   5   1       1243.40       1286.78        32.67 o                         
  -4   5   1        923.13        972.45        23.42 o                         
  -3   5   1       2735.22       2736.76        49.91 o                         
  -2   5   1       3240.28       3156.60        55.20 o                         
  -1   5   1       2664.48       2605.79        45.91 o                         
   0   5   1       6209.05       5931.98       102.95 o                         
   1   5   1      12157.88      11758.34       219.18 o                         
   2   5   1        731.72        812.70        19.11 o                         
   3   5   1       1518.92       1470.56        31.49 o                         
   4   5   1      13687.25      14299.58       298.71 o                         
   5   5   1       1425.88       1458.08        35.52 o                         
   6   5   1        261.24        289.97        10.81 o                         
   7   5   1        119.72        132.25         7.98 o                         
   8   5   1         65.29         68.13         9.80 o                         
   9   5   1         54.88         48.89         9.91 o                         
  10   5   1          0.00          7.27         7.59 o                         
  11   5   1         12.52         12.21        12.91 o                         
 -12   6   1         28.87         25.36        12.71 o                         
 -11   6   1         37.55         13.48        10.95 o                         
 -10   6   1          7.83         -2.47         9.47 o                         
  -9   6   1        250.19        258.87        17.73 o                         
  -8   6   1        230.72        201.81        13.34 o                         
  -7   6   1        245.05        225.82        11.80 o                         
  -6   6   1        261.00        279.10        14.23 o                         
  -5   6   1         20.37         12.93         4.60 o                         
  -4   6   1        935.45        883.22        24.99 o                         
  -3   6   1       1139.69       1270.71        26.94 o                         
  -2   6   1       1309.66       1195.63        23.25 o                         
  -1   6   1        201.74        219.95         7.34 o                         
   0   6   1       3186.64       3197.55        57.48 o                         
   1   6   1        539.52        520.95        13.55 o                         
   2   6   1       1256.50       1208.90        28.52 o                         
   3   6   1        345.28        333.43        11.14 o                         
   4   6   1       3643.93       3544.79        78.93 o                         
   5   6   1         34.17         32.71         3.83 o                         
   6   6   1        341.27        316.05        11.89 o                         
   7   6   1          0.14          2.92         2.91 o                         
   8   6   1          5.29          8.82         6.06 o                         
   9   6   1         15.33         11.52         7.00 o                         
  10   6   1          0.03         14.37         8.42 o                         
  11   6   1         82.63         53.11        16.46 o                         
 -11   7   1         15.59          7.38         6.97 o                         
 -10   7   1         15.44         15.42         7.23 o                         
  -9   7   1        105.41        105.58        12.94 o                         
  -8   7   1         10.98         10.28         7.07 o                         
  -7   7   1        132.42        138.34         9.25 o                         
  -6   7   1          4.06          6.29         3.27 o                         
  -5   7   1        309.49        323.83        13.89 o                         
  -4   7   1        993.69       1044.02        26.12 o                         
  -3   7   1        121.97        162.93         7.54 o                         
  -2   7   1         57.71         67.28         4.26 o                         
  -1   7   1       1932.28       1779.20        34.17 o                         
   0   7   1        244.91        255.00         7.88 o                         
   1   7   1        374.95        369.32        10.87 o                         
   2   7   1       7833.32       7852.18       174.24 o                         
   3   7   1         52.19         56.90         4.49 o                         
   4   7   1       1282.45       1265.32        29.87 o                         
   5   7   1         13.32         13.27         3.45 o                         
   6   7   1        123.56        120.95         8.11 o                         
   7   7   1        154.30        168.76        14.36 o                         
   8   7   1          3.69          1.11         5.27 o                         
   9   7   1         73.73         87.16        10.59 o                         
  10   7   1          7.89         -4.57        12.25 o                         
  11   7   1         36.53         55.16        17.33 o                         
 -11   8   1         18.63          7.94        10.02 o                         
 -10   8   1         27.95         19.25         9.97 o                         
  -9   8   1         24.69         11.31         7.60 o                         
  -8   8   1         35.49         24.02         8.51 o                         
  -7   8   1         14.67         10.36         4.38 o                         
  -6   8   1        490.55        468.99        19.51 o                         
  -5   8   1        373.35        386.03        14.91 o                         
  -4   8   1        324.61        338.81        12.86 o                         
  -3   8   1       1015.29       1014.25        25.85 o                         
  -2   8   1        939.72        994.84        25.43 o                         
  -1   8   1         29.60         19.24         3.47 o                         
   0   8   1        204.68        187.91         8.77 o                         
   1   8   1        121.22        122.76         7.13 o                         
   2   8   1       5390.17       5433.77       129.39 o                         
   3   8   1       3091.98       3222.84        80.33 o                         
   4   8   1       2324.19       2281.40        56.04 o                         
   5   8   1         69.56         68.93         6.45 o                         
   6   8   1         16.14         13.01         5.24 o                         
   7   8   1         46.29         21.69         6.10 o                         
   8   8   1          5.93         -1.69         4.96 o                         
   9   8   1         17.61         11.94         9.20 o                         
  10   8   1         17.14         13.20        13.91 o                         
  11   8   1         35.46         41.57        17.54 o                         
 -11   9   1         36.74         46.97        15.55 o                         
 -10   9   1        122.41        121.18        16.25 o                         
  -9   9   1         34.16         22.38         9.34 o                         
  -8   9   1         18.65         14.02         6.75 o                         
  -7   9   1        139.93        134.79        12.09 o                         
  -6   9   1         90.76         59.22         9.23 o                         
  -5   9   1          6.15          4.42         3.63 o                         
  -4   9   1        910.70        909.34        24.44 o                         
  -3   9   1        123.35        161.63        10.73 o                         
  -2   9   1       3918.14       3886.91        86.81 o                         
  -1   9   1        555.81        551.37        18.29 o                         
   0   9   1        507.11        474.70        15.36 o                         
   1   9   1         52.66         53.50         5.14 o                         
   2   9   1        216.42        232.03        11.77 o                         
   3   9   1        436.89        436.82        17.31 o                         
   4   9   1       1397.02       1374.58        34.82 o                         
   5   9   1         29.23         32.42         5.27 o                         
   6   9   1          3.49          4.78         5.56 o                         
   7   9   1          3.22         -5.07         5.95 o                         
   8   9   1         96.97        102.39        13.91 o                         
   9   9   1          0.00         -3.74         8.28 o                         
  10   9   1          0.16        -21.73        14.49 o                         
  11   9   1          0.02          0.96        15.08 o                         
 -11  10   1         11.73        -19.82        13.68 o                         
 -10  10   1        115.42        102.84        14.13 o                         
  -9  10   1        191.54        158.88        19.24 o                         
  -8  10   1          1.50         -9.32         6.21 o                         
  -7  10   1         41.26         25.33        12.15 o                         
  -6  10   1          0.08         -4.26         3.36 o                         
  -5  10   1        101.21        124.10         9.03 o                         
  -4  10   1        175.84        169.58         9.68 o                         
  -3  10   1        125.44        115.91         8.79 o                         
  -2  10   1        171.57        187.88        10.22 o                         
  -1  10   1        919.67        975.83        27.08 o                         
   0  10   1       1257.53       1324.82        35.18 o                         
   1  10   1         47.71         38.28         4.78 o                         
   2  10   1       2285.39       2396.29        59.07 o                         
   3  10   1         29.72         37.15         5.04 o                         
   4  10   1       1114.17       1142.81        30.69 o                         
   5  10   1         93.40         99.06         6.66 o                         
   6  10   1        244.29        249.25        20.12 o                         
   7  10   1        339.12        338.35        20.30 o                         
   8  10   1          0.46          0.33         5.32 o                         
   9  10   1          8.82          5.40        10.03 o                         
  10  10   1         46.58         34.04        16.53 o                         
 -10  11   1         22.56          3.03        10.67 o                         
  -9  11   1          0.20          4.91         7.95 o                         
  -8  11   1         39.13         26.67         8.93 o                         
  -7  11   1         11.98          2.77         7.45 o                         
  -6  11   1        156.84        124.44        11.36 o                         
  -5  11   1          6.26         -1.46         4.36 o                         
  -4  11   1         72.58         69.13         6.37 o                         
  -3  11   1          3.95         -2.11         4.25 o                         
  -2  11   1         26.07         27.80         5.11 o                         
  -1  11   1        153.84        175.78        10.08 o                         
   0  11   1        349.32        326.81        13.45 o                         
   1  11   1         37.49         44.87         5.16 o                         
   2  11   1         32.77         31.04         4.76 o                         
   3  11   1       1280.32       1324.83        43.89 o                         
   4  11   1        262.71        270.95        13.73 o                         
   5  11   1        103.46        110.87         7.39 o                         
   6  11   1         12.05          5.51         6.64 o                         
   7  11   1         10.62         -2.81         6.06 o                         
   8  11   1         30.76         18.31         9.84 o                         
   9  11   1          0.01          2.79        10.53 o                         
  10  11   1         37.75         11.52        15.05 o                         
 -10  12   1          2.08         -3.95         9.63 o                         
  -9  12   1          1.52          2.35         7.84 o                         
  -8  12   1         17.52         14.05         8.67 o                         
  -7  12   1          0.25         -0.95         5.93 o                         
  -6  12   1          7.87          3.85         8.14 o                         
  -5  12   1        118.66        112.21         8.56 o                         
  -4  12   1        114.73        114.05         9.13 o                         
  -3  12   1         62.93         57.63         7.23 o                         
  -2  12   1          3.87         12.78         4.79 o                         
  -1  12   1        191.17        193.31        14.29 o                         
   0  12   1         40.77         34.15         5.00 o                         
   1  12   1        468.27        508.84        18.63 o                         
   2  12   1        695.64        773.11        25.15 o                         
   3  12   1         19.46         21.55         3.97 o                         
   4  12   1        286.10        271.17        13.89 o                         
   5  12   1         99.36        107.85        11.87 o                         
   6  12   1        155.74        166.64        14.94 o                         
   7  12   1         70.90         40.18         9.81 o                         
   8  12   1         83.77         88.81        11.47 o                         
   9  12   1          0.05          7.89        12.92 o                         
  10  12   1         68.86         46.45        27.00 o                         
 -10  13   1         16.30        -12.55        16.76 o                         
  -9  13   1          0.59        -14.20         9.47 o                         
  -8  13   1         23.05         29.15         8.45 o                         
  -7  13   1         58.43         44.52        11.83 o                         
  -6  13   1         42.86         32.08         8.52 o                         
  -5  13   1         24.62         18.10         5.37 o                         
  -4  13   1         57.01         51.51         7.25 o                         
  -3  13   1         49.78         43.34         6.77 o                         
  -2  13   1        154.56        181.70        12.25 o                         
  -1  13   1        353.91        369.17        18.19 o                         
   0  13   1        401.54        396.61        19.18 o                         
   1  13   1        379.49        441.16        17.21 o                         
   2  13   1        596.73        616.99        21.63 o                         
   3  13   1        391.58        399.64        14.61 o                         
   4  13   1        183.67        156.27        11.31 o                         
   5  13   1         58.11         45.08        13.05 o                         
   6  13   1        159.16        185.87        18.00 o                         
   7  13   1         23.31         11.62         5.97 o                         
   8  13   1         14.58         10.70         8.16 o                         
   9  13   1          1.38          7.05        12.45 o                         
  -9  14   1          0.27        -10.13         7.51 o                         
  -8  14   1          1.60          8.31         9.96 o                         
  -7  14   1         17.16         20.00         8.59 o                         
  -6  14   1          0.04         -4.65         7.04 o                         
  -5  14   1        407.30        375.01        25.88 o                         
  -4  14   1          7.90         -7.00         4.67 o                         
  -3  14   1         10.99          2.31         5.83 o                         
  -2  14   1        104.95        105.46        10.10 o                         
  -1  14   1        217.43        253.67        15.32 o                         
   0  14   1         59.70         65.02         8.13 o                         
   1  14   1        184.46        196.34        14.45 o                         
   2  14   1        409.89        473.79        25.01 o                         
   3  14   1         49.66         46.31         7.45 o                         
   4  14   1         30.38         17.13         6.58 o                         
   5  14   1         20.30          9.52         7.17 o                         
   6  14   1         12.28         -1.36         7.84 o                         
   7  14   1         27.65         25.52        10.83 o                         
   8  14   1          0.96         -9.22         7.68 o                         
   9  14   1          9.77         20.11        14.41 o                         
  -9  15   1         11.30          1.55         9.11 o                         
  -8  15   1         57.77         81.29        18.99 o                         
  -7  15   1          0.64         11.70         8.16 o                         
  -6  15   1        203.93        213.10        24.27 o                         
  -5  15   1          5.31          6.69         7.70 o                         
  -4  15   1         11.12          0.79         5.74 o                         
  -3  15   1         21.40         22.08         6.52 o                         
  -2  15   1         68.01         63.67        10.28 o                         
  -1  15   1          0.38         -4.01         7.47 o                         
   0  15   1        252.05        266.11        20.38 o                         
   1  15   1       1232.45       1306.65        48.37 o                         
   2  15   1          5.03         -0.41         6.04 o                         
   3  15   1          0.07          1.28         5.38 o                         
   4  15   1         30.92         20.66         8.74 o                         
   5  15   1        479.17        486.91        35.42 o                         
   6  15   1         93.04         69.30        11.78 o                         
   7  15   1          2.07         11.89         7.55 o                         
   8  15   1          6.66          6.97        12.81 o                         
  -8  16   1          1.21         -6.27         9.13 o                         
  -7  16   1         30.08         29.46        10.88 o                         
  -6  16   1          1.37         -5.18        15.02 o                         
  -5  16   1          1.14         -8.55         6.72 o                         
  -4  16   1        158.58        160.66        19.11 o                         
  -3  16   1         12.49          0.99         5.62 o                         
  -2  16   1         56.12         57.83         9.75 o                         
  -1  16   1         17.70          6.53         7.28 o                         
   0  16   1         45.91         34.06         9.09 o                         
   1  16   1          2.44         10.74         6.10 o                         
   2  16   1         15.25         -3.40         7.04 o                         
   3  16   1        299.52        335.48        27.35 o                         
   4  16   1          1.11          3.30         8.52 o                         
   5  16   1        121.79        116.69        15.74 o                         
   6  16   1         17.29         12.01         9.61 o                         
   7  16   1         83.91         72.97        16.40 o                         
   8  16   1         13.39          2.74        14.43 o                         
  -8  17   1         83.92         89.20        21.98 o                         
  -7  17   1         43.26         48.02        13.30 o                         
  -6  17   1         79.23         85.35        15.60 o                         
  -5  17   1         23.62         13.47        10.43 o                         
  -4  17   1          2.67          0.09         8.71 o                         
  -3  17   1        437.28        397.81        27.95 o                         
  -2  17   1         24.63          7.94         7.04 o                         
  -1  17   1          1.02         -6.66         7.67 o                         
   0  17   1         31.76         24.23         9.10 o                         
   1  17   1         59.28         27.37        10.55 o                         
   2  17   1          3.50          7.43         6.69 o                         
   3  17   1        182.17        195.48        25.15 o                         
   4  17   1         13.79         24.91        11.57 o                         
   5  17   1         27.26         11.32         9.76 o                         
   6  17   1         64.50         52.02        12.34 o                         
   7  17   1          6.38          9.58         8.05 o                         
  -7  18   1          1.61        -13.78         9.18 o                         
  -6  18   1          3.88        -12.30         9.20 o                         
  -5  18   1        107.05        102.25        16.12 o                         
  -4  18   1         58.60         46.41        11.32 o                         
  -3  18   1         97.58         64.32        17.67 o                         
  -2  18   1         32.95         32.53         9.95 o                         
  -1  18   1          1.60          6.39         9.54 o                         
   0  18   1        171.32        155.47        17.47 o                         
   1  18   1          6.13         11.42         7.58 o                         
   2  18   1        201.88        218.15        25.98 o                         
   3  18   1        204.17        185.06        22.49 o                         
   4  18   1          3.76         10.55        10.27 o                         
   5  18   1          1.69         -7.39         9.01 o                         
   6  18   1          1.49          6.12         9.85 o                         
   7  18   1          2.83          6.14        15.66 o                         
  -6  19   1         18.54          6.96        13.52 o                         
  -5  19   1         26.26         29.53        22.10 o                         
  -4  19   1          0.32         12.42        12.07 o                         
  -3  19   1         90.10         81.27        17.89 o                         
  -2  19   1          7.65         -5.55        10.27 o                         
  -1  19   1          0.39         14.52         9.08 o                         
   0  19   1          0.41          4.52         7.95 o                         
   1  19   1         11.56         28.31        14.26 o                         
   2  19   1         72.08         63.24        13.85 o                         
   3  19   1        170.11        185.41        22.86 o                         
   4  19   1         91.86         68.56        15.62 o                         
   5  19   1          1.26         -2.80        10.46 o                         
   6  19   1         27.96         21.41        12.89 o                         
  -6  20   1         18.68          3.70        11.36 o                         
  -5  20   1         62.31        104.72        21.29 o                         
  -4  20   1         20.25         19.73        13.12 o                         
  -3  20   1        170.35        217.15        34.84 o                         
  -2  20   1          0.03         -1.22        14.16 o                         
  -1  20   1         35.49         46.84        11.48 o                         
   0  20   1        251.01        262.74        34.20 o                         
   1  20   1         43.22         60.09        25.54 o                         
   2  20   1          0.20         -4.20        10.68 o                         
   3  20   1         11.07          6.44        11.38 o                         
   4  20   1         11.84          7.85        10.41 o                         
   5  20   1         10.66         19.13        12.73 o                         
  -4  21   1          5.17         -0.47        11.57 o                         
  -3  21   1         99.53         90.20        19.10 o                         
  -2  21   1         43.84         71.99        18.28 o                         
  -1  21   1          0.12         -4.70        15.10 o                         
   0  21   1         19.46         22.05        12.95 o                         
   1  21   1         26.46         26.28        13.60 o                         
   2  21   1         33.25         36.63        15.77 o                         
   3  21   1         46.21         44.57        13.30 o                         
   4  21   1        172.91        215.42        26.15 o                         
  -3  22   1          0.56         24.29        15.69 o                         
  -2  22   1         54.25         18.38        17.61 o                         
  -1  22   1        111.81        129.43        31.74 o                         
   0  22   1          0.11         -0.30        18.91 o                         
   1  22   1          3.07          7.54        12.30 o                         
   2  22   1          0.52         -1.55        11.92 o                         
 -12   0   2        119.87        121.41        51.11 o                         
 -10   0   2        596.38        758.97        53.42 o                         
  -8   0   2        536.83        570.03        26.66 o                         
  -6   0   2         31.69         16.34         4.12 o                         
  -4   0   2       3524.36       3236.33        77.89 o                         
  -2   0   2       1853.88       1760.33        47.87 o                         
   0   0   2         52.75         78.15         5.28 o                         
   2   0   2        306.01        311.13        16.58 o                         
   4   0   2       4085.79       4324.93       114.43 o                         
   6   0   2          4.33          4.79         3.72 o                         
   8   0   2        910.18        951.88        49.90 o                         
  10   0   2          1.69         -8.55         9.11 o                         
 -12   1   2        240.93        286.05        31.75 o                         
 -11   1   2         25.84         26.70        11.37 o                         
 -10   1   2         73.40         69.85        12.64 o                         
  -9   1   2         79.19         63.65         8.39 o                         
  -8   1   2         81.66         88.61         7.54 o                         
  -7   1   2         82.36         75.02         5.72 o                         
  -6   1   2        137.70        138.47         7.58 o                         
  -5   1   2        612.67        600.71        16.65 o                         
  -4   1   2        493.91        435.34        10.11 o                         
  -3   1   2       2327.99       2154.35        38.07 o                         
  -2   1   2       1126.00        953.73        20.24 o                         
  -1   1   2       7568.95       7377.34       142.86 o                         
   0   1   2        724.80        537.89        13.10 o                         
   1   1   2      17022.93      17340.46       359.31 o                         
   2   1   2         27.50         34.59         2.26 o                         
   3   1   2        805.44        734.51        16.23 o                         
   4   1   2       1497.53       1687.21        32.56 o                         
   5   1   2        348.91        401.19        11.32 o                         
   6   1   2       2164.80       2224.51        52.10 o                         
   7   1   2         33.92         39.22         5.40 o                         
   8   1   2         34.35         40.12         7.38 o                         
   9   1   2         54.22         45.94         8.93 o                         
  10   1   2          2.29         -2.42         5.99 o                         
  11   1   2         20.50         29.21        14.63 o                         
 -12   2   2          2.92         12.93        10.18 o                         
 -11   2   2         25.67         20.22         9.76 o                         
 -10   2   2         55.54         56.15        12.45 o                         
  -9   2   2        457.28        463.40        21.60 o                         
  -8   2   2        108.18        110.46         8.14 o                         
  -7   2   2          5.29          6.29         4.01 o                         
  -6   2   2        325.84        297.70        11.55 o                         
  -5   2   2         85.61         71.63         5.05 o                         
  -4   2   2         97.48         79.91         4.02 o                         
  -3   2   2        852.74        797.16        16.87 o                         
  -2   2   2       3945.18       3551.33        62.40 o                         
  -1   2   2      12295.06      11836.01       201.30 o                         
   0   2   2      10286.92       9754.68       195.28 o                         
   1   2   2       7111.26       6677.01       140.09 o                         
   2   2   2       7620.53       7122.79       173.71 o                         
   3   2   2        763.57        792.16        18.69 o                         
   4   2   2         34.63         42.41         3.29 o                         
   5   2   2        219.36        226.28         7.21 o                         
   6   2   2        369.95        412.73        12.44 o                         
   7   2   2        160.08        169.73         8.16 o                         
   8   2   2          0.05         -5.30         3.53 o                         
   9   2   2          7.73          6.07         5.58 o                         
  10   2   2         21.38         31.80        10.89 o                         
  11   2   2          0.11         -0.70         7.58 o                         
 -12   3   2         17.95         47.05        20.81 o                         
 -11   3   2        161.95        196.45        23.20 o                         
 -10   3   2         55.78         37.81         9.97 o                         
  -9   3   2        348.67        422.41        23.77 o                         
  -8   3   2        222.44        250.39        13.79 o                         
  -7   3   2        473.55        473.63        18.67 o                         
  -6   3   2        300.04        341.07        12.78 o                         
  -5   3   2          4.97          1.88         2.61 o                         
  -4   3   2       1281.87       1237.76        26.01 o                         
  -3   3   2        139.93        154.84         5.33 o                         
  -2   3   2        874.05        782.64        14.62 o                         
  -1   3   2       2124.30       2017.40        35.41 o                         
   0   3   2       7362.95       6809.51       127.82 o                         
   1   3   2      19828.48      20258.50       461.22 o                         
   2   3   2        693.81        663.57        22.18 o                         
   3   3   2       2597.37       2571.91        57.68 o                         
   4   3   2        232.00        231.37         8.52 o                         
   5   3   2         80.57         88.27         4.21 o                         
   6   3   2         77.94         72.89         4.93 o                         
   7   3   2        146.49        146.37         8.46 o                         
   8   3   2        544.53        552.05        20.99 o                         
   9   3   2          6.34          2.19         8.89 o                         
  10   3   2         26.10         30.59         8.26 o                         
  11   3   2         16.95         41.71        10.40 o                         
 -12   4   2          9.60          9.31        16.20 o                         
 -11   4   2         24.16         11.53        10.82 o                         
 -10   4   2          8.69          2.98         7.96 o                         
  -9   4   2       1273.62       1318.04        45.46 o                         
  -8   4   2          0.12          6.09         4.79 o                         
  -7   4   2         26.58         24.48         5.06 o                         
  -6   4   2        406.45        428.81        16.63 o                         
  -5   4   2        517.06        485.94        14.49 o                         
  -4   4   2        304.71        288.70        10.39 o                         
  -3   4   2          2.05          0.38         1.79 o                         
  -2   4   2        105.01         81.17         3.51 o                         
  -1   4   2       1729.79       1559.38        27.70 o                         
   0   4   2         70.40         44.08         3.02 o                         
   1   4   2      14683.66      14174.64       283.74 o                         
   2   4   2       5666.85       5485.60       122.41 o                         
   3   4   2         28.44         24.45         3.89 o                         
   4   4   2       3105.97       3298.58        79.82 o                         
   5   4   2        812.78        798.51        22.84 o                         
   6   4   2        662.89        687.01        20.50 o                         
   7   4   2         34.66         31.18         4.57 o                         
   8   4   2         32.40         36.13         7.86 o                         
   9   4   2          0.11         -1.91         6.45 o                         
  10   4   2          1.08         -3.83         8.61 o                         
  11   4   2         10.42          6.15        16.90 o                         
 -12   5   2         20.62         22.90        15.10 o                         
 -11   5   2          6.71         -3.64        14.79 o                         
 -10   5   2        144.88        156.89        16.63 o                         
  -9   5   2        319.34        345.01        23.90 o                         
  -8   5   2          0.00         -3.12         4.07 o                         
  -7   5   2          0.13          8.23         4.17 o                         
  -6   5   2         39.41         29.30         4.67 o                         
  -5   5   2        464.32        446.94        15.93 o                         
  -4   5   2       2559.79       2653.29        54.04 o                         
  -3   5   2        138.83        144.05         5.52 o                         
  -2   5   2         68.36         87.89         3.86 o                         
  -1   5   2        107.07         94.48         4.22 o                         
   0   5   2        297.57        304.88         9.87 o                         
   1   5   2         75.93         77.48         4.65 o                         
   2   5   2        297.69        305.00         9.72 o                         
   3   5   2      10266.04      10562.84       272.25 o                         
   4   5   2       1146.16       1132.42        32.95 o                         
   5   5   2        879.20        919.34        25.58 o                         
   6   5   2         17.82         24.95         3.71 o                         
   7   5   2         17.03         12.35         3.40 o                         
   8   5   2         19.74         11.09         4.11 o                         
   9   5   2          0.49         -6.44         5.61 o                         
  10   5   2          8.30         11.25        10.36 o                         
  11   5   2          2.82         -7.34        14.86 o                         
 -12   6   2         14.65          8.38        10.80 o                         
 -11   6   2         68.52         60.08        13.59 o                         
 -10   6   2         48.21         38.40        10.58 o                         
  -9   6   2         67.16         58.22        11.43 o                         
  -8   6   2         65.36         58.84         7.83 o                         
  -7   6   2         10.58          8.68         4.25 o                         
  -6   6   2          0.02         -2.79         3.45 o                         
  -5   6   2        324.29        314.77        12.10 o                         
  -4   6   2          6.82         -2.37         3.06 o                         
  -3   6   2        220.48        220.78         8.24 o                         
  -2   6   2        893.48        880.87        19.41 o                         
  -1   6   2        107.11        117.59         4.92 o                         
   0   6   2        173.09        179.39         7.08 o                         
   1   6   2       1239.38       1152.84        25.36 o                         
   2   6   2       1030.05        892.42        23.54 o                         
   3   6   2        439.73        478.13        14.44 o                         
   4   6   2        254.47        222.61        12.34 o                         
   5   6   2        127.43        128.83         9.79 o                         
   6   6   2        312.59        297.59        12.22 o                         
   7   6   2          0.99          1.47         2.60 o                         
   8   6   2         78.97         70.31         7.67 o                         
   9   6   2          5.51         -2.31         7.23 o                         
  10   6   2         78.16         81.52        21.65 o                         
  11   6   2          0.52         -9.30        12.39 o                         
 -12   7   2          7.37         -5.50        11.28 o                         
 -11   7   2         15.82         16.89         9.48 o                         
 -10   7   2         34.39         49.06        10.88 o                         
  -9   7   2        103.39         66.51        11.23 o                         
  -8   7   2        147.63        167.12        11.55 o                         
  -7   7   2        525.43        533.29        19.74 o                         
  -6   7   2        240.74        271.26        12.69 o                         
  -5   7   2        191.15        181.56         9.67 o                         
  -4   7   2         79.69         76.86         6.23 o                         
  -3   7   2       2938.60       2674.15        54.44 o                         
  -2   7   2          6.48         10.27         2.26 o                         
  -1   7   2       1068.81       1089.62        26.76 o                         
   0   7   2       1824.86       1781.69        37.45 o                         
   1   7   2        108.53         97.66         6.13 o                         
   2   7   2       1297.12       1264.05        32.06 o                         
   3   7   2        179.36        158.28         7.79 o                         
   4   7   2       1225.97       1285.14        40.69 o                         
   5   7   2        280.20        276.08        13.10 o                         
   6   7   2         22.01         18.59         4.06 o                         
   7   7   2        176.54        215.15        10.89 o                         
   8   7   2         74.02         47.72        10.92 o                         
   9   7   2          8.60         -1.00         9.72 o                         
  10   7   2         31.93         15.31        12.51 o                         
  11   7   2         38.26         27.97        14.00 o                         
 -11   8   2          2.78          5.53         7.91 o                         
 -10   8   2         38.88         15.36         8.11 o                         
  -9   8   2         33.80         23.16         8.62 o                         
  -8   8   2         77.51         73.68        13.15 o                         
  -7   8   2         82.18         84.58         7.98 o                         
  -6   8   2        455.02        482.11        17.76 o                         
  -5   8   2         10.65          0.48         4.61 o                         
  -4   8   2         23.44         26.24         4.31 o                         
  -3   8   2         20.74         14.83         3.74 o                         
  -2   8   2        505.42        435.56        14.85 o                         
  -1   8   2       1384.08       1363.69        27.98 o                         
   0   8   2        535.69        550.90        16.07 o                         
   1   8   2        544.68        628.59        20.26 o                         
   2   8   2        464.65        388.00        15.61 o                         
   3   8   2        283.06        264.58        10.73 o                         
   4   8   2         40.35         36.95         3.69 o                         
   5   8   2        609.63        581.71        22.72 o                         
   6   8   2          8.44          5.32         5.93 o                         
   7   8   2         86.02         88.16        14.84 o                         
   8   8   2          6.29         -0.05         8.25 o                         
   9   8   2         11.77          6.08         9.98 o                         
  10   8   2         16.23         -6.84        12.23 o                         
 -11   9   2         94.01         53.64        18.18 o                         
 -10   9   2         61.53         56.96        11.65 o                         
  -9   9   2         29.36         22.51         9.17 o                         
  -8   9   2          0.30         -0.26         5.86 o                         
  -7   9   2         19.55         12.42         6.14 o                         
  -6   9   2         44.18         46.31         5.87 o                         
  -5   9   2        181.10        168.33         9.78 o                         
  -4   9   2        312.19        307.22        12.66 o                         
  -3   9   2        270.50        271.30        11.11 o                         
  -2   9   2          1.72         -4.90         3.31 o                         
  -1   9   2          0.05         -3.54         2.88 o                         
   0   9   2         33.15         38.90         6.08 o                         
   1   9   2       1180.46       1210.48        32.01 o                         
   2   9   2         86.85         59.64         6.49 o                         
   3   9   2         53.22         50.36         4.87 o                         
   4   9   2          0.00         -2.59         4.82 o                         
   5   9   2        131.65        146.19        10.43 o                         
   6   9   2        929.54        998.98        33.91 o                         
   7   9   2         85.95         70.21        15.89 o                         
   8   9   2         32.48         33.02        10.12 o                         
   9   9   2          4.53         12.94        10.71 o                         
  10   9   2         15.67         18.16        13.42 o                         
 -11  10   2          1.33          0.74         8.91 o                         
 -10  10   2         38.85          7.49         8.24 o                         
  -9  10   2         80.57         59.48        14.71 o                         
  -8  10   2         15.81          1.43         7.40 o                         
  -7  10   2         20.48         11.04         5.65 o                         
  -6  10   2        211.64        225.74        12.34 o                         
  -5  10   2         52.15         60.47         6.55 o                         
  -4  10   2       1301.91       1365.86        35.81 o                         
  -3  10   2        254.43        250.82        13.06 o                         
  -2  10   2       2508.36       2686.60        62.93 o                         
  -1  10   2        802.42        758.43        22.77 o                         
   0  10   2         37.36         44.66         5.10 o                         
   1  10   2        208.40        230.54        10.86 o                         
   2  10   2          0.62         -2.86         3.32 o                         
   3  10   2          0.55         -1.25         2.82 o                         
   4  10   2         63.23         58.64         9.51 o                         
   5  10   2        381.72        431.04        17.08 o                         
   6  10   2        554.41        511.16        29.12 o                         
   7  10   2        180.03        215.91        17.41 o                         
   8  10   2          7.21         -2.28        14.61 o                         
   9  10   2         49.70         37.32        14.97 o                         
  10  10   2          1.65         -6.23        16.68 o                         
 -11  11   2        121.10        127.69        26.47 o                         
 -10  11   2        117.77        114.17        15.65 o                         
  -9  11   2          0.07         -5.17         6.87 o                         
  -8  11   2          0.38          1.67         6.81 o                         
  -7  11   2          0.57        -13.10         8.95 o                         
  -6  11   2        353.19        339.60        18.73 o                         
  -5  11   2        209.87        212.39        11.91 o                         
  -4  11   2          0.01         -0.57         3.29 o                         
  -3  11   2         12.55          0.75         4.57 o                         
  -2  11   2        195.11        206.27        11.78 o                         
  -1  11   2       1036.87       1039.61        31.67 o                         
   0  11   2        751.61        776.21        23.91 o                         
   1  11   2        382.99        359.13        15.29 o                         
   2  11   2        135.07        115.17         7.90 o                         
   3  11   2         92.03         85.47        11.44 o                         
   4  11   2        314.10        328.41        13.77 o                         
   5  11   2        413.39        421.47        17.82 o                         
   6  11   2         30.42         26.23         8.34 o                         
   7  11   2        332.47        315.63        18.48 o                         
   8  11   2         13.65          8.78        10.47 o                         
   9  11   2          0.85         -9.17        12.62 o                         
  10  11   2         21.18          1.72        17.69 o                         
 -10  12   2         31.55         13.87         7.54 o                         
  -9  12   2          4.50         -2.03        10.34 o                         
  -8  12   2        156.24        142.90        20.20 o                         
  -7  12   2         20.01         24.65         8.64 o                         
  -6  12   2         69.69         74.84         8.67 o                         
  -5  12   2          1.55         -7.48         4.99 o                         
  -4  12   2        730.30        793.55        27.86 o                         
  -3  12   2         33.60         37.87         7.00 o                         
  -2  12   2        220.32        238.45        16.81 o                         
  -1  12   2         26.41         29.18         8.43 o                         
   0  12   2        177.70        192.54        10.28 o                         
   1  12   2          1.44         -0.32         3.10 o                         
   2  12   2         16.60         11.32         4.08 o                         
   3  12   2         20.06         17.30         4.05 o                         
   4  12   2        105.18        120.28         8.97 o                         
   5  12   2        104.92         86.95         9.60 o                         
   6  12   2        424.18        386.25        22.05 o                         
   7  12   2         94.31         71.09         9.35 o                         
   8  12   2         68.71         46.00        13.92 o                         
   9  12   2         25.81          8.31        15.57 o                         
 -10  13   2          1.31          7.37        10.31 o                         
  -9  13   2          3.60         -5.04         7.87 o                         
  -8  13   2        142.82        141.96        17.18 o                         
  -7  13   2         96.19        107.90        20.86 o                         
  -6  13   2          3.42         -4.83         7.94 o                         
  -5  13   2        239.80        234.85        16.48 o                         
  -4  13   2         26.16         11.50         8.48 o                         
  -3  13   2        336.30        346.35        19.80 o                         
  -2  13   2         20.83          9.95         6.75 o                         
  -1  13   2         10.96          7.65         4.74 o                         
   0  13   2        155.19        148.41         9.93 o                         
   1  13   2         11.17          0.33         3.90 o                         
   2  13   2         99.30         87.06         7.65 o                         
   3  13   2        808.80        912.84        28.31 o                         
   4  13   2        216.91        195.28        12.18 o                         
   5  13   2         26.05         11.81         6.55 o                         
   6  13   2        161.47        160.95        14.43 o                         
   7  13   2         35.43         31.81         7.75 o                         
   8  13   2          0.10          0.91        11.46 o                         
   9  13   2         12.06          9.17        17.05 o                         
 -10  14   2         86.26        135.20        22.66 o                         
  -9  14   2         10.84         -5.17         9.78 o                         
  -8  14   2        124.31        130.54        19.44 o                         
  -7  14   2         20.86         22.82        11.49 o                         
  -6  14   2         76.71         58.06        13.67 o                         
  -5  14   2         47.24         28.82         8.22 o                         
  -4  14   2         39.03         19.30         9.23 o                         
  -3  14   2         33.29         20.62         7.87 o                         
  -2  14   2          0.16          0.45         6.96 o                         
  -1  14   2          6.27          1.21         5.37 o                         
   0  14   2         26.87         25.20         6.11 o                         
   1  14   2        337.43        355.53        16.22 o                         
   2  14   2        112.85        115.82         9.17 o                         
   3  14   2         12.41         11.16         5.59 o                         
   4  14   2        471.03        394.85        28.17 o                         
   5  14   2        108.37         99.57        11.59 o                         
   6  14   2        174.00        168.22        26.77 o                         
   7  14   2         11.00          7.03         6.88 o                         
   8  14   2        128.47        104.91        20.01 o                         
   9  14   2         14.75         -1.60        16.39 o                         
  -9  15   2         66.44         60.03        19.36 o                         
  -8  15   2          0.48         15.82        12.24 o                         
  -7  15   2         44.52         39.88        18.16 o                         
  -6  15   2        275.44        258.55        22.76 o                         
  -5  15   2         36.14         17.86        10.05 o                         
  -4  15   2          2.84         -7.84         5.23 o                         
  -3  15   2          6.62          1.07         7.10 o                         
  -2  15   2        994.54       1020.67        46.47 o                         
  -1  15   2        256.09        289.94        20.32 o                         
   0  15   2         48.55         46.56        12.96 o                         
   1  15   2         64.87         51.96         9.09 o                         
   2  15   2         59.97         61.90         9.27 o                         
   3  15   2        104.37        102.01        14.50 o                         
   4  15   2         23.62          4.87         7.79 o                         
   5  15   2         25.90         12.96         8.80 o                         
   6  15   2          0.59        -11.82         7.88 o                         
   7  15   2          1.62          5.02        11.64 o                         
   8  15   2         52.05         37.25        16.39 o                         
  -9  16   2          0.50         -2.32        12.89 o                         
  -8  16   2         31.21         10.40        11.48 o                         
  -7  16   2        119.25        104.07        16.31 o                         
  -6  16   2         33.77         17.59        12.24 o                         
  -5  16   2         27.69         13.71         9.07 o                         
  -4  16   2         59.08         45.18        11.61 o                         
  -3  16   2         67.75         62.61        10.25 o                         
  -2  16   2        167.08        184.27        15.28 o                         
  -1  16   2        127.10        114.23        16.84 o                         
   0  16   2        344.67        393.42        23.99 o                         
   1  16   2         31.48         17.73         9.58 o                         
   2  16   2        553.32        553.90        29.11 o                         
   3  16   2         18.15          7.20         7.20 o                         
   4  16   2        454.70        522.01        32.31 o                         
   5  16   2        100.34         68.31        22.64 o                         
   6  16   2         42.53         47.74        12.81 o                         
   7  16   2         29.44         19.84         9.58 o                         
   8  16   2         40.95         47.25        18.28 o                         
  -8  17   2         19.11          8.39        12.66 o                         
  -7  17   2          4.80         32.78        13.04 o                         
  -6  17   2          1.18          2.66        10.21 o                         
  -5  17   2         38.49         41.04        14.26 o                         
  -4  17   2        115.50         86.58        19.69 o                         
  -3  17   2          2.86          0.32         6.13 o                         
  -2  17   2         18.01          5.49         7.88 o                         
  -1  17   2        475.18        492.37        30.48 o                         
   0  17   2          0.07         -0.42         6.40 o                         
   1  17   2        166.69        166.30        16.50 o                         
   2  17   2       1341.66       1452.49        60.88 o                         
   3  17   2          5.05          7.39         8.66 o                         
   4  17   2         39.82         49.90        11.78 o                         
   5  17   2          0.05         -8.65         7.72 o                         
   6  17   2          3.95          6.90         6.00 o                         
   7  17   2          0.00          5.74        13.47 o                         
  -7  18   2         15.00         -0.62        14.43 o                         
  -6  18   2          3.20         -5.14        10.32 o                         
  -5  18   2          1.34          6.84        11.39 o                         
  -4  18   2          1.68          3.88         8.95 o                         
  -3  18   2         53.44         65.78        10.68 o                         
  -2  18   2        103.89         55.57        11.33 o                         
  -1  18   2        107.26         90.16        14.54 o                         
   0  18   2         69.35         60.85        11.06 o                         
   1  18   2         39.02         14.86        11.10 o                         
   2  18   2        104.65         92.72        17.48 o                         
   3  18   2         58.99         52.13        13.12 o                         
   4  18   2         74.35         74.11        18.35 o                         
   5  18   2         38.92         56.44        14.44 o                         
   6  18   2          8.42          4.93        10.00 o                         
  -7  19   2         10.23         -6.01        11.49 o                         
  -6  19   2          1.74         -0.30        12.99 o                         
  -5  19   2         10.35         14.89        12.79 o                         
  -4  19   2          2.25         16.19        13.48 o                         
  -3  19   2          8.30         11.89        11.69 o                         
  -2  19   2         54.17         47.71        11.12 o                         
  -1  19   2         18.13         10.67         7.21 o                         
   0  19   2          0.82         -2.36         7.95 o                         
   1  19   2          0.55         -3.41        13.73 o                         
   2  19   2          1.86         -5.69         9.50 o                         
   3  19   2          2.73         17.84        12.07 o                         
   4  19   2         32.16         51.58        13.18 o                         
   5  19   2         13.48          9.53        12.99 o                         
   6  19   2         98.78        125.97        19.19 o                         
  -6  20   2          6.47         17.18        14.39 o                         
  -5  20   2         21.52         15.41        13.65 o                         
  -4  20   2        113.58         90.18        20.22 o                         
  -3  20   2          0.03         -4.66        11.18 o                         
  -2  20   2        102.43         71.79        17.04 o                         
  -1  20   2         61.37         55.27        11.69 o                         
   0  20   2        115.27         90.78        24.34 o                         
   1  20   2         68.26         56.73        15.37 o                         
   2  20   2         29.64          5.71        11.64 o                         
   3  20   2        331.71        319.78        30.13 o                         
   4  20   2         89.77        113.83        31.87 o                         
   5  20   2         18.29         15.75        12.65 o                         
  -4  21   2          8.64          8.85        12.02 o                         
  -3  21   2         20.41         -8.87        12.37 o                         
  -2  21   2         49.83         54.50        17.52 o                         
  -1  21   2         41.43         46.89        17.75 o                         
   0  21   2         61.57         45.32        15.30 o                         
   1  21   2          2.81         -0.10        12.31 o                         
   2  21   2          2.39          1.89        11.51 o                         
   3  21   2         75.84         99.11        16.39 o                         
   4  21   2         13.74         13.88        12.46 o                         
  -3  22   2         12.40         22.01        15.81 o                         
  -2  22   2         41.53          6.71        22.03 o                         
  -1  22   2         36.64         23.51        33.37 o                         
   0  22   2         15.07          6.24        18.10 o                         
   1  22   2         18.42         26.52        13.30 o                         
   2  22   2          5.16          8.01        11.81 o                         
 -11   0   3        899.78       1103.58       145.44 o                         
  -9   0   3         19.98          8.97         8.52 o                         
  -7   0   3         74.92         78.67         8.36 o                         
  -5   0   3        438.70        473.96        20.11 o                         
  -3   0   3        527.20        494.53        17.00 o                         
  -1   0   3       9206.16       8710.21       281.76 o                         
   1   0   3       7481.21       6987.84       191.39 o                         
   3   0   3        794.23        770.01        25.01 o                         
   5   0   3       1407.17       1320.57        46.11 o                         
   7   0   3       1442.97       1412.03        50.87 o                         
   9   0   3          0.72          6.39         7.52 o                         
  11   0   3          0.01         -8.85         7.94 o                         
 -12   1   3          8.17         29.06        14.74 o                         
 -11   1   3          0.00         10.85        12.49 o                         
 -10   1   3        331.71        382.19        24.75 o                         
  -9   1   3        831.62        919.18        32.64 o                         
  -8   1   3          2.81         -3.68         3.55 o                         
  -7   1   3         56.30         52.30         6.10 o                         
  -6   1   3        151.17        158.95         7.88 o                         
  -5   1   3          0.03         -2.29         1.88 o                         
  -4   1   3       2417.72       2330.95        45.79 o                         
  -3   1   3        817.63        847.66        18.44 o                         
  -2   1   3       1135.94       1078.97        24.68 o                         
  -1   1   3       2578.72       2374.01        49.88 o                         
   0   1   3        294.24        252.05         8.77 o                         
   1   1   3       5075.53       4758.40        96.73 o                         
   2   1   3       4076.63       3689.27        78.74 o                         
   3   1   3       1254.44       1207.28        24.89 o                         
   4   1   3        193.21        184.69         6.66 o                         
   5   1   3         42.33         49.96         3.62 o                         
   6   1   3        459.13        483.58        16.44 o                         
   7   1   3         38.35         36.37         6.29 o                         
   8   1   3         32.16         30.31         7.31 o                         
   9   1   3          5.13          7.03         8.68 o                         
  10   1   3          5.46          8.22         6.51 o                         
  11   1   3         24.03         13.99         7.99 o                         
 -12   2   3        172.58        167.30        36.52 o                         
 -11   2   3          1.87          5.06        10.96 o                         
 -10   2   3         45.32         43.23        11.65 o                         
  -9   2   3         24.53         25.65         6.90 o                         
  -8   2   3         84.94         86.22         8.08 o                         
  -7   2   3        488.64        521.33        18.53 o                         
  -6   2   3         26.90         28.13         5.32 o                         
  -5   2   3          3.12          2.79         2.84 o                         
  -4   2   3         11.34          7.07         2.86 o                         
  -3   2   3         29.45         17.73         2.95 o                         
  -2   2   3       9932.71       9579.27       174.39 o                         
  -1   2   3          8.97         13.72         2.16 o                         
   0   2   3       2281.47       2062.40        45.71 o                         
   1   2   3        199.41        197.71         7.31 o                         
   2   2   3       2333.90       2198.21        48.23 o                         
   3   2   3        422.82        405.04        12.34 o                         
   4   2   3         51.97         57.56         3.81 o                         
   5   2   3        409.61        440.17        13.42 o                         
   6   2   3        197.44        194.71         9.48 o                         
   7   2   3          1.89          3.96         3.53 o                         
   8   2   3        338.64        381.56        20.19 o                         
   9   2   3          4.79         10.59         5.30 o                         
  10   2   3         11.46         10.55         6.13 o                         
  11   2   3          0.46          6.41         9.52 o                         
 -12   3   3         42.13         40.00        12.64 o                         
 -11   3   3         95.93         89.70        20.76 o                         
 -10   3   3        320.18        358.91        24.07 o                         
  -9   3   3       1465.33       1695.56        51.38 o                         
  -8   3   3          0.72          0.55         4.11 o                         
  -7   3   3       1869.44       2017.05        54.08 o                         
  -6   3   3         14.09         21.52         4.57 o                         
  -5   3   3        669.77        656.64        19.44 o                         
  -4   3   3          1.12         -0.86         2.62 o                         
  -3   3   3       1539.33       1470.09        28.26 o                         
  -2   3   3         47.60         43.82         2.97 o                         
  -1   3   3       8777.75       8477.78       149.97 o                         
   0   3   3        171.18        170.34         6.74 o                         
   1   3   3        180.20        186.67         7.41 o                         
   2   3   3       2409.71       2214.66        55.06 o                         
   3   3   3         55.32         62.76         6.38 o                         
   4   3   3        524.76        519.24        16.17 o                         
   5   3   3        350.59        399.49        13.70 o                         
   6   3   3          1.96          5.27         3.33 o                         
   7   3   3          1.04          4.20         3.39 o                         
   8   3   3         17.98         16.69         5.47 o                         
   9   3   3         31.35          9.95         6.10 o                         
  10   3   3         14.45         15.96         7.37 o                         
  11   3   3          0.23         -2.11        12.62 o                         
 -12   4   3          9.47          1.54        11.05 o                         
 -11   4   3          9.68          8.48        14.31 o                         
 -10   4   3        789.20        872.48        39.98 o                         
  -9   4   3          2.14          9.03         7.63 o                         
  -8   4   3          2.94          2.29         5.68 o                         
  -7   4   3         90.52         98.55         7.07 o                         
  -6   4   3        124.32        119.84        11.86 o                         
  -5   4   3        113.96        107.60         7.54 o                         
  -4   4   3        151.41        140.30         6.17 o                         
  -3   4   3        227.77        207.49         6.71 o                         
  -2   4   3        930.40        899.84        17.50 o                         
  -1   4   3        122.52         80.50         4.25 o                         
   0   4   3        948.51        902.40        19.37 o                         
   1   4   3        880.86        802.54        20.35 o                         
   2   4   3        159.37        149.38         8.65 o                         
   3   4   3         61.28         78.19        12.16 o                         
   4   4   3       1747.27       1692.95        73.03 o                         
   5   4   3         27.06         39.84         5.84 o                         
   6   4   3          5.57          5.53         4.25 o                         
   7   4   3         45.15         34.87         5.80 o                         
   8   4   3         76.11        106.93         9.21 o                         
   9   4   3          8.75          1.50         4.76 o                         
  10   4   3          0.39         -0.99         9.99 o                         
  11   4   3          2.00         12.55         9.87 o                         
 -12   5   3         10.47         10.06        10.94 o                         
 -11   5   3         24.11         10.81        13.07 o                         
 -10   5   3         60.90         54.98        11.50 o                         
  -9   5   3         16.62         20.02         8.82 o                         
  -8   5   3        380.74        403.65        19.35 o                         
  -7   5   3        832.45        825.50        33.43 o                         
  -6   5   3         50.68         46.25         4.97 o                         
  -5   5   3         43.81         38.18         4.03 o                         
  -4   5   3         77.71         76.38         5.30 o                         
  -3   5   3        284.73        321.15         9.35 o                         
  -2   5   3        336.27        325.46         8.95 o                         
  -1   5   3        582.44        522.47        12.39 o                         
   0   5   3       4704.45       4652.38        91.00 o                         
   1   5   3        747.32        693.95        17.86 o                         
   2   5   3        245.84        209.57         7.75 o                         
   3   5   3         87.34         94.95         7.10 o                         
   4   5   3        671.27        655.36        24.82 o                         
   5   5   3         38.69         24.63         4.89 o                         
   6   5   3         87.18         76.38         7.62 o                         
   7   5   3          2.92         -7.45         4.97 o                         
   8   5   3        131.11         99.66        12.78 o                         
   9   5   3         58.57         53.52        12.93 o                         
  10   5   3         18.95          6.81        11.20 o                         
  11   5   3         81.94         75.50        17.86 o                         
 -12   6   3         35.33          6.10        11.55 o                         
 -11   6   3        100.52         77.36        14.80 o                         
 -10   6   3         18.59         13.87        13.11 o                         
  -9   6   3        122.60        117.92        14.57 o                         
  -8   6   3        217.64        216.26        14.81 o                         
  -7   6   3       1175.51       1232.81        32.51 o                         
  -6   6   3        357.70        341.67        12.85 o                         
  -5   6   3          3.22         -1.45         3.82 o                         
  -4   6   3        330.78        365.80        13.09 o                         
  -3   6   3        436.18        458.96        13.37 o                         
  -2   6   3       2286.82       2334.12        44.98 o                         
  -1   6   3        718.84        671.00        15.72 o                         
   0   6   3        714.51        659.77        17.86 o                         
   1   6   3        338.44        318.28        11.72 o                         
   2   6   3        237.00        211.60         8.06 o                         
   3   6   3          3.34         -1.87         2.77 o                         
   4   6   3       1959.09       1914.16        56.98 o                         
   5   6   3        684.28        685.60        26.97 o                         
   6   6   3        462.56        457.45        21.56 o                         
   7   6   3          9.33         -0.63         4.82 o                         
   8   6   3         55.48         45.98         9.84 o                         
   9   6   3         37.96         61.82        13.88 o                         
  10   6   3          0.90          7.01        11.39 o                         
 -12   7   3          6.07         -5.61        11.72 o                         
 -11   7   3         17.49         10.18        10.65 o                         
 -10   7   3         41.37         29.13         9.90 o                         
  -9   7   3          5.50          6.17         9.53 o                         
  -8   7   3       3718.84       4093.62       117.13 o                         
  -7   7   3        669.09        696.71        21.73 o                         
  -6   7   3        487.63        488.72        18.45 o                         
  -5   7   3        990.94        997.63        27.29 o                         
  -4   7   3         86.51        117.92         7.56 o                         
  -3   7   3        329.23        308.42        10.78 o                         
  -2   7   3         45.77         51.20         4.25 o                         
  -1   7   3         17.10         26.26         3.57 o                         
   0   7   3         14.71         10.02         3.20 o                         
   1   7   3          0.69         -0.30         2.50 o                         
   2   7   3        960.78       1007.15        29.69 o                         
   3   7   3       5224.63       5183.51       123.01 o                         
   4   7   3       1604.14       1674.09        55.53 o                         
   5   7   3         41.44         32.31         7.09 o                         
   6   7   3        126.88        139.56        10.55 o                         
   7   7   3        240.41        231.16        14.15 o                         
   8   7   3         61.41         41.47         9.77 o                         
   9   7   3         41.96         55.31        12.96 o                         
  10   7   3         19.41         27.57        14.92 o                         
 -11   8   3         13.15         12.57        11.05 o                         
 -10   8   3          0.00          5.48         6.99 o                         
  -9   8   3        357.80        395.40        29.13 o                         
  -8   8   3         94.15        103.25        11.02 o                         
  -7   8   3       1973.32       2124.37        57.81 o                         
  -6   8   3          3.64         -1.95         3.72 o                         
  -5   8   3        230.59        261.15        11.64 o                         
  -4   8   3        702.97        702.60        19.67 o                         
  -3   8   3        246.13        253.58        10.67 o                         
  -2   8   3        502.12        478.66        13.82 o                         
  -1   8   3        324.51        351.33        12.75 o                         
   0   8   3        129.07        112.58         7.41 o                         
   1   8   3          0.90         -0.64         2.42 o                         
   2   8   3        164.20        145.49         8.05 o                         
   3   8   3         69.26         57.34         4.56 o                         
   4   8   3         26.31         37.01         7.58 o                         
   5   8   3        202.04        202.71        13.74 o                         
   6   8   3        286.75        285.35        19.23 o                         
   7   8   3        345.38        305.91        17.72 o                         
   8   8   3          2.14         -5.99         7.79 o                         
   9   8   3         17.63          8.21        11.18 o                         
  10   8   3          0.01         -0.61        15.05 o                         
 -11   9   3         24.81          3.99        11.16 o                         
 -10   9   3        105.00         88.60        17.84 o                         
  -9   9   3         19.78         12.21         8.66 o                         
  -8   9   3        309.21        284.06        21.45 o                         
  -7   9   3        130.66        145.06        12.50 o                         
  -6   9   3          1.97          3.08         4.68 o                         
  -5   9   3          2.60          1.42         4.11 o                         
  -4   9   3        664.85        704.72        24.16 o                         
  -3   9   3        730.99        822.75        24.58 o                         
  -2   9   3        550.07        586.44        18.48 o                         
  -1   9   3        600.40        650.30        20.05 o                         
   0   9   3        238.74        240.18        10.81 o                         
   1   9   3        460.42        533.63        16.77 o                         
   2   9   3          2.06          2.86         2.85 o                         
   3   9   3          3.50         -0.25         3.00 o                         
   4   9   3         22.64         23.28         4.42 o                         
   5   9   3        239.19        253.63        16.55 o                         
   6   9   3        524.62        528.47        25.08 o                         
   7   9   3        130.79        108.10        14.63 o                         
   8   9   3        200.35        210.38        18.45 o                         
   9   9   3         24.17         36.50        13.17 o                         
  10   9   3          1.19        -12.46        12.30 o                         
 -11  10   3          6.76          5.60        10.06 o                         
 -10  10   3         67.81         67.56        14.14 o                         
  -9  10   3         14.36          8.90         8.44 o                         
  -8  10   3        128.17        134.26        14.03 o                         
  -7  10   3        104.40        110.51        10.96 o                         
  -6  10   3       1021.59       1050.34        30.90 o                         
  -5  10   3       1602.76       1613.57        49.23 o                         
  -4  10   3          1.53         -0.39         3.59 o                         
  -3  10   3        270.85        274.49        13.94 o                         
  -2  10   3         49.71         39.58         6.26 o                         
  -1  10   3         27.43         33.61         4.61 o                         
   0  10   3        644.61        625.97        19.55 o                         
   1  10   3        224.64        244.81        11.20 o                         
   2  10   3        221.73        193.15        11.62 o                         
   3  10   3          3.74          4.36         3.17 o                         
   4  10   3        156.55        176.58         9.72 o                         
   5  10   3        602.74        606.03        25.32 o                         
   6  10   3         40.99         46.36         8.41 o                         
   7  10   3         11.93         -8.02         9.41 o                         
   8  10   3          5.52         16.89        11.20 o                         
   9  10   3          1.12         -1.05        11.23 o                         
  10  10   3         23.61          0.23        14.95 o                         
 -11  11   3         94.78        101.71        18.27 o                         
 -10  11   3        123.53        143.47        19.74 o                         
  -9  11   3          1.21         -4.39         5.59 o                         
  -8  11   3          2.61         -7.29         7.29 o                         
  -7  11   3          3.52         14.33         6.84 o                         
  -6  11   3        124.14        130.19        10.56 o                         
  -5  11   3        107.78        104.04         8.88 o                         
  -4  11   3        203.03        226.01        14.38 o                         
  -3  11   3         87.35         92.57        10.36 o                         
  -2  11   3         51.27         56.28         7.71 o                         
  -1  11   3         62.96         42.30         5.73 o                         
   0  11   3         24.98         23.39         4.54 o                         
   1  11   3        328.82        339.43        13.98 o                         
   2  11   3         43.11         42.27         5.28 o                         
   3  11   3        326.79        351.45        14.95 o                         
   4  11   3        348.55        353.88        15.56 o                         
   5  11   3        273.65        266.45        14.91 o                         
   6  11   3         56.50         39.94        11.65 o                         
   7  11   3          0.70          9.58         9.77 o                         
   8  11   3         39.03         25.01        11.89 o                         
   9  11   3         19.10          2.01        13.21 o                         
 -10  12   3          6.32         -4.45        10.91 o                         
  -9  12   3         36.02         56.93        13.73 o                         
  -8  12   3         76.95         78.06        12.51 o                         
  -7  12   3          0.01         -0.22         6.84 o                         
  -6  12   3        541.92        523.73        23.08 o                         
  -5  12   3       1922.96       2098.93        71.75 o                         
  -4  12   3          5.64         -2.30         5.26 o                         
  -3  12   3         56.20         50.42         8.47 o                         
  -2  12   3         41.48         27.49         7.88 o                         
  -1  12   3          4.67          4.45         4.70 o                         
   0  12   3          0.00         -3.60         3.37 o                         
   1  12   3         28.96         25.16         4.86 o                         
   2  12   3         13.64          3.46         3.75 o                         
   3  12   3        183.94        197.85        11.35 o                         
   4  12   3          3.48         -4.68         3.65 o                         
   5  12   3         83.45         69.23        15.52 o                         
   6  12   3       1054.05       1002.79        39.86 o                         
   7  12   3        104.59         91.19        14.71 o                         
   8  12   3          1.49          0.47        10.37 o                         
   9  12   3         33.96         26.51        17.51 o                         
 -10  13   3        105.30        173.14        28.05 o                         
  -9  13   3         38.80         23.84        12.50 o                         
  -8  13   3         13.56          7.41        12.67 o                         
  -7  13   3          1.18          3.39         8.53 o                         
  -6  13   3        237.35        270.01        18.74 o                         
  -5  13   3        206.61        227.39        16.55 o                         
  -4  13   3          1.97          7.76         5.89 o                         
  -3  13   3        229.83        263.25        18.39 o                         
  -2  13   3        136.26        144.12        14.66 o                         
  -1  13   3         49.89         43.74         7.84 o                         
   0  13   3         31.15         36.13         6.17 o                         
   1  13   3          0.08          0.96         3.69 o                         
   2  13   3        135.34        133.93        10.90 o                         
   3  13   3         76.86         80.08         9.19 o                         
   4  13   3        147.06        131.14        13.89 o                         
   5  13   3        227.12        213.91        16.04 o                         
   6  13   3        185.28        191.90        15.01 o                         
   7  13   3          0.00         -0.64         9.52 o                         
   8  13   3        140.02         81.13        21.19 o                         
   9  13   3         32.28         31.53        20.40 o                         
 -10  14   3          0.31          5.36        11.64 o                         
  -9  14   3         30.57         19.54        17.44 o                         
  -8  14   3          1.07         -1.81         8.72 o                         
  -7  14   3         34.45         26.20        12.80 o                         
  -6  14   3        148.87        113.33        22.15 o                         
  -5  14   3        106.80         96.32        12.10 o                         
  -4  14   3         13.95         16.84         8.07 o                         
  -3  14   3         61.43         46.06        10.85 o                         
  -2  14   3         14.28          6.50         5.71 o                         
  -1  14   3          2.81         -3.31         5.27 o                         
   0  14   3         67.22         56.96         6.88 o                         
   1  14   3        539.13        604.79        24.02 o                         
   2  14   3         25.03         12.28         7.78 o                         
   3  14   3          1.32          3.17         7.46 o                         
   4  14   3        247.71        244.29        26.37 o                         
   5  14   3         74.27         82.70        11.02 o                         
   6  14   3         31.87         25.90         8.23 o                         
   7  14   3        206.87        209.15        24.49 o                         
   8  14   3          3.32         13.93        16.58 o                         
  -9  15   3        114.79         93.46        26.47 o                         
  -8  15   3         40.67         17.86        13.60 o                         
  -7  15   3        258.27        305.60        25.91 o                         
  -6  15   3         11.74         -4.22         8.68 o                         
  -5  15   3        209.69        200.80        17.00 o                         
  -4  15   3        135.15        120.44        16.97 o                         
  -3  15   3        345.86        340.73        24.92 o                         
  -2  15   3        147.15        140.09        12.69 o                         
  -1  15   3          3.30         -5.53         5.82 o                         
   0  15   3          4.81          3.18         4.44 o                         
   1  15   3         15.69          9.05         6.31 o                         
   2  15   3         91.07         82.27         9.38 o                         
   3  15   3          0.00         -5.27         9.65 o                         
   4  15   3         19.13          7.22         8.62 o                         
   5  15   3          9.01          8.75        13.39 o                         
   6  15   3         23.75          8.90         6.53 o                         
   7  15   3         16.49         27.62        14.38 o                         
   8  15   3          0.75         -9.42        14.50 o                         
  -9  16   3         25.86         49.51        15.26 o                         
  -8  16   3         13.43         22.47        12.22 o                         
  -7  16   3          5.18         24.27        11.67 o                         
  -6  16   3         14.42        -10.53         9.92 o                         
  -5  16   3          1.17         -8.19         7.61 o                         
  -4  16   3          0.28         -8.24         5.49 o                         
  -3  16   3         98.87         90.44        11.82 o                         
  -2  16   3        120.73        118.95        14.41 o                         
  -1  16   3        118.25        126.59        13.97 o                         
   0  16   3          2.64         -6.00         6.11 o                         
   1  16   3         48.95         44.53         7.99 o                         
   2  16   3        211.63        254.71        27.86 o                         
   3  16   3          7.51         11.71         9.62 o                         
   4  16   3         47.28         49.87         9.89 o                         
   5  16   3         17.00         19.14         7.87 o                         
   6  16   3         17.77         13.46         6.84 o                         
   7  16   3          0.15          1.08        12.67 o                         
  -8  17   3         48.24         45.13        19.81 o                         
  -7  17   3         61.30         39.31        14.73 o                         
  -6  17   3        137.66        132.29        19.26 o                         
  -5  17   3         35.66         17.18        12.67 o                         
  -4  17   3         13.56         19.83         7.76 o                         
  -3  17   3          1.84          3.10         6.52 o                         
  -2  17   3        196.76        212.97        21.35 o                         
  -1  17   3        272.04        287.96        28.97 o                         
   0  17   3        207.83        213.39        28.32 o                         
   1  17   3         45.18         20.86         8.93 o                         
   2  17   3          5.39         10.11         9.33 o                         
   3  17   3        218.88        236.65        19.85 o                         
   4  17   3         42.16         43.23        11.33 o                         
   5  17   3         18.12         -2.89         8.33 o                         
   6  17   3         26.78         17.77        15.32 o                         
   7  17   3         53.15         65.65        29.86 o                         
  -7  18   3         51.72         87.27        17.19 o                         
  -6  18   3          0.25         -8.31         9.28 o                         
  -5  18   3          0.06        -14.36         9.57 o                         
  -4  18   3         44.04         57.00        13.69 o                         
  -3  18   3         79.69        116.25        16.58 o                         
  -2  18   3         23.32         30.36        10.09 o                         
  -1  18   3          0.88         20.36         8.23 o                         
   0  18   3        230.43        240.49        23.24 o                         
   1  18   3          2.43          8.88        10.96 o                         
   2  18   3         40.06         42.33        13.27 o                         
   3  18   3          4.36          2.38         9.50 o                         
   4  18   3        143.47        148.92        16.07 o                         
   5  18   3          3.13          3.58         8.35 o                         
   6  18   3          2.59         -0.57         5.90 o                         
  -7  19   3         92.98         89.65        17.90 o                         
  -6  19   3          0.23        -17.26        19.15 o                         
  -5  19   3         11.10         15.68        11.45 o                         
  -4  19   3        170.55        229.41        28.11 o                         
  -3  19   3        156.62        120.77        18.83 o                         
  -2  19   3         22.54         28.21         9.86 o                         
  -1  19   3          0.01         -2.24         7.99 o                         
   0  19   3         62.83         28.72        13.19 o                         
   1  19   3         25.54         15.94        11.38 o                         
   2  19   3         94.13         90.06        17.71 o                         
   3  19   3         69.78         48.15        13.15 o                         
   4  19   3         37.27          8.80        10.09 o                         
   5  19   3          7.97          4.12         9.18 o                         
  -6  20   3         19.14         14.70        14.03 o                         
  -5  20   3        114.87         88.10        20.36 o                         
  -4  20   3         25.29         -2.24        13.10 o                         
  -3  20   3         10.06          3.81        11.86 o                         
  -2  20   3         27.72         44.68        11.27 o                         
  -1  20   3          9.18        -13.27        11.06 o                         
   0  20   3        144.39        118.63        20.47 o                         
   1  20   3         59.14         43.96        14.25 o                         
   2  20   3        206.32        180.96        22.29 o                         
   3  20   3         43.00         28.49        11.42 o                         
   4  20   3          2.10         26.39        10.88 o                         
  -4  21   3         63.75         17.58        15.81 o                         
  -3  21   3         30.76          7.48        13.27 o                         
  -2  21   3         45.13         14.12        16.96 o                         
  -1  21   3          0.11         -1.10        11.54 o                         
   0  21   3         17.79          7.58        11.70 o                         
   1  21   3         20.31         43.42        13.74 o                         
   2  21   3          8.03         13.82        12.01 o                         
   3  21   3          0.12          0.14        10.60 o                         
  -3  22   3          1.05          4.27        16.92 o                         
  -2  22   3         43.79         19.23        21.74 o                         
  -1  22   3         34.24         10.10        20.38 o                         
   0  22   3         86.62         85.15        20.98 o                         
   1  22   3          0.34          3.11        10.81 o                         
 -12   0   4        113.17         41.00        25.34 o                         
 -10   0   4        613.76        645.61        83.71 o                         
  -8   0   4        169.04        169.65        13.26 o                         
  -6   0   4       2307.96       2223.78        91.00 o                         
  -4   0   4       4413.00       4541.98       175.58 o                         
  -2   0   4        128.41        150.83        10.22 o                         
   0   0   4        961.41        862.15        32.66 o                         
   2   0   4       1523.04       1523.62        49.50 o                         
   4   0   4        131.59        113.99         7.64 o                         
   6   0   4        173.98        166.64        11.91 o                         
   8   0   4        168.37        143.03        17.73 o                         
  10   0   4          2.09         -7.59         7.55 o                         
 -12   1   4          8.23          5.41        11.15 o                         
 -11   1   4         13.95          3.62        12.21 o                         
 -10   1   4         44.84         22.10         9.90 o                         
  -9   1   4          3.87          6.67         6.36 o                         
  -8   1   4        209.31        223.85        13.38 o                         
  -7   1   4          5.06          3.13         5.39 o                         
  -6   1   4       1503.85       1568.28        45.36 o                         
  -5   1   4       1506.42       1514.43        44.75 o                         
  -4   1   4       4070.64       4105.65       105.92 o                         
  -3   1   4        189.51        206.37         8.75 o                         
  -2   1   4       1262.30       1188.30        27.47 o                         
  -1   1   4         84.24         97.33         5.68 o                         
   0   1   4        266.42        308.61        10.50 o                         
   1   1   4          2.15          2.36         2.06 o                         
   2   1   4        502.50        465.31        15.82 o                         
   3   1   4        338.11        311.86        10.16 o                         
   4   1   4        460.12        458.14        11.92 o                         
   5   1   4         92.66        103.38         5.15 o                         
   6   1   4         70.50         74.39         6.40 o                         
   7   1   4         56.62         53.38         7.23 o                         
   8   1   4         10.88          5.04         5.53 o                         
   9   1   4          1.21          7.38         5.80 o                         
  10   1   4          0.00          2.22         6.00 o                         
  11   1   4         11.47          5.48         9.21 o                         
 -12   2   4          0.23        -11.24        16.79 o                         
 -11   2   4         87.46         99.28        20.62 o                         
 -10   2   4        819.15        902.01        47.35 o                         
  -9   2   4        843.74        929.42        36.88 o                         
  -8   2   4       1067.36       1048.71        34.75 o                         
  -7   2   4        167.18        174.67        11.26 o                         
  -6   2   4          3.23          4.61         3.53 o                         
  -5   2   4        131.07        132.83         9.24 o                         
  -4   2   4       2817.19       2726.76        88.09 o                         
  -3   2   4       1076.37        954.63        21.74 o                         
  -2   2   4         21.11         31.56         3.19 o                         
  -1   2   4        292.47        275.77        10.31 o                         
   0   2   4       1197.14       1099.09        26.52 o                         
   1   2   4          5.36          7.09         2.15 o                         
   2   2   4        383.49        360.42        10.72 o                         
   3   2   4         21.11         38.60         3.64 o                         
   4   2   4        100.38         97.42         8.59 o                         
   5   2   4        433.40        421.35        18.71 o                         
   6   2   4        124.01        122.12         7.47 o                         
   7   2   4        396.52        440.33        17.46 o                         
   8   2   4         83.16         61.00         7.93 o                         
   9   2   4         67.75         56.73         8.35 o                         
  10   2   4         70.53         49.62        10.53 o                         
 -12   3   4         16.86         -0.86        14.19 o                         
 -11   3   4         41.55         16.56        12.06 o                         
 -10   3   4         56.23         58.21        11.61 o                         
  -9   3   4        153.71        143.55        13.48 o                         
  -8   3   4        143.40        142.69        12.76 o                         
  -7   3   4        160.93        181.33        11.42 o                         
  -6   3   4          5.80         -1.37         3.52 o                         
  -5   3   4         88.18         73.82         7.91 o                         
  -4   3   4       1311.22       1315.16        37.53 o                         
  -3   3   4       8640.82       8212.43       151.45 o                         
  -2   3   4       1624.00       1527.11        30.16 o                         
  -1   3   4       8835.47       8848.50       173.43 o                         
   0   3   4          4.01          1.63         2.16 o                         
   1   3   4       1811.50       1659.67        38.20 o                         
   2   3   4         48.00         54.04         4.91 o                         
   3   3   4       1083.09       1020.03        30.41 o                         
   4   3   4        677.93        687.77        21.83 o                         
   5   3   4       1816.54       1870.64        46.33 o                         
   6   3   4          0.00         -1.95         2.94 o                         
   7   3   4         78.71         84.41         8.13 o                         
   8   3   4         76.21         84.86         8.87 o                         
   9   3   4         93.78        108.17        10.48 o                         
  10   3   4         11.95         23.04        10.88 o                         
 -12   4   4          8.91          4.79        10.47 o                         
 -11   4   4         24.64         17.10        11.85 o                         
 -10   4   4         84.66         55.97        12.15 o                         
  -9   4   4        530.40        588.20        28.94 o                         
  -8   4   4        125.89        171.41        16.90 o                         
  -7   4   4        324.74        323.28        17.37 o                         
  -6   4   4         79.55        104.38         9.38 o                         
  -5   4   4        105.09         89.16         7.65 o                         
  -4   4   4         38.92         35.42         5.30 o                         
  -3   4   4        128.48        161.65         6.87 o                         
  -2   4   4        490.19        508.04        12.40 o                         
  -1   4   4        578.65        523.91        13.15 o                         
   0   4   4         75.00         74.18         4.68 o                         
   1   4   4        275.11        273.19        10.03 o                         
   2   4   4       4384.01       4585.45       113.70 o                         
   3   4   4        469.80        457.07        21.30 o                         
   4   4   4        132.10        119.90         8.34 o                         
   5   4   4        150.24        165.09        10.11 o                         
   6   4   4         34.98         31.92         5.71 o                         
   7   4   4        256.20        265.03        15.25 o                         
   8   4   4          1.97          2.63         8.10 o                         
   9   4   4         60.57         57.01        14.95 o                         
  10   4   4         39.88         33.39        12.38 o                         
 -12   5   4         27.19         13.31        18.63 o                         
 -11   5   4         89.02        101.92        17.38 o                         
 -10   5   4        161.48        181.99        17.89 o                         
  -9   5   4         45.98         40.09        11.71 o                         
  -8   5   4        577.79        636.62        25.66 o                         
  -7   5   4        320.12        326.11        16.72 o                         
  -6   5   4       1234.18       1237.54        36.42 o                         
  -5   5   4        814.78        848.00        28.58 o                         
  -4   5   4        423.35        457.25        16.10 o                         
  -3   5   4        825.87        878.18        20.76 o                         
  -2   5   4        206.98        245.75         9.05 o                         
  -1   5   4          0.21         -2.03         2.06 o                         
   0   5   4        873.55        927.67        21.39 o                         
   1   5   4        347.03        331.09        11.93 o                         
   2   5   4        385.37        397.60        12.79 o                         
   3   5   4        489.64        559.06        21.21 o                         
   4   5   4        117.51         93.54        10.42 o                         
   5   5   4         12.88         10.27         6.33 o                         
   6   5   4          0.20          1.15         5.41 o                         
   7   5   4         33.28         39.49         9.27 o                         
   8   5   4          0.52          7.10         9.92 o                         
   9   5   4         57.40         48.19        13.05 o                         
  10   5   4        143.93        121.09        17.27 o                         
 -12   6   4          1.26         -6.55        10.21 o                         
 -11   6   4         32.90         44.12        20.45 o                         
 -10   6   4        204.40        249.69        20.89 o                         
  -9   6   4        267.06        289.91        19.83 o                         
  -8   6   4         13.99         31.15         7.91 o                         
  -7   6   4       1005.92        975.17        31.90 o                         
  -6   6   4        344.24        311.80        15.81 o                         
  -5   6   4          5.30          8.62         3.22 o                         
  -4   6   4        447.48        452.01        16.25 o                         
  -3   6   4        655.85        718.18        21.60 o                         
  -2   6   4        974.99       1099.07        25.13 o                         
  -1   6   4         64.00         58.31         4.98 o                         
   0   6   4       1390.90       1413.98        34.27 o                         
   1   6   4        181.20        181.29         9.51 o                         
   2   6   4         11.12         -0.78         2.15 o                         
   3   6   4        517.04        507.06        18.35 o                         
   4   6   4        282.60        313.52        24.60 o                         
   5   6   4          4.41         -2.49         6.29 o                         
   6   6   4          9.65         -3.78         6.85 o                         
   7   6   4          6.49         -4.96         6.83 o                         
   8   6   4         13.77          2.50        11.44 o                         
   9   6   4         58.58         67.98        14.62 o                         
  10   6   4          0.02         -1.94        10.42 o                         
 -12   7   4         34.46         13.69        24.91 o                         
 -11   7   4         25.81         -3.31         8.58 o                         
 -10   7   4          0.61         -7.24         9.41 o                         
  -9   7   4        103.62        108.06        14.51 o                         
  -8   7   4       1688.34       1828.96        55.71 o                         
  -7   7   4         10.35          5.43         5.69 o                         
  -6   7   4        165.21        161.22         9.08 o                         
  -5   7   4        739.67        804.67        24.55 o                         
  -4   7   4        802.32        785.03        23.35 o                         
  -3   7   4       1089.22       1164.32        36.85 o                         
  -2   7   4       1804.19       1903.87        40.57 o                         
  -1   7   4       3547.27       3591.86        93.21 o                         
   0   7   4       1079.78       1113.25        31.30 o                         
   1   7   4        719.66        679.85        24.24 o                         
   2   7   4        532.83        503.38        23.18 o                         
   3   7   4         40.23         39.97         6.13 o                         
   4   7   4        683.37        678.29        26.46 o                         
   5   7   4          0.01          8.13         8.34 o                         
   6   7   4        138.70        151.65        15.90 o                         
   7   7   4          0.25          2.39        10.63 o                         
   8   7   4         50.40         30.93        14.76 o                         
   9   7   4        135.32        126.80        18.27 o                         
  10   7   4          0.71         -9.46        11.55 o                         
 -12   8   4          3.09         -0.67        12.98 o                         
 -11   8   4         16.08          7.81         9.60 o                         
 -10   8   4         17.71         20.66         9.95 o                         
  -9   8   4         18.23         25.92        13.16 o                         
  -8   8   4       1123.51       1169.58        42.98 o                         
  -7   8   4        342.11        371.35        18.71 o                         
  -6   8   4         26.87         33.90         5.30 o                         
  -5   8   4          6.57         -0.78         3.51 o                         
  -4   8   4         68.00         51.02         5.40 o                         
  -3   8   4        267.25        285.67        13.47 o                         
  -2   8   4       1060.57       1132.51        28.66 o                         
  -1   8   4         25.88         18.50         4.44 o                         
   0   8   4        123.97        114.57         7.79 o                         
   1   8   4        281.66        265.73        11.89 o                         
   2   8   4        105.74         98.24         8.38 o                         
   3   8   4        439.00        398.15        13.34 o                         
   4   8   4          5.53          1.03         6.58 o                         
   5   8   4         56.78         32.29        10.36 o                         
   6   8   4        104.28         98.55        13.58 o                         
   7   8   4          9.17         -1.38         8.63 o                         
   8   8   4         71.82         67.20        14.39 o                         
   9   8   4         17.38          7.86        10.43 o                         
  10   8   4          6.81          9.29        12.69 o                         
 -11   9   4         21.55         11.43        10.77 o                         
 -10   9   4         22.75         31.22        11.84 o                         
  -9   9   4          0.13         -5.28         7.47 o                         
  -8   9   4        107.97        131.81        12.62 o                         
  -7   9   4        108.11        133.03        12.28 o                         
  -6   9   4        248.44        251.56        13.53 o                         
  -5   9   4        150.03        163.94        10.30 o                         
  -4   9   4         57.31         58.66         6.02 o                         
  -3   9   4       1365.65       1384.38        37.50 o                         
  -2   9   4         23.81         24.25         4.77 o                         
  -1   9   4         21.11         19.01         4.60 o                         
   0   9   4          7.30         12.85         3.89 o                         
   1   9   4         55.07         57.21         5.51 o                         
   2   9   4         85.90         84.29         8.28 o                         
   3   9   4         63.32         73.50         6.23 o                         
   4   9   4        324.14        325.54        14.68 o                         
   5   9   4        256.78        265.34        13.50 o                         
   6   9   4         21.13          6.97         9.46 o                         
   7   9   4        171.06        144.12        16.83 o                         
   8   9   4         61.91         59.09        13.90 o                         
   9   9   4          1.05          4.94         9.09 o                         
  10   9   4         13.76         19.10        13.72 o                         
 -11  10   4          0.30        -13.68         9.12 o                         
 -10  10   4          0.62          6.45         8.64 o                         
  -9  10   4         26.84         27.54        10.52 o                         
  -8  10   4          0.10        -10.67         7.12 o                         
  -7  10   4        631.51        757.39        39.35 o                         
  -6  10   4       2750.36       2761.70        73.88 o                         
  -5  10   4        724.43        785.16        25.99 o                         
  -4  10   4         86.95         89.19         7.96 o                         
  -3  10   4         41.32         39.45         5.69 o                         
  -2  10   4        463.57        429.34        17.51 o                         
  -1  10   4         10.89          4.40         4.32 o                         
   0  10   4          3.97          0.78         4.27 o                         
   1  10   4       1488.25       1506.59        37.95 o                         
   2  10   4         11.37          9.48         3.43 o                         
   3  10   4          2.39          5.07         3.14 o                         
   4  10   4        290.68        311.41        15.27 o                         
   5  10   4        271.80        287.48        16.16 o                         
   6  10   4          4.51        -14.51         9.67 o                         
   7  10   4         33.17         29.80        11.26 o                         
   8  10   4         26.74         10.86        13.84 o                         
   9  10   4         31.40         24.85        12.67 o                         
 -11  11   4         18.53         12.08        12.93 o                         
 -10  11   4         86.91         80.65        16.86 o                         
  -9  11   4          3.56         14.56        10.09 o                         
  -8  11   4         34.27         25.25         9.37 o                         
  -7  11   4        109.65        132.96        12.28 o                         
  -6  11   4        983.58       1001.54        38.49 o                         
  -5  11   4        166.26        185.73        13.49 o                         
  -4  11   4        126.02        103.00        14.09 o                         
  -3  11   4         21.16          3.44         5.34 o                         
  -2  11   4        779.78        770.66        25.58 o                         
  -1  11   4        634.70        667.26        22.74 o                         
   0  11   4         74.36         67.52         6.62 o                         
   1  11   4         11.12         12.01         3.55 o                         
   2  11   4        593.06        627.04        20.69 o                         
   3  11   4         34.38         25.70         4.74 o                         
   4  11   4          3.28          4.67         5.34 o                         
   5  11   4          1.26         -0.25         8.82 o                         
   6  11   4        173.76        174.31        12.89 o                         
   7  11   4          3.49          1.02         9.29 o                         
   8  11   4        104.19         93.41        19.00 o                         
   9  11   4          0.10          5.17        12.96 o                         
 -10  12   4         17.47          0.93        10.84 o                         
  -9  12   4         60.17         45.26        13.55 o                         
  -8  12   4          7.13         13.26        10.46 o                         
  -7  12   4        137.08        145.85        13.02 o                         
  -6  12   4        818.23        846.42        34.62 o                         
  -5  12   4        729.28        696.51        32.74 o                         
  -4  12   4        935.90        876.20        36.28 o                         
  -3  12   4        426.28        421.69        21.37 o                         
  -2  12   4        311.97        368.07        19.52 o                         
  -1  12   4        311.02        333.41        19.09 o                         
   0  12   4         53.04         46.41         5.80 o                         
   1  12   4        239.30        223.63        11.59 o                         
   2  12   4          2.58         -0.88         2.89 o                         
   3  12   4          0.30          7.95         5.17 o                         
   4  12   4        475.07        445.37        20.95 o                         
   5  12   4        193.12        177.31        16.62 o                         
   6  12   4         26.52         31.99         8.03 o                         
   7  12   4        102.70         85.79        17.08 o                         
   8  12   4        116.94        108.76        21.14 o                         
   9  12   4         12.56         19.68        16.05 o                         
 -10  13   4         10.53         -6.22        14.08 o                         
  -9  13   4         38.96         48.00        15.36 o                         
  -8  13   4          1.29        -13.57         9.34 o                         
  -7  13   4        508.08        612.79        50.11 o                         
  -6  13   4          1.17          7.59         6.60 o                         
  -5  13   4        519.29        577.06        32.77 o                         
  -4  13   4        685.17        726.10        36.02 o                         
  -3  13   4        908.36        944.09        35.49 o                         
  -2  13   4         50.48         45.64         8.01 o                         
  -1  13   4         76.62         83.15         6.66 o                         
   0  13   4         16.71         16.22         4.99 o                         
   1  13   4        218.57        204.56        11.49 o                         
   2  13   4        162.35        222.81        13.47 o                         
   3  13   4        576.76        654.97        31.56 o                         
   4  13   4        159.95        175.76        17.63 o                         
   5  13   4         28.53         25.58         9.37 o                         
   6  13   4          0.49         -1.68         6.43 o                         
   7  13   4         54.47         40.97        12.35 o                         
   8  13   4          7.08         -1.51        15.33 o                         
 -10  14   4         18.35          2.79        13.48 o                         
  -9  14   4          7.17         -3.71        12.09 o                         
  -8  14   4          2.94         23.09        11.16 o                         
  -7  14   4         40.69         55.32        15.10 o                         
  -6  14   4         45.13         40.74         9.42 o                         
  -5  14   4        217.51        239.20        18.56 o                         
  -4  14   4        215.60        242.36        18.31 o                         
  -3  14   4         64.04         95.83        11.08 o                         
  -2  14   4        103.48         96.46        10.14 o                         
  -1  14   4         39.09         26.80         8.07 o                         
   0  14   4       1018.14       1071.49        37.05 o                         
   1  14   4        151.67        149.25        11.64 o                         
   2  14   4         68.16         58.15         7.80 o                         
   3  14   4        135.31        140.68        15.14 o                         
   4  14   4          1.60         -1.29         5.36 o                         
   5  14   4         22.36          5.92         7.72 o                         
   6  14   4         39.82         21.81        14.91 o                         
   7  14   4          8.81         -5.08        11.01 o                         
   8  14   4          6.63        -10.75        24.85 o                         
  -9  15   4         25.47         20.66        17.88 o                         
  -8  15   4          2.95         26.89        13.13 o                         
  -7  15   4         42.48         44.29        16.01 o                         
  -6  15   4        125.56        118.12        17.08 o                         
  -5  15   4         99.27        101.92        16.81 o                         
  -4  15   4        407.39        391.40        24.44 o                         
  -3  15   4         12.19         19.06         8.80 o                         
  -2  15   4        155.80        139.97        12.58 o                         
  -1  15   4       1113.79       1176.37        47.10 o                         
   0  15   4        157.58        172.78        12.53 o                         
   1  15   4          4.39          5.19         5.86 o                         
   2  15   4         27.54         35.39         8.85 o                         
   3  15   4         35.22         19.89         7.96 o                         
   4  15   4         14.55          7.03         5.80 o                         
   5  15   4         23.98          9.53         6.45 o                         
   6  15   4          0.76         -5.54         8.30 o                         
   7  15   4          7.28         17.63        14.41 o                         
  -9  16   4          7.62         -6.67        12.43 o                         
  -8  16   4         66.24         68.25        18.99 o                         
  -7  16   4         56.00         88.51        17.99 o                         
  -6  16   4         40.56         29.22        12.65 o                         
  -5  16   4         47.92         20.83         8.33 o                         
  -4  16   4        562.18        636.61        32.67 o                         
  -3  16   4       1100.76       1217.58        72.17 o                         
  -2  16   4         65.00         64.80        13.53 o                         
  -1  16   4         33.83         56.65        10.70 o                         
   0  16   4        367.29        451.68        27.94 o                         
   1  16   4         74.66         67.44        10.25 o                         
   2  16   4         49.18         31.19         9.75 o                         
   3  16   4         61.34         46.44         9.17 o                         
   4  16   4         15.50          2.61         6.74 o                         
   5  16   4         44.67         53.27        10.87 o                         
   6  16   4          0.10         -6.38         9.40 o                         
   7  16   4          2.71         -8.98        13.10 o                         
  -8  17   4          0.03        -15.42        19.62 o                         
  -7  17   4         42.03         55.69        15.12 o                         
  -6  17   4         27.23          0.17        11.23 o                         
  -5  17   4          2.82        -12.20         8.13 o                         
  -4  17   4         14.88         24.82         9.27 o                         
  -3  17   4        122.30        136.00        15.08 o                         
  -2  17   4         31.71         13.64        11.07 o                         
  -1  17   4        318.30        297.89        28.51 o                         
   0  17   4          0.28         -0.62         6.59 o                         
   1  17   4          5.74         10.15         9.63 o                         
   2  17   4        134.31        136.54        17.34 o                         
   3  17   4          1.37         -2.87         7.87 o                         
   4  17   4         44.36         37.87         9.65 o                         
   5  17   4          2.06          3.16         6.34 o                         
   6  17   4          6.84         -0.26         9.26 o                         
  -7  18   4          0.61         -2.73        14.31 o                         
  -6  18   4         34.92         14.90        11.59 o                         
  -5  18   4         73.08         33.58        12.26 o                         
  -4  18   4         11.51         11.59         9.62 o                         
  -3  18   4         49.63         39.83         9.16 o                         
  -2  18   4         36.66         20.97         7.95 o                         
  -1  18   4        122.93        103.96        13.39 o                         
   0  18   4         60.28         47.29        13.24 o                         
   1  18   4         66.56         45.35        12.20 o                         
   2  18   4         18.15         21.91        11.08 o                         
   3  18   4        158.67        172.25        20.34 o                         
   4  18   4         17.82          5.09         9.60 o                         
   5  18   4          0.07          8.60         6.90 o                         
   6  18   4         89.28         98.24        19.64 o                         
  -7  19   4          1.57         13.67        13.30 o                         
  -6  19   4         12.15         -3.06        10.75 o                         
  -5  19   4         61.15         61.36        15.10 o                         
  -4  19   4        226.91        274.22        29.47 o                         
  -3  19   4        102.69        117.94        15.44 o                         
  -2  19   4        239.57        217.57        20.84 o                         
  -1  19   4        379.57        427.52        48.82 o                         
   0  19   4         37.67         23.49        10.25 o                         
   1  19   4         51.88         42.62        13.60 o                         
   2  19   4        169.72        183.69        22.25 o                         
   3  19   4          3.07        -16.83        11.22 o                         
   4  19   4          0.11          4.51         9.07 o                         
   5  19   4         26.29         11.85        10.83 o                         
  -6  20   4          2.48        -15.31        14.13 o                         
  -5  20   4         61.27         20.34        13.09 o                         
  -4  20   4         56.12         56.82        17.59 o                         
  -3  20   4         62.96         22.75        15.29 o                         
  -2  20   4          0.05         -0.77        10.00 o                         
  -1  20   4         55.31         45.32        12.08 o                         
   0  20   4         14.66          1.47        11.15 o                         
   1  20   4         57.56         49.31        14.09 o                         
   2  20   4         38.73         34.05        13.45 o                         
   3  20   4         31.80         39.25        13.33 o                         
   4  20   4         83.64         76.05        14.27 o                         
  -4  21   4          0.64          6.78        16.13 o                         
  -3  21   4         11.45         -5.63        17.04 o                         
  -2  21   4         20.87         25.00        18.04 o                         
  -1  21   4         38.82         -2.20        12.49 o                         
   0  21   4          8.51         -2.14         9.95 o                         
   1  21   4         35.51         17.65        11.94 o                         
   2  21   4         19.54          4.31        10.92 o                         
  -2  22   4         20.66         31.40        21.86 o                         
  -1  22   4         27.66         15.55        20.70 o                         
   0  22   4          1.16         -1.28        11.79 o                         
 -11   0   5         29.09         -4.52        21.47 o                         
  -9   0   5         71.70         55.65        15.70 o                         
  -7   0   5          8.18         -0.70         8.06 o                         
  -5   0   5         22.18         32.64         7.44 o                         
  -3   0   5         78.26         69.78         8.02 o                         
  -1   0   5         40.63         32.41         6.12 o                         
   1   0   5         42.21         53.01         6.69 o                         
   3   0   5         41.32         44.59         7.87 o                         
   5   0   5        229.50        274.63        14.93 o                         
   7   0   5        646.27        642.58        42.90 o                         
   9   0   5          0.51         11.92         8.32 o                         
 -12   1   5          2.05          2.54        13.56 o                         
 -11   1   5         35.16         43.91        15.69 o                         
 -10   1   5         13.07         -9.73         8.38 o                         
  -9   1   5        159.27        127.74        14.79 o                         
  -8   1   5          2.96          2.06         4.57 o                         
  -7   1   5        221.23        260.49        16.07 o                         
  -6   1   5        736.50        783.24        27.06 o                         
  -5   1   5        590.39        495.19        19.61 o                         
  -4   1   5         53.99         42.63         6.90 o                         
  -3   1   5          1.94          0.31         3.27 o                         
  -2   1   5        780.88        716.12        27.49 o                         
  -1   1   5        211.64        260.66        10.68 o                         
   0   1   5         80.96         85.45         5.89 o                         
   1   1   5         78.99         69.61         4.84 o                         
   2   1   5          8.56          6.65         2.64 o                         
   3   1   5         12.43          8.43         2.55 o                         
   4   1   5        204.12        190.15         7.07 o                         
   5   1   5          0.71         -3.47         2.31 o                         
   6   1   5        201.58        207.61        10.36 o                         
   7   1   5          5.00          3.20         5.25 o                         
   8   1   5          3.00         -0.16         7.12 o                         
   9   1   5          5.86          7.02         7.48 o                         
  10   1   5          7.31         22.59         8.41 o                         
 -12   2   5          4.37        -18.78        12.52 o                         
 -11   2   5        213.15        181.70        26.44 o                         
 -10   2   5          0.01          9.59         8.14 o                         
  -9   2   5          9.61         -9.78         6.52 o                         
  -8   2   5        184.03        169.95        13.72 o                         
  -7   2   5        237.51        219.29        17.30 o                         
  -6   2   5        229.36        276.88        15.32 o                         
  -5   2   5       1904.00       1934.23        61.34 o                         
  -4   2   5       3007.20       3104.31        90.82 o                         
  -3   2   5       1142.77       1184.79        35.64 o                         
  -2   2   5         23.67         18.93         3.35 o                         
  -1   2   5        563.98        603.88        17.82 o                         
   0   2   5        201.45        210.15        10.41 o                         
   1   2   5        266.16        279.97        10.91 o                         
   2   2   5        221.84        223.47        10.16 o                         
   3   2   5        373.80        354.64        13.32 o                         
   4   2   5         54.22         54.58         4.49 o                         
   5   2   5         21.32         15.32         3.50 o                         
   6   2   5          1.23          0.62         2.80 o                         
   7   2   5          8.51          6.00         3.88 o                         
   8   2   5         11.55         18.95         5.20 o                         
   9   2   5        121.37        146.96        12.47 o                         
  10   2   5         97.71        109.12        12.74 o                         
 -12   3   5         12.86         21.23        13.02 o                         
 -11   3   5          0.05        -13.25         8.83 o                         
 -10   3   5         81.66         89.75        13.39 o                         
  -9   3   5          7.74         -0.96         7.39 o                         
  -8   3   5        139.47        145.82        14.41 o                         
  -7   3   5          0.01         -2.54         6.75 o                         
  -6   3   5       2055.03       1979.90        59.91 o                         
  -5   3   5         24.80          5.87         5.86 o                         
  -4   3   5       2558.29       2846.90        65.14 o                         
  -3   3   5       2246.46       2239.31        59.46 o                         
  -2   3   5       1888.81       1830.04        39.79 o                         
  -1   3   5        382.74        398.96        12.40 o                         
   0   3   5        985.13        990.99        27.66 o                         
   1   3   5        211.22        190.93         9.23 o                         
   2   3   5         20.01         15.20         3.14 o                         
   3   3   5         21.48         18.20         3.37 o                         
   4   3   5       1253.10       1319.17        35.56 o                         
   5   3   5         12.71         13.38         3.92 o                         
   6   3   5         96.28        110.63         8.46 o                         
   7   3   5        521.76        573.02        21.11 o                         
   8   3   5         22.83         26.01         8.06 o                         
   9   3   5        103.05        118.15        15.70 o                         
  10   3   5         24.38         27.76        12.31 o                         
 -12   4   5         28.08         16.02        13.82 o                         
 -11   4   5        125.50        110.15        17.30 o                         
 -10   4   5        160.42        221.56        22.53 o                         
  -9   4   5        670.59        677.45        35.42 o                         
  -8   4   5        179.46        188.35        16.62 o                         
  -7   4   5          9.28         14.97         6.81 o                         
  -6   4   5        147.94        154.84        12.51 o                         
  -5   4   5        376.24        396.60        18.16 o                         
  -4   4   5        991.15       1003.36        26.45 o                         
  -3   4   5       2202.91       2345.57        52.12 o                         
  -2   4   5        423.23        466.84        14.53 o                         
  -1   4   5         19.87         18.75         3.94 o                         
   0   4   5         83.63        110.27         6.65 o                         
   1   4   5       1227.08       1177.39        31.49 o                         
   2   4   5       3420.34       3429.07        86.60 o                         
   3   4   5          6.84          4.04         2.92 o                         
   4   4   5         77.77         83.43         8.33 o                         
   5   4   5          0.17         -0.69         3.29 o                         
   6   4   5          8.61          2.35         4.18 o                         
   7   4   5          3.53          2.13         8.54 o                         
   8   4   5         99.38        132.10        17.46 o                         
   9   4   5          5.11         11.95         9.92 o                         
  10   4   5          2.91         -3.39         9.58 o                         
 -12   5   5         52.12         53.50        14.85 o                         
 -11   5   5         25.89         28.35        13.01 o                         
 -10   5   5          7.80         -4.13         9.19 o                         
  -9   5   5        580.64        597.73        30.03 o                         
  -8   5   5        534.03        568.90        28.30 o                         
  -7   5   5        127.74        128.46        12.21 o                         
  -6   5   5          7.78          2.29         4.97 o                         
  -5   5   5        181.59        200.93        13.61 o                         
  -4   5   5        125.79         96.39         7.19 o                         
  -3   5   5       1248.77       1362.65        32.82 o                         
  -2   5   5        639.00        796.58        22.11 o                         
  -1   5   5       3553.22       3624.02        88.93 o                         
   0   5   5        221.98        218.02        10.50 o                         
   1   5   5        156.11        152.10         8.03 o                         
   2   5   5         72.88         94.54         5.55 o                         
   3   5   5       1793.79       1763.85        49.52 o                         
   4   5   5         19.04          3.46         7.08 o                         
   5   5   5        140.42        144.41        13.97 o                         
   6   5   5         15.63          0.20         5.89 o                         
   7   5   5         70.39         69.85        14.36 o                         
   8   5   5         78.95         73.43        14.16 o                         
   9   5   5          8.15          0.01         9.38 o                         
  10   5   5          4.05         -6.34         9.42 o                         
 -12   6   5          2.78         -6.35        10.32 o                         
 -11   6   5          0.43         -7.73         8.99 o                         
 -10   6   5         52.37         53.59        13.46 o                         
  -9   6   5          7.07         15.72         7.82 o                         
  -8   6   5         12.43         24.05         8.14 o                         
  -7   6   5         86.95         81.22        10.46 o                         
  -6   6   5          0.07         -6.87         4.58 o                         
  -5   6   5         49.82         48.19         7.79 o                         
  -4   6   5          7.53          5.40         3.33 o                         
  -3   6   5       2008.89       2018.18        53.05 o                         
  -2   6   5       4763.04       5077.34       111.51 o                         
  -1   6   5       1392.52       1541.38        41.51 o                         
   0   6   5        170.75        180.24        11.12 o                         
   1   6   5         53.48         50.77         5.63 o                         
   2   6   5          3.06          3.85         2.63 o                         
   3   6   5        405.20        418.38        19.71 o                         
   4   6   5         14.06          6.02         7.43 o                         
   5   6   5         36.94         21.20         9.20 o                         
   6   6   5        273.22        279.03        20.15 o                         
   7   6   5          1.07          1.16         9.59 o                         
   8   6   5         71.57         90.78        15.36 o                         
   9   6   5         55.55         63.43        14.86 o                         
  10   6   5          7.75         -3.72        11.97 o                         
 -12   7   5          3.09        -18.84        12.56 o                         
 -11   7   5          0.01         -8.52         9.66 o                         
 -10   7   5         42.90         44.38        13.36 o                         
  -9   7   5        449.05        476.84        29.09 o                         
  -8   7   5         70.41         54.74        11.30 o                         
  -7   7   5         21.68         21.84         7.68 o                         
  -6   7   5          9.89         -2.30         5.26 o                         
  -5   7   5         11.85         10.71         4.97 o                         
  -4   7   5        472.73        479.81        17.10 o                         
  -3   7   5       1056.91       1099.66        32.23 o                         
  -2   7   5        235.03        268.84        11.87 o                         
  -1   7   5        277.36        256.52        13.52 o                         
   0   7   5          9.94         13.33         4.56 o                         
   1   7   5        423.87        399.86        16.89 o                         
   2   7   5         29.05         24.31         6.36 o                         
   3   7   5          0.01          3.26         3.32 o                         
   4   7   5        121.00         82.33        14.19 o                         
   5   7   5          0.21         -2.96         7.85 o                         
   6   7   5         84.93         92.76        14.48 o                         
   7   7   5          2.05         -6.86         7.60 o                         
   8   7   5        383.31        352.02        27.21 o                         
   9   7   5         40.65         40.89        13.60 o                         
 -12   8   5          4.99         -7.82        14.93 o                         
 -11   8   5         24.85         16.92        11.98 o                         
 -10   8   5         11.52         17.47        10.37 o                         
  -9   8   5        586.38        664.46        44.58 o                         
  -8   8   5        230.00        219.59        17.13 o                         
  -7   8   5        452.51        476.06        25.43 o                         
  -6   8   5        246.97        272.96        15.18 o                         
  -5   8   5         26.94         36.02         5.77 o                         
  -4   8   5         69.70         57.47         6.03 o                         
  -3   8   5        888.41        993.24        30.00 o                         
  -2   8   5       1749.68       1761.24        45.26 o                         
  -1   8   5        301.96        371.31        17.32 o                         
   0   8   5        341.60        422.38        17.52 o                         
   1   8   5       1212.00       1221.08        39.13 o                         
   2   8   5        381.62        404.97        18.65 o                         
   3   8   5        228.78        224.94        12.40 o                         
   4   8   5        136.90        146.17         8.88 o                         
   5   8   5         63.88         49.78        11.62 o                         
   6   8   5          0.24        -11.70         7.80 o                         
   7   8   5         18.17         25.48         9.11 o                         
   8   8   5         90.86         91.30        16.10 o                         
   9   8   5         64.76         78.76        15.88 o                         
 -11   9   5          1.54        -10.13         9.91 o                         
 -10   9   5         22.62          7.15        11.40 o                         
  -9   9   5          8.00         28.24        10.95 o                         
  -8   9   5         81.64         77.66        13.45 o                         
  -7   9   5        591.96        589.99        28.93 o                         
  -6   9   5        863.23        869.56        31.42 o                         
  -5   9   5         65.84         66.79         8.09 o                         
  -4   9   5        834.13        895.54        28.81 o                         
  -3   9   5         14.80         23.22         5.13 o                         
  -2   9   5         85.84         70.03         6.76 o                         
  -1   9   5        442.57        504.72        21.12 o                         
   0   9   5         35.05         18.41         5.42 o                         
   1   9   5         93.71        130.28        12.28 o                         
   2   9   5        271.62        271.41        15.39 o                         
   3   9   5          0.01         -1.39         2.51 o                         
   4   9   5         39.20         24.92         5.40 o                         
   5   9   5       1027.74       1151.77        52.28 o                         
   6   9   5        373.33        389.50        35.66 o                         
   7   9   5        218.47        221.78        20.67 o                         
   8   9   5          6.70         -6.31         9.81 o                         
   9   9   5          0.37          2.49        11.93 o                         
 -11  10   5         14.51         22.74        11.62 o                         
 -10  10   5         11.14         -0.25        10.22 o                         
  -9  10   5        172.49        135.03        19.59 o                         
  -8  10   5        128.91        134.20        17.82 o                         
  -7  10   5       1422.79       1589.21        59.42 o                         
  -6  10   5       1704.47       1840.19        55.50 o                         
  -5  10   5        147.45        157.15        10.67 o                         
  -4  10   5        125.97        112.84         8.87 o                         
  -3  10   5       1646.73       1754.31        51.55 o                         
  -2  10   5         10.53         13.01         4.82 o                         
  -1  10   5         82.26         79.77         8.33 o                         
   0  10   5        245.74        287.21        15.32 o                         
   1  10   5         16.16         16.94         4.51 o                         
   2  10   5        399.05        394.40        17.21 o                         
   3  10   5        696.24        737.62        25.42 o                         
   4  10   5         47.80         31.37         5.97 o                         
   5  10   5        257.41        282.71        24.71 o                         
   6  10   5         10.46          0.27        10.92 o                         
   7  10   5          6.23         -4.12         8.20 o                         
   8  10   5          0.15          2.51        12.13 o                         
   9  10   5          0.75          8.73        12.00 o                         
 -11  11   5          0.61         12.06        13.37 o                         
 -10  11   5         45.57         52.65        16.71 o                         
  -9  11   5          0.15        -11.12         7.41 o                         
  -8  11   5          0.02          0.38        10.24 o                         
  -7  11   5         24.99         20.72         7.77 o                         
  -6  11   5        523.45        531.49        24.07 o                         
  -5  11   5        123.92        120.96        11.50 o                         
  -4  11   5         27.15         32.42         6.08 o                         
  -3  11   5        317.48        355.27        16.64 o                         
  -2  11   5         97.34        103.72         8.78 o                         
  -1  11   5         23.59         22.15         5.85 o                         
   0  11   5        511.16        527.52        21.31 o                         
   1  11   5       1170.10       1220.01        36.48 o                         
   2  11   5        239.49        226.47        13.48 o                         
   3  11   5        133.76        114.86        10.05 o                         
   4  11   5        121.55        119.07        10.44 o                         
   5  11   5         23.87         18.70         6.80 o                         
   6  11   5        136.09        161.72        19.88 o                         
   7  11   5        118.01        102.98        16.12 o                         
   8  11   5          0.01         -6.10        12.70 o                         
   9  11   5          9.87          2.50        12.36 o                         
 -10  12   5         12.97          8.96        11.60 o                         
  -9  12   5         12.00         -1.65        12.00 o                         
  -8  12   5         53.60         30.21        18.02 o                         
  -7  12   5         67.38         53.33         9.89 o                         
  -6  12   5          8.08         11.88         7.44 o                         
  -5  12   5        597.46        648.39        33.87 o                         
  -4  12   5        186.81        186.57        11.52 o                         
  -3  12   5         65.88         62.60         7.27 o                         
  -2  12   5         26.24         30.48         7.83 o                         
  -1  12   5        101.84        120.47        11.74 o                         
   0  12   5        866.18        890.22        29.74 o                         
   1  12   5         65.21         56.90         6.56 o                         
   2  12   5        518.42        486.70        21.29 o                         
   3  12   5         17.58         11.62         6.26 o                         
   4  12   5         17.20         11.76        10.56 o                         
   5  12   5         21.99         15.28         7.40 o                         
   6  12   5         55.25         53.71        15.35 o                         
   7  12   5         32.20         18.15        12.87 o                         
   8  12   5          0.10          1.13        13.05 o                         
 -10  13   5          5.46          2.29        12.17 o                         
  -9  13   5          0.71         14.19        12.32 o                         
  -8  13   5        120.54        118.29        26.31 o                         
  -7  13   5         30.17         35.14        16.37 o                         
  -6  13   5         71.13         72.44        13.06 o                         
  -5  13   5        954.12       1085.52        56.44 o                         
  -4  13   5        781.37        797.22        36.10 o                         
  -3  13   5        311.26        332.46        21.23 o                         
  -2  13   5        168.59        174.22         9.84 o                         
  -1  13   5          1.02          0.53         3.79 o                         
   0  13   5        375.48        366.97        22.35 o                         
   1  13   5        575.29        670.11        24.72 o                         
   2  13   5         87.90        100.13         9.02 o                         
   3  13   5        264.56        261.76        21.35 o                         
   4  13   5         54.23         51.77        14.34 o                         
   5  13   5         33.17         24.61         8.34 o                         
   6  13   5         34.06         11.71        10.68 o                         
   7  13   5         45.51         19.72        17.38 o                         
   8  13   5          9.04          2.15        35.26 o                         
 -10  14   5         12.20        -11.62        16.19 o                         
  -9  14   5          0.03        -15.52        10.35 o                         
  -8  14   5          7.43         11.82        12.44 o                         
  -7  14   5        213.27        295.09        43.56 o                         
  -6  14   5        149.51        162.50        17.73 o                         
  -5  14   5         27.64         18.27         8.32 o                         
  -4  14   5        146.56        158.57        16.24 o                         
  -3  14   5          0.08          9.23         6.27 o                         
  -2  14   5          0.10         16.65         7.39 o                         
  -1  14   5        448.09        484.88        20.64 o                         
   0  14   5        823.22        937.34        34.07 o                         
   1  14   5          0.03          0.71         5.40 o                         
   2  14   5        100.81         88.42        11.29 o                         
   3  14   5         54.76         29.35        10.43 o                         
   4  14   5          2.72        -11.94         8.33 o                         
   5  14   5         11.30          6.64         8.28 o                         
   6  14   5          5.93          2.47        13.32 o                         
   7  14   5          8.07         10.17        12.81 o                         
  -9  15   5          0.00          9.73        13.71 o                         
  -8  15   5         16.86          8.65        12.38 o                         
  -7  15   5         28.35         11.17        12.53 o                         
  -6  15   5          1.21          3.88         8.80 o                         
  -5  15   5        297.75        275.81        22.70 o                         
  -4  15   5        128.63        121.96        15.38 o                         
  -3  15   5          2.58          5.81         6.04 o                         
  -2  15   5        771.41        797.41        35.90 o                         
  -1  15   5         33.34         34.42         8.70 o                         
   0  15   5        150.70        157.60        13.29 o                         
   1  15   5         48.98         78.01        13.25 o                         
   2  15   5          6.46         10.40         9.77 o                         
   3  15   5        133.34        119.58        16.53 o                         
   4  15   5          7.61         20.89        11.31 o                         
   5  15   5         36.71         19.50        12.46 o                         
   6  15   5         19.29          9.97        13.11 o                         
   7  15   5         62.20         78.50        18.51 o                         
  -9  16   5         11.31         -0.71        34.46 o                         
  -8  16   5         39.18          9.50        11.22 o                         
  -7  16   5          0.24         -1.38         9.12 o                         
  -6  16   5          5.31         17.22        13.48 o                         
  -5  16   5         22.70         10.28         8.35 o                         
  -4  16   5         95.82         73.74        12.57 o                         
  -3  16   5         20.39         23.98         7.35 o                         
  -2  16   5         30.00         22.08         8.06 o                         
  -1  16   5        515.74        538.78        31.66 o                         
   0  16   5        120.41        124.82        13.74 o                         
   1  16   5         17.95         18.25         9.03 o                         
   2  16   5          6.08          6.78         7.50 o                         
   3  16   5         88.18         85.07        15.07 o                         
   4  16   5          7.84         12.64        10.72 o                         
   5  16   5         21.89         27.36        10.85 o                         
   6  16   5          9.12         12.57        13.32 o                         
  -8  17   5          2.15        -14.07         9.38 o                         
  -7  17   5          0.18        -10.54        12.56 o                         
  -6  17   5         17.26         38.15        14.80 o                         
  -5  17   5          7.37         -7.14         8.37 o                         
  -4  17   5        385.91        343.54        28.95 o                         
  -3  17   5        107.07        131.46        13.27 o                         
  -2  17   5         37.63         29.01         9.05 o                         
  -1  17   5        238.35        248.13        20.16 o                         
   0  17   5         83.74         78.05        14.78 o                         
   1  17   5         45.75         34.12        13.34 o                         
   2  17   5         24.54         29.96        11.31 o                         
   3  17   5          1.94         -3.14         8.62 o                         
   4  17   5          0.84         -6.11        10.56 o                         
   5  17   5          7.94          4.59        11.19 o                         
   6  17   5          6.13         13.56        16.96 o                         
  -7  18   5         11.06          6.90        12.97 o                         
  -6  18   5          4.77         40.01        14.49 o                         
  -5  18   5         17.84         -6.67        14.69 o                         
  -4  18   5          8.61         20.51         8.32 o                         
  -3  18   5         35.59         44.45        10.48 o                         
  -2  18   5        254.25        239.07        25.23 o                         
  -1  18   5          6.83         10.04         9.49 o                         
   0  18   5         55.91         44.47        13.07 o                         
   1  18   5          0.74         -5.79        10.47 o                         
   2  18   5         13.68          2.63         9.52 o                         
   3  18   5          0.28         -3.33        11.46 o                         
   4  18   5          2.85         11.19        12.09 o                         
   5  18   5         30.53          4.83        12.31 o                         
  -6  19   5          0.38          2.92        13.49 o                         
  -5  19   5         96.91         65.19        25.77 o                         
  -4  19   5         84.60         79.88        13.92 o                         
  -3  19   5         63.07         75.38        14.79 o                         
  -2  19   5        414.58        378.33        28.22 o                         
  -1  19   5          0.43         -3.43        10.44 o                         
   0  19   5          0.26         -2.48         9.66 o                         
   1  19   5          0.82         -4.15        10.70 o                         
   2  19   5          5.51         -5.51        11.37 o                         
   3  19   5          1.27        -13.52         9.01 o                         
   4  19   5         53.68         52.66        14.84 o                         
  -5  20   5         52.09         49.61        16.20 o                         
  -4  20   5         72.22         57.59        18.03 o                         
  -3  20   5          3.99         -6.49        13.66 o                         
  -2  20   5        212.76        197.10        23.21 o                         
  -1  20   5          2.81          0.92        11.01 o                         
   0  20   5          0.08          5.84        11.60 o                         
   1  20   5          3.75          5.53        10.92 o                         
   2  20   5          0.02        -18.41        12.27 o                         
   3  20   5         18.81         40.83        16.67 o                         
  -4  21   5          2.28         -8.05        16.01 o                         
  -3  21   5          6.21         32.37        27.47 o                         
  -2  21   5          9.44          6.83        14.31 o                         
  -1  21   5         30.02         28.70        12.21 o                         
   0  21   5         62.36         54.55        15.10 o                         
   1  21   5        125.75        140.70        35.11 o                         
   2  21   5         17.19         36.90        13.76 o                         
 -12   0   6          1.04         -6.05        16.26 o                         
 -10   0   6        294.33        295.06        34.47 o                         
  -8   0   6         79.72        113.70        14.41 o                         
  -6   0   6        323.58        305.43        20.88 o                         
  -4   0   6       2244.02       2286.90       128.51 o                         
  -2   0   6        142.76        119.78        15.67 o                         
   0   0   6       1702.98       1957.85       101.89 o                         
   2   0   6         30.91         25.87         6.20 o                         
   4   0   6          5.58          4.58         5.25 o                         
   6   0   6        532.63        555.13        51.91 o                         
   8   0   6         69.74         74.24        13.59 o                         
  10   0   6          0.72          1.23        14.53 o                         
 -12   1   6          1.58        -11.96        21.88 o                         
 -11   1   6         10.55          1.78        11.60 o                         
 -10   1   6          2.87         -3.71         7.16 o                         
  -9   1   6        363.69        380.03        26.84 o                         
  -8   1   6         11.98          2.86         4.44 o                         
  -7   1   6        228.40        244.48        15.70 o                         
  -6   1   6         16.72         19.09         4.00 o                         
  -5   1   6        975.31       1125.72        39.66 o                         
  -4   1   6        604.35        629.30        27.98 o                         
  -3   1   6        964.68        910.97        54.90 o                         
  -2   1   6         48.21         41.34         6.39 o                         
  -1   1   6         59.60         41.68         5.56 o                         
   0   1   6        864.10        817.82        27.02 o                         
   1   1   6       1091.90       1090.06        30.58 o                         
   2   1   6        246.83        265.46        10.98 o                         
   3   1   6        146.93        149.96         7.91 o                         
   4   1   6         14.52         12.62         2.31 o                         
   5   1   6         42.61         59.17         5.22 o                         
   6   1   6        252.99        254.69        14.12 o                         
   7   1   6         56.40         50.54         7.84 o                         
   8   1   6         89.76         78.40         9.33 o                         
   9   1   6         16.38         16.26         8.32 o                         
  10   1   6         72.85         61.86        13.06 o                         
 -12   2   6         98.65         85.88        23.56 o                         
 -11   2   6        138.63         92.44        18.22 o                         
 -10   2   6        121.04        111.95        18.29 o                         
  -9   2   6        320.46        349.76        25.80 o                         
  -8   2   6        177.21        155.60        13.23 o                         
  -7   2   6          5.35          7.78         5.75 o                         
  -6   2   6         19.92         22.75         6.14 o                         
  -5   2   6        492.95        504.16        20.73 o                         
  -4   2   6        203.66        183.74        12.28 o                         
  -3   2   6       2621.09       2511.62        82.92 o                         
  -2   2   6        490.94        462.76        18.30 o                         
  -1   2   6       1056.11        937.46        43.06 o                         
   0   2   6       3392.82       3401.23        92.40 o                         
   1   2   6       1453.60       1411.06        37.34 o                         
   2   2   6        374.63        393.85        14.01 o                         
   3   2   6        550.89        563.84        19.75 o                         
   4   2   6          0.46         -0.66         3.41 o                         
   5   2   6         27.96         15.86         3.59 o                         
   6   2   6        113.38        134.72         9.84 o                         
   7   2   6          0.32          0.24         3.64 o                         
   8   2   6         90.50         94.69         9.90 o                         
   9   2   6          5.35          2.54         7.86 o                         
  10   2   6          1.05          0.88         9.42 o                         
 -12   3   6          3.96          7.24        11.95 o                         
 -11   3   6          0.66          4.79         9.84 o                         
 -10   3   6          0.37        -16.03        10.69 o                         
  -9   3   6         61.86         47.40        12.27 o                         
  -8   3   6          1.40         -9.62         6.89 o                         
  -7   3   6        584.27        617.04        29.15 o                         
  -6   3   6          1.59          5.33         5.56 o                         
  -5   3   6         35.65         26.10         4.48 o                         
  -4   3   6       2605.55       2747.81        78.34 o                         
  -3   3   6        110.14        125.61         8.62 o                         
  -2   3   6        149.49        199.83        11.82 o                         
  -1   3   6        314.36        328.87        18.19 o                         
   0   3   6        259.48        258.56        14.17 o                         
   1   3   6        167.77        139.53         8.50 o                         
   2   3   6         45.40         27.86         3.91 o                         
   3   3   6         23.33         12.95         4.40 o                         
   4   3   6          2.06         -0.06         2.86 o                         
   5   3   6         59.56         52.76         5.05 o                         
   6   3   6         24.22         20.95         4.33 o                         
   7   3   6         38.43         34.01         8.19 o                         
   8   3   6        191.88        218.19        17.30 o                         
   9   3   6          1.74          3.57         9.16 o                         
  10   3   6         39.49         80.60        19.87 o                         
 -12   4   6         84.34         85.01        21.89 o                         
 -11   4   6         24.35          8.01        11.54 o                         
 -10   4   6         15.79         32.20        10.95 o                         
  -9   4   6          7.91        -10.79         7.19 o                         
  -8   4   6         61.81         59.73        10.56 o                         
  -7   4   6        358.89        381.50        23.98 o                         
  -6   4   6         10.84         12.33         5.67 o                         
  -5   4   6        679.95        659.59        23.96 o                         
  -4   4   6        356.60        307.91        15.49 o                         
  -3   4   6        360.96        389.66        17.11 o                         
  -2   4   6        788.02        862.59        26.25 o                         
  -1   4   6       5185.85       5444.87       136.72 o                         
   0   4   6         21.61         28.84         4.90 o                         
   1   4   6         68.11         76.29         6.35 o                         
   2   4   6        347.35        339.85        17.03 o                         
   3   4   6          4.90          1.09         2.62 o                         
   4   4   6        138.55        131.55         7.04 o                         
   5   4   6        392.41        419.65        23.11 o                         
   6   4   6         59.47         37.65         7.60 o                         
   7   4   6          0.95         -6.36         5.14 o                         
   8   4   6         35.41         56.02        13.25 o                         
   9   4   6          7.72          1.35         9.78 o                         
 -12   5   6          0.75         -2.96        11.27 o                         
 -11   5   6          6.00         -9.06        10.76 o                         
 -10   5   6          1.74         -9.79         8.81 o                         
  -9   5   6         12.17         -5.53         7.20 o                         
  -8   5   6        552.25        578.64        29.08 o                         
  -7   5   6        191.27        183.41        15.05 o                         
  -6   5   6        163.19        183.56        14.19 o                         
  -5   5   6        236.25        228.75        13.11 o                         
  -4   5   6        484.56        458.89        19.41 o                         
  -3   5   6       4762.42       4839.34       117.92 o                         
  -2   5   6      10167.75      10924.80       242.55 o                         
  -1   5   6        437.78        432.24        19.22 o                         
   0   5   6        387.89        447.21        18.29 o                         
   1   5   6        458.84        475.14        16.49 o                         
   2   5   6        319.41        331.70        13.16 o                         
   3   5   6          3.32          1.16         3.06 o                         
   4   5   6        127.97        123.73        14.34 o                         
   5   5   6         14.27         17.23         7.93 o                         
   6   5   6         75.58         47.27        10.05 o                         
   7   5   6          0.11         -1.01         7.96 o                         
   8   5   6         59.22         44.41        12.95 o                         
   9   5   6          3.50         21.57        10.63 o                         
 -12   6   6         46.96         48.20        17.09 o                         
 -11   6   6         66.83         52.57        14.14 o                         
 -10   6   6        142.68        127.37        20.87 o                         
  -9   6   6          3.76         -5.27         6.96 o                         
  -8   6   6        211.82        220.84        17.46 o                         
  -7   6   6         39.66         33.33         8.40 o                         
  -6   6   6         15.46          4.52         6.00 o                         
  -5   6   6        132.12        156.62        11.52 o                         
  -4   6   6        300.60        272.98        12.31 o                         
  -3   6   6         40.91         34.19         5.61 o                         
  -2   6   6       1115.26       1192.71        32.85 o                         
  -1   6   6       1636.41       1779.35        53.41 o                         
   0   6   6       1003.88       1021.76        33.51 o                         
   1   6   6          7.37          9.73         3.70 o                         
   2   6   6          8.22         11.07         3.69 o                         
   3   6   6         57.45         57.87         5.46 o                         
   4   6   6         15.36          6.41         2.74 o                         
   5   6   6        210.71        199.56        18.35 o                         
   6   6   6         36.99         33.60         9.22 o                         
   7   6   6         68.27         58.61        13.63 o                         
   8   6   6          7.29         -7.34         9.74 o                         
   9   6   6         26.47         31.17        16.54 o                         
 -12   7   6         39.86         26.34        14.38 o                         
 -11   7   6         12.07         10.80        10.14 o                         
 -10   7   6         47.43         43.28        15.72 o                         
  -9   7   6         72.13         59.99        10.42 o                         
  -8   7   6          1.96          1.81         6.62 o                         
  -7   7   6        590.30        605.74        29.47 o                         
  -6   7   6          8.47         -3.65         5.48 o                         
  -5   7   6          0.77          4.61         4.16 o                         
  -4   7   6        524.70        547.82        20.59 o                         
  -3   7   6         19.20         17.01         4.77 o                         
  -2   7   6         74.09         75.44         7.14 o                         
  -1   7   6        284.30        264.69        18.15 o                         
   0   7   6         25.06         24.34         5.67 o                         
   1   7   6          3.07          4.59         5.69 o                         
   2   7   6         40.34         44.29         5.56 o                         
   3   7   6       2639.16       2652.63        80.66 o                         
   4   7   6         46.74         48.80         6.77 o                         
   5   7   6        372.24        402.80        30.98 o                         
   6   7   6        564.72        588.39        34.94 o                         
   7   7   6         21.91          7.83         9.87 o                         
   8   7   6         10.25         -6.69        10.27 o                         
   9   7   6          2.22         -8.48        10.48 o                         
 -12   8   6         10.08        -26.02        18.23 o                         
 -11   8   6          7.50          1.48        10.43 o                         
 -10   8   6          0.49        -12.87        10.04 o                         
  -9   8   6         32.26         41.63        10.99 o                         
  -8   8   6         89.67        101.21        15.99 o                         
  -7   8   6         46.89         35.02         9.33 o                         
  -6   8   6        220.58        232.61        16.92 o                         
  -5   8   6         65.51         55.44         6.53 o                         
  -4   8   6        817.46        890.05        28.65 o                         
  -3   8   6          8.01          4.87         4.19 o                         
  -2   8   6        852.41        904.77        27.41 o                         
  -1   8   6        617.92        664.58        24.27 o                         
   0   8   6       2447.85       2633.02        76.52 o                         
   1   8   6          5.63         10.57         4.41 o                         
   2   8   6        725.92        711.47        28.51 o                         
   3   8   6        230.57        265.50        13.72 o                         
   4   8   6        269.44        258.45        13.17 o                         
   5   8   6         14.97         25.37        11.23 o                         
   6   8   6         22.73         11.47        10.69 o                         
   7   8   6          5.19        -13.19         8.79 o                         
   8   8   6         30.75         18.65        10.84 o                         
   9   8   6         12.80          4.53        10.68 o                         
 -11   9   6          0.22          4.71        10.68 o                         
 -10   9   6         46.36         57.06        13.63 o                         
  -9   9   6          4.93          9.92         9.28 o                         
  -8   9   6        174.06        194.22        16.81 o                         
  -7   9   6         26.97         33.88        12.36 o                         
  -6   9   6         33.03         19.99         6.71 o                         
  -5   9   6        311.10        298.19        14.15 o                         
  -4   9   6         96.90        107.10         9.06 o                         
  -3   9   6        221.94        241.03        14.35 o                         
  -2   9   6        214.20        204.14        13.69 o                         
  -1   9   6          0.03         -3.25         3.49 o                         
   0   9   6         12.17         14.98         5.70 o                         
   1   9   6        607.26        602.33        24.81 o                         
   2   9   6         56.02         57.33         7.67 o                         
   3   9   6        163.23        185.00        12.85 o                         
   4   9   6         57.11         47.10         8.18 o                         
   5   9   6        253.87        255.04        23.12 o                         
   6   9   6          3.23         -8.22         9.79 o                         
   7   9   6          5.43         -7.61        10.62 o                         
   8   9   6          0.16        -13.54         9.03 o                         
   9   9   6          9.84         14.50        13.28 o                         
 -11  10   6          1.28         -8.24        11.70 o                         
 -10  10   6          6.15          2.40        11.45 o                         
  -9  10   6          6.64         -0.70         8.76 o                         
  -8  10   6          5.33         -5.40         6.10 o                         
  -7  10   6         27.60         16.41         9.85 o                         
  -6  10   6       1313.56       1419.53        49.27 o                         
  -5  10   6        466.96        492.86        22.38 o                         
  -4  10   6        100.02        125.61        10.76 o                         
  -3  10   6         57.97         50.83         7.42 o                         
  -2  10   6        815.71        934.79        34.85 o                         
  -1  10   6         40.60         39.07         6.57 o                         
   0  10   6          7.64         12.51         5.56 o                         
   1  10   6        275.86        313.84        17.55 o                         
   2  10   6        480.52        492.40        23.06 o                         
   3  10   6        426.06        427.28        16.93 o                         
   4  10   6          0.17         -1.34         4.30 o                         
   5  10   6          6.77        -10.80         8.97 o                         
   6  10   6        125.05        104.74        26.51 o                         
   7  10   6          4.30         -4.76        10.29 o                         
   8  10   6         25.42         31.97        13.32 o                         
 -11  11   6         16.45         20.07        22.17 o                         
 -10  11   6         22.41         39.90        16.36 o                         
  -9  11   6          0.26          2.35         9.04 o                         
  -8  11   6         55.31         39.42        13.88 o                         
  -7  11   6        104.50        128.00        13.58 o                         
  -6  11   6          0.38          7.33         6.42 o                         
  -5  11   6        218.50        272.75        17.95 o                         
  -4  11   6        421.21        470.62        21.44 o                         
  -3  11   6         12.57         13.74         5.51 o                         
  -2  11   6        595.26        593.36        26.06 o                         
  -1  11   6        183.97        237.09        15.31 o                         
   0  11   6        501.99        572.62        23.89 o                         
   1  11   6        362.51        392.48        20.41 o                         
   2  11   6         76.56         71.43         7.70 o                         
   3  11   6        268.50        268.59        16.26 o                         
   4  11   6        163.26        181.66        14.95 o                         
   5  11   6        130.37        105.98        17.85 o                         
   6  11   6          2.76          5.80        12.03 o                         
   7  11   6         37.73         40.42        14.86 o                         
   8  11   6         17.22         22.48        11.59 o                         
 -10  12   6          7.61          8.72        18.04 o                         
  -9  12   6          3.11         -1.20        10.99 o                         
  -8  12   6         15.78         14.66        12.25 o                         
  -7  12   6          1.73          0.63         6.45 o                         
  -6  12   6          4.91          7.43         7.96 o                         
  -5  12   6        174.36        166.73        17.34 o                         
  -4  12   6        220.80        220.61        14.02 o                         
  -3  12   6         18.07         12.53         5.58 o                         
  -2  12   6         19.26         14.86         5.82 o                         
  -1  12   6        114.16         96.59        14.49 o                         
   0  12   6          0.01          0.45         4.20 o                         
   1  12   6       1114.36       1189.48        39.75 o                         
   2  12   6          0.39          3.38         6.14 o                         
   3  12   6        261.68        274.76        28.18 o                         
   4  12   6          3.94          1.47         7.49 o                         
   5  12   6          0.00         -8.80         7.58 o                         
   6  12   6         98.45         83.69        15.83 o                         
   7  12   6          0.81        -10.29        13.53 o                         
   8  12   6          1.36          1.65        14.23 o                         
 -10  13   6         59.44         74.99        22.26 o                         
  -9  13   6          3.48          2.74        13.45 o                         
  -8  13   6         55.12         45.24        14.06 o                         
  -7  13   6        139.65        153.77        16.90 o                         
  -6  13   6        172.31        191.43        19.63 o                         
  -5  13   6        693.14        712.76        37.65 o                         
  -4  13   6        276.68        291.19        19.69 o                         
  -3  13   6        427.11        473.96        21.71 o                         
  -2  13   6        171.67        185.70        15.76 o                         
  -1  13   6         17.84         23.12         9.79 o                         
   0  13   6        269.24        286.34        16.84 o                         
   1  13   6       1348.36       1407.44        48.88 o                         
   2  13   6          5.74          5.48         8.73 o                         
   3  13   6          2.82         10.36         8.51 o                         
   4  13   6         15.69         12.49        11.59 o                         
   5  13   6         33.50         34.94        10.20 o                         
   6  13   6         21.60         45.50        14.74 o                         
   7  13   6          3.74          5.99        13.34 o                         
 -10  14   6          0.76        -11.90        20.17 o                         
  -9  14   6          0.11        -14.61        11.20 o                         
  -8  14   6          1.85         -2.47        11.61 o                         
  -7  14   6         12.54         -4.40        10.19 o                         
  -6  14   6        118.31        105.18        14.20 o                         
  -5  14   6        248.50        281.21        33.21 o                         
  -4  14   6        247.56        292.54        20.65 o                         
  -3  14   6        175.67        223.76        17.59 o                         
  -2  14   6         57.96         67.60         8.79 o                         
  -1  14   6       1713.13       1802.71        58.77 o                         
   0  14   6        118.95        106.49        11.57 o                         
   1  14   6          0.01          6.31        10.37 o                         
   2  14   6        517.96        636.31        48.07 o                         
   3  14   6         60.88         64.76        12.73 o                         
   4  14   6         31.66         22.87         9.76 o                         
   5  14   6         13.07          3.92         8.05 o                         
   6  14   6         94.87         77.10        16.94 o                         
   7  14   6         11.35         22.06        18.83 o                         
  -9  15   6         37.84         39.57        16.47 o                         
  -8  15   6          6.63          3.93        12.20 o                         
  -7  15   6          1.33          5.75        12.13 o                         
  -6  15   6          4.96         -0.55         7.93 o                         
  -5  15   6        106.62         91.42        17.66 o                         
  -4  15   6        224.78        229.30        18.39 o                         
  -3  15   6        499.55        535.39        29.02 o                         
  -2  15   6         16.26         23.20         8.88 o                         
  -1  15   6        641.46        774.22        33.07 o                         
   0  15   6         13.21          8.79         7.83 o                         
   1  15   6          0.00          3.53         7.92 o                         
   2  15   6          1.95         -0.68         9.72 o                         
   3  15   6          0.78         -7.14        11.01 o                         
   4  15   6         38.87         27.14        11.07 o                         
   5  15   6          2.23        -14.55         9.70 o                         
   6  15   6         26.62          8.25        25.00 o                         
  -9  16   6         17.68         38.27        20.05 o                         
  -8  16   6          0.17         -5.23        12.63 o                         
  -7  16   6          1.28          4.79        11.59 o                         
  -6  16   6          2.66         -2.41        10.90 o                         
  -5  16   6         26.05         17.20        10.49 o                         
  -4  16   6         31.67         45.62        10.44 o                         
  -3  16   6        152.76        121.74        14.73 o                         
  -2  16   6        153.47        156.96        18.41 o                         
  -1  16   6          2.36         17.06         7.99 o                         
   0  16   6         72.87         66.38        15.70 o                         
   1  16   6         72.57         58.54        11.80 o                         
   2  16   6         54.13         53.31        12.64 o                         
   3  16   6          0.88        -12.01         8.01 o                         
   4  16   6         32.62         10.83         9.94 o                         
   5  16   6         65.82         65.89        16.84 o                         
   6  16   6         24.28         45.48        15.65 o                         
  -8  17   6          3.25         -4.09        18.83 o                         
  -7  17   6          6.05         10.23        12.78 o                         
  -6  17   6          0.08          6.99        13.57 o                         
  -5  17   6          0.23         -2.96         7.95 o                         
  -4  17   6        109.12        128.98        14.90 o                         
  -3  17   6        188.28        194.25        20.76 o                         
  -2  17   6        725.71        734.79        46.40 o                         
  -1  17   6        121.33         72.66        15.16 o                         
   0  17   6        280.91        332.01        27.65 o                         
   1  17   6        150.97        148.25        23.36 o                         
   2  17   6         11.82         -5.21        12.61 o                         
   3  17   6          0.13          5.75        10.13 o                         
   4  17   6         13.50          1.31        10.46 o                         
   5  17   6          0.45         -3.08        12.05 o                         
  -7  18   6          9.21         13.70        19.02 o                         
  -6  18   6          2.04         -1.96        10.86 o                         
  -5  18   6         27.63         18.79        12.74 o                         
  -4  18   6          3.32         -5.71         6.94 o                         
  -3  18   6        232.13        277.22        22.23 o                         
  -2  18   6         50.55         45.95        15.38 o                         
  -1  18   6        156.80        156.19        23.76 o                         
   0  18   6         25.09         11.07        10.64 o                         
   1  18   6          8.46         15.36        13.05 o                         
   2  18   6          0.58        -15.85        12.34 o                         
   3  18   6          3.82          0.30        12.88 o                         
   4  18   6         22.75         17.97        14.92 o                         
  -6  19   6          0.15         12.82        11.83 o                         
  -5  19   6          1.92         20.96        12.03 o                         
  -4  19   6          4.31         13.52        12.68 o                         
  -3  19   6         89.11         58.18        12.31 o                         
  -2  19   6          3.15         -6.66        10.43 o                         
  -1  19   6         18.84         28.13        13.46 o                         
   0  19   6         90.06         78.53        15.85 o                         
   1  19   6        206.16        237.04        29.52 o                         
   2  19   6          4.84        -10.26        14.13 o                         
   3  19   6         49.05         56.60        19.27 o                         
  -5  20   6         37.44         40.75        20.51 o                         
  -4  20   6          0.02         20.51        28.51 o                         
  -3  20   6        175.22        178.20        27.37 o                         
  -2  20   6          4.40          4.82        11.82 o                         
  -1  20   6          1.87          4.72        11.61 o                         
   0  20   6          3.96         -7.84         9.43 o                         
   1  20   6          9.23         31.59        17.46 o                         
   2  20   6          3.81          9.05        14.53 o                         
  -3  21   6         30.55         47.86        28.42 o                         
  -2  21   6         34.12         33.22        14.04 o                         
  -1  21   6        126.82        102.45        18.12 o                         
   0  21   6         60.25         86.78        18.25 o                         
 -11   0   7        207.68        233.38        62.65 o                         
  -9   0   7        103.03        107.04        22.90 o                         
  -7   0   7         59.05         74.66        11.63 o                         
  -5   0   7        508.96        568.96        41.70 o                         
  -3   0   7       2203.46       2097.56       102.25 o                         
  -1   0   7        521.30        501.01        32.31 o                         
   1   0   7       1644.38       1656.25        73.61 o                         
   3   0   7        384.67        370.01        21.86 o                         
   5   0   7       1004.27        990.49        36.83 o                         
   7   0   7          4.50         -1.55         9.25 o                         
   9   0   7          0.22         -4.11        14.83 o                         
 -12   1   7         17.52          5.61        19.33 o                         
 -11   1   7         70.07         59.10        13.33 o                         
 -10   1   7         36.70         42.39        12.56 o                         
  -9   1   7         60.36         56.70        11.96 o                         
  -8   1   7         43.67         31.23         9.10 o                         
  -7   1   7          0.02         -2.43         4.47 o                         
  -6   1   7         20.38         21.76         4.49 o                         
  -5   1   7        243.61        256.47        18.54 o                         
  -4   1   7         34.34         33.63         7.69 o                         
  -3   1   7        959.52        992.77        42.51 o                         
  -2   1   7        561.81        576.60        24.69 o                         
  -1   1   7       1158.41       1170.38        49.21 o                         
   0   1   7        971.96       1038.21        31.48 o                         
   1   1   7        406.76        458.52        18.06 o                         
   2   1   7       1303.69       1367.00        37.62 o                         
   3   1   7         20.37         18.65         5.14 o                         
   4   1   7        318.15        327.37        13.39 o                         
   5   1   7        171.51        173.94        10.00 o                         
   6   1   7          0.18         -1.14         5.66 o                         
   7   1   7        179.76        203.18        19.65 o                         
   8   1   7         32.23         34.11         8.92 o                         
   9   1   7        245.05        280.36        20.50 o                         
 -12   2   7         13.13          0.09        18.03 o                         
 -11   2   7         98.65         81.63        28.82 o                         
 -10   2   7         62.81         47.16        11.85 o                         
  -9   2   7         66.39         57.59        12.37 o                         
  -8   2   7         46.27         36.77         9.39 o                         
  -7   2   7        136.57        170.39        16.64 o                         
  -6   2   7          3.57          0.36         3.73 o                         
  -5   2   7         35.41         40.74         6.54 o                         
  -4   2   7         29.96         18.23         5.20 o                         
  -3   2   7        299.58        269.02        16.16 o                         
  -2   2   7        260.12        319.76        23.19 o                         
  -1   2   7       1554.06       1638.89        49.20 o                         
   0   2   7        320.62        434.56        19.56 o                         
   1   2   7         88.17         79.69         6.92 o                         
   2   2   7         41.29         47.56         5.54 o                         
   3   2   7        198.46        205.50         9.93 o                         
   4   2   7         35.10         33.77         4.44 o                         
   5   2   7        287.73        299.06        13.37 o                         
   6   2   7         10.66          5.63         5.57 o                         
   7   2   7        130.20        134.70        11.46 o                         
   8   2   7          1.52          6.54         7.19 o                         
   9   2   7          4.01        -11.65         8.51 o                         
 -12   3   7         41.65         39.32        17.99 o                         
 -11   3   7          6.79          7.27        11.39 o                         
 -10   3   7         19.09         16.27        11.84 o                         
  -9   3   7         16.54          2.47         8.83 o                         
  -8   3   7         16.87         17.17        11.75 o                         
  -7   3   7        233.25        222.98        19.29 o                         
  -6   3   7          1.64         -3.53         4.98 o                         
  -5   3   7         11.14          2.95         6.06 o                         
  -4   3   7          0.86         -2.31         3.62 o                         
  -3   3   7         16.29         11.67         5.37 o                         
  -2   3   7       1958.18       1849.77        73.35 o                         
  -1   3   7       1177.36       1243.85        39.38 o                         
   0   3   7          3.98         -0.05         5.28 o                         
   1   3   7       1477.37       1508.11        51.95 o                         
   2   3   7        338.66        382.48        14.24 o                         
   3   3   7        589.13        572.73        20.10 o                         
   4   3   7          3.93          5.44         4.48 o                         
   5   3   7        160.99        178.63         9.28 o                         
   6   3   7         81.26         87.42         7.90 o                         
   7   3   7        142.12        152.19        14.96 o                         
   8   3   7         13.07         24.17         8.17 o                         
   9   3   7          4.08         -8.33         8.03 o                         
 -12   4   7          6.68         12.33        14.06 o                         
 -11   4   7         65.39         57.22        15.84 o                         
 -10   4   7          6.61         -7.40         8.88 o                         
  -9   4   7        181.99        198.71        20.03 o                         
  -8   4   7         35.07         22.30         8.61 o                         
  -7   4   7         11.90          7.10         7.48 o                         
  -6   4   7         55.17         44.05         9.15 o                         
  -5   4   7         10.83          7.31         4.20 o                         
  -4   4   7          2.05          1.22         3.98 o                         
  -3   4   7       1277.97       1332.60        45.76 o                         
  -2   4   7        359.55        402.16        19.56 o                         
  -1   4   7        572.05        639.79        24.51 o                         
   0   4   7          0.00         -0.13         3.90 o                         
   1   4   7         16.88         17.95         5.84 o                         
   2   4   7         27.94         21.55         4.52 o                         
   3   4   7        611.87        679.91        34.07 o                         
   4   4   7        365.01        375.82        17.62 o                         
   5   4   7        134.69        150.99        12.16 o                         
   6   4   7         19.46         16.83         7.25 o                         
   7   4   7        109.08         96.54        11.15 o                         
   8   4   7         66.19         55.63        18.21 o                         
   9   4   7         64.75         35.85        13.64 o                         
 -12   5   7         47.82         13.01        14.30 o                         
 -11   5   7          2.97         -2.01        11.39 o                         
 -10   5   7         32.28         19.52         9.26 o                         
  -9   5   7          4.48         -8.94         5.96 o                         
  -8   5   7          0.05          1.83         6.35 o                         
  -7   5   7        141.73        135.18        19.20 o                         
  -6   5   7        649.13        614.74        28.34 o                         
  -5   5   7          5.04          4.11         4.75 o                         
  -4   5   7        130.30        118.44        10.72 o                         
  -3   5   7        954.10       1098.41        39.66 o                         
  -2   5   7       1762.19       1977.50        59.01 o                         
  -1   5   7        149.09        189.48        13.50 o                         
   0   5   7       1189.85       1272.61        50.61 o                         
   1   5   7          2.83         -0.24         3.42 o                         
   2   5   7         12.71          1.81         4.84 o                         
   3   5   7        331.53        349.95        17.38 o                         
   4   5   7        235.52        259.84        16.31 o                         
   5   5   7         45.29         43.01         6.71 o                         
   6   5   7         11.96          9.27        10.04 o                         
   7   5   7          5.03          3.28         9.91 o                         
   8   5   7          1.13          9.34         9.92 o                         
   9   5   7         39.60         37.79        13.65 o                         
 -12   6   7        118.52         81.22        30.19 o                         
 -11   6   7          1.87         -8.27        10.44 o                         
 -10   6   7          0.02         11.83        10.80 o                         
  -9   6   7          6.12          7.25         7.68 o                         
  -8   6   7         15.38         -3.11         6.78 o                         
  -7   6   7          8.29         -7.47         6.38 o                         
  -6   6   7         19.12         27.17         7.84 o                         
  -5   6   7        866.88        881.14        31.14 o                         
  -4   6   7        410.24        434.61        22.68 o                         
  -3   6   7        150.67        173.99        14.90 o                         
  -2   6   7        103.04        123.62        10.34 o                         
  -1   6   7          0.00         -2.34         3.93 o                         
   0   6   7        891.53        983.23        33.34 o                         
   1   6   7         71.77         61.46         8.87 o                         
   2   6   7        207.55        214.81        11.75 o                         
   3   6   7         24.66         23.97         4.14 o                         
   4   6   7        563.32        601.25        28.37 o                         
   5   6   7        872.06        907.39        46.97 o                         
   6   6   7          5.25         20.68        13.76 o                         
   7   6   7          0.16          0.87         9.88 o                         
   8   6   7          2.33          7.62        10.25 o                         
   9   6   7          0.17          6.48        11.12 o                         
 -12   7   7         30.53         -0.92        14.43 o                         
 -11   7   7          0.90         -6.26        10.41 o                         
 -10   7   7        178.35        216.81        23.05 o                         
  -9   7   7          0.06         -7.93         6.97 o                         
  -8   7   7        377.91        388.97        23.68 o                         
  -7   7   7        614.10        629.88        30.67 o                         
  -6   7   7          7.97          6.16         6.16 o                         
  -5   7   7         11.28          6.46         4.48 o                         
  -4   7   7          0.39         -0.75         4.10 o                         
  -3   7   7        110.17        104.33        11.45 o                         
  -2   7   7       3311.41       3663.93       103.09 o                         
  -1   7   7        309.41        303.95        21.63 o                         
   0   7   7        126.09        160.79        11.59 o                         
   1   7   7        412.45        417.24        18.42 o                         
   2   7   7        406.04        399.02        16.92 o                         
   3   7   7        623.39        661.47        23.42 o                         
   4   7   7         31.85         45.20        11.43 o                         
   5   7   7       1789.79       1950.29        74.45 o                         
   6   7   7          0.51          5.15        12.52 o                         
   7   7   7         32.34         24.28        14.45 o                         
   8   7   7          0.03          0.67        10.55 o                         
   9   7   7          6.01          2.50        14.02 o                         
 -11   8   7         40.20         25.21        15.59 o                         
 -10   8   7          4.14          3.89        11.55 o                         
  -9   8   7          7.57          6.86         7.81 o                         
  -8   8   7         19.11          8.90         8.97 o                         
  -7   8   7        201.06        183.19        15.93 o                         
  -6   8   7        158.49        159.31        15.57 o                         
  -5   8   7        319.71        342.35        19.32 o                         
  -4   8   7        158.34        143.18        11.08 o                         
  -3   8   7        130.50        139.57        12.25 o                         
  -2   8   7          0.92          5.61         4.91 o                         
  -1   8   7        109.18        160.96        12.47 o                         
   0   8   7          2.30          6.66         4.83 o                         
   1   8   7         83.99         62.21         7.74 o                         
   2   8   7        525.62        490.32        19.55 o                         
   3   8   7       1284.77       1281.63        43.66 o                         
   4   8   7        667.87        703.55        30.20 o                         
   5   8   7         25.66         23.35        10.90 o                         
   6   8   7        137.92        171.33        25.14 o                         
   7   8   7          8.67         27.88        12.63 o                         
   8   8   7         25.19         -7.64         9.11 o                         
 -11   9   7          4.05        -15.13        11.03 o                         
 -10   9   7         49.02         44.32        14.56 o                         
  -9   9   7        164.64        194.29        19.16 o                         
  -8   9   7         88.75         99.41        13.30 o                         
  -7   9   7         37.56         39.64        10.79 o                         
  -6   9   7         11.40          4.58         6.98 o                         
  -5   9   7        569.53        580.28        26.19 o                         
  -4   9   7        179.19        175.40        14.07 o                         
  -3   9   7        188.19        187.53        13.16 o                         
  -2   9   7         31.38         16.95         6.83 o                         
  -1   9   7        863.19        982.09        35.97 o                         
   0   9   7        226.82        207.46        14.19 o                         
   1   9   7         13.35         24.20         5.48 o                         
   2   9   7       1208.14       1270.76        44.88 o                         
   3   9   7       2509.05       2526.67        79.09 o                         
   4   9   7        166.64        168.44        12.25 o                         
   5   9   7          2.19          1.99        12.02 o                         
   6   9   7         10.56          5.20        20.70 o                         
   7   9   7         62.03         67.56        16.95 o                         
   8   9   7         20.80         23.42        11.83 o                         
 -11  10   7         44.73         45.13        16.81 o                         
 -10  10   7          3.67         -8.44        10.52 o                         
  -9  10   7          5.28          9.57        11.43 o                         
  -8  10   7         35.28         32.03         9.50 o                         
  -7  10   7        187.90        206.38        17.38 o                         
  -6  10   7        111.62        141.36        16.13 o                         
  -5  10   7        546.70        610.29        26.25 o                         
  -4  10   7        273.99        280.15        16.69 o                         
  -3  10   7        438.13        461.78        21.90 o                         
  -2  10   7         21.43          9.07         6.76 o                         
  -1  10   7        359.63        399.99        24.27 o                         
   0  10   7        235.39        288.59        21.23 o                         
   1  10   7        746.98        804.93        31.09 o                         
   2  10   7       2370.41       2338.39        75.84 o                         
   3  10   7         99.20         74.23        10.31 o                         
   4  10   7         91.04         92.48        11.23 o                         
   5  10   7         28.88         32.31        14.70 o                         
   6  10   7         85.05         75.49        21.32 o                         
   7  10   7          1.28         -7.86        13.87 o                         
   8  10   7          1.94          1.79        10.41 o                         
 -11  11   7         34.19         36.24        16.35 o                         
 -10  11   7         36.86         49.83        15.95 o                         
  -9  11   7         25.70         31.54        12.08 o                         
  -8  11   7          7.43          7.61         7.39 o                         
  -7  11   7        271.66        262.25        19.32 o                         
  -6  11   7         31.59         13.05         8.94 o                         
  -5  11   7          1.73         -0.19         6.05 o                         
  -4  11   7          1.82         -3.55         5.54 o                         
  -3  11   7         69.74         61.65         8.65 o                         
  -2  11   7         13.19         -6.75         4.50 o                         
  -1  11   7        258.72        321.32        19.38 o                         
   0  11   7         48.74         48.55         7.64 o                         
   1  11   7        393.01        415.20        21.64 o                         
   2  11   7        294.85        311.13        22.27 o                         
   3  11   7          2.93         -5.73         7.62 o                         
   4  11   7         11.48         -8.16         6.62 o                         
   5  11   7          0.73         -1.01        11.99 o                         
   6  11   7          4.11         11.13        14.41 o                         
   7  11   7         14.55         41.94        15.21 o                         
 -10  12   7         66.18         47.73        18.32 o                         
  -9  12   7         18.31         51.50        16.40 o                         
  -8  12   7         11.04         18.17        11.53 o                         
  -7  12   7         30.78         34.16        11.81 o                         
  -6  12   7        212.29        210.93        19.76 o                         
  -5  12   7        515.19        520.23        27.31 o                         
  -4  12   7         12.34          5.63         6.52 o                         
  -3  12   7         34.59         25.53         8.93 o                         
  -2  12   7         10.79          4.84         6.23 o                         
  -1  12   7         98.89        122.71        13.70 o                         
   0  12   7        880.63        957.26        40.25 o                         
   1  12   7       1314.43       1362.57        56.52 o                         
   2  12   7         45.65         50.86        11.76 o                         
   3  12   7          8.41          1.37         8.19 o                         
   4  12   7         41.26         44.03        17.64 o                         
   5  12   7         41.48         26.14        13.74 o                         
   6  12   7         92.73        110.21        24.72 o                         
   7  12   7         12.50         14.47        12.79 o                         
 -10  13   7         69.51         29.45        18.10 o                         
  -9  13   7         36.99         11.00        14.58 o                         
  -8  13   7        189.25        231.49        28.41 o                         
  -7  13   7         12.57         11.34         8.85 o                         
  -6  13   7        151.76        156.64        17.41 o                         
  -5  13   7         47.75         38.16         9.78 o                         
  -4  13   7         24.15         13.63         7.26 o                         
  -3  13   7          7.13          0.32         9.00 o                         
  -2  13   7          0.52         -8.53         7.58 o                         
  -1  13   7          1.62         -9.10         6.07 o                         
   0  13   7        734.90        819.55        41.54 o                         
   1  13   7         32.58         37.83        13.15 o                         
   2  13   7         94.03         76.61        16.33 o                         
   3  13   7         67.69         50.17        11.50 o                         
   4  13   7          1.56          9.96         8.46 o                         
   5  13   7         18.76         14.28        11.64 o                         
   6  13   7          0.53          5.47        14.84 o                         
   7  13   7         41.53         60.63        18.17 o                         
  -9  14   7         18.49         -5.83        11.82 o                         
  -8  14   7         36.79         45.87        15.31 o                         
  -7  14   7          0.21          1.75         8.61 o                         
  -6  14   7         11.88         18.12         9.24 o                         
  -5  14   7          9.84          9.48        12.27 o                         
  -4  14   7        461.71        530.71        28.92 o                         
  -3  14   7         55.32         45.11        15.10 o                         
  -2  14   7         22.23         14.83         8.35 o                         
  -1  14   7          0.51          8.14         6.74 o                         
   0  14   7          7.90          9.95         7.80 o                         
   1  14   7       1194.39       1320.09        58.27 o                         
   2  14   7          7.67          7.77         9.44 o                         
   3  14   7         69.79         53.82        11.68 o                         
   4  14   7         59.24         55.95        11.73 o                         
   5  14   7         43.10         56.01        15.57 o                         
   6  14   7         22.52        -15.03        14.36 o                         
  -9  15   7         40.83         32.97        15.86 o                         
  -8  15   7          0.93         13.94        13.05 o                         
  -7  15   7         48.40         54.95        16.59 o                         
  -6  15   7          0.10         -2.08         7.82 o                         
  -5  15   7         41.24         34.97        12.39 o                         
  -4  15   7        355.99        423.47        25.77 o                         
  -3  15   7         22.97         15.36         7.93 o                         
  -2  15   7        623.28        751.25        39.34 o                         
  -1  15   7         39.88         39.04         7.83 o                         
   0  15   7         35.31         33.28        12.93 o                         
   1  15   7          6.12         -1.46         9.57 o                         
   2  15   7         31.85         20.22        10.34 o                         
   3  15   7         23.20         30.82        10.69 o                         
   4  15   7          2.02         -1.37         8.09 o                         
   5  15   7          0.02          2.17        13.68 o                         
   6  15   7          2.68          4.00        19.52 o                         
  -8  16   7         11.09         -5.56        14.08 o                         
  -7  16   7          3.60          9.48        11.70 o                         
  -6  16   7         17.97         18.05        10.25 o                         
  -5  16   7          6.82          3.93         7.53 o                         
  -4  16   7          9.75         16.85         6.78 o                         
  -3  16   7          0.11          3.44         7.03 o                         
  -2  16   7        109.67        104.72        20.13 o                         
  -1  16   7          7.20          6.08        12.57 o                         
   0  16   7         46.32         51.46        15.08 o                         
   1  16   7          1.33          4.83        10.31 o                         
   2  16   7         35.89         38.88        20.48 o                         
   3  16   7          5.46         -5.69         9.66 o                         
   4  16   7          4.35        -10.05        10.18 o                         
   5  16   7          0.63          8.19        14.56 o                         
  -8  17   7          0.01         -3.54        13.17 o                         
  -7  17   7         77.28         58.54        17.98 o                         
  -6  17   7         49.31         46.53        14.65 o                         
  -5  17   7         23.04         16.93         9.97 o                         
  -4  17   7         49.77         38.82        10.70 o                         
  -3  17   7         79.66         86.86        12.92 o                         
  -2  17   7         73.40         51.45        19.24 o                         
  -1  17   7        113.85         89.45        24.96 o                         
   0  17   7         34.48         39.00        14.58 o                         
   1  17   7        149.23        157.44        23.93 o                         
   2  17   7          0.29         -0.78        12.62 o                         
   3  17   7          9.04        -18.22        12.15 o                         
   4  17   7         36.44         14.73        12.34 o                         
  -7  18   7          5.98        -10.32         9.62 o                         
  -6  18   7          6.26         15.30        10.54 o                         
  -5  18   7         17.50         25.47        10.79 o                         
  -4  18   7         27.26         42.86        10.20 o                         
  -3  18   7         67.85         43.91        17.94 o                         
  -2  18   7        141.32        151.81        27.20 o                         
  -1  18   7         25.07         17.83        12.78 o                         
   0  18   7        406.90        523.08        44.95 o                         
   1  18   7         76.71        108.30        21.15 o                         
   2  18   7          3.38        -17.40        11.60 o                         
   3  18   7         17.25        -13.63        12.06 o                         
   4  18   7          8.31        -17.83        11.89 o                         
  -6  19   7          8.36         12.63        13.06 o                         
  -5  19   7          1.40          2.30        10.12 o                         
  -4  19   7        103.90        103.50        21.82 o                         
  -3  19   7          4.94          5.35        10.28 o                         
  -2  19   7          3.14         -5.40        11.10 o                         
  -1  19   7        127.62        118.41        21.31 o                         
   0  19   7         71.92         78.08        17.52 o                         
   1  19   7         16.83         -0.18        20.59 o                         
   2  19   7          7.06          9.95        14.23 o                         
   3  19   7         57.74         50.20        18.95 o                         
  -4  20   7        103.11         99.69        40.58 o                         
  -3  20   7         12.55         15.29        12.72 o                         
  -2  20   7         86.75         69.98        15.93 o                         
  -1  20   7          3.12         19.17        15.79 o                         
   0  20   7         88.62         93.30        20.61 o                         
   1  20   7          3.33         11.80        15.37 o                         
 -12   0   8          0.36        -24.33        26.62 o                         
 -10   0   8          0.90          2.25        11.42 o                         
  -8   0   8          9.75         -1.40        10.01 o                         
  -6   0   8          0.07         -9.86         8.81 o                         
  -4   0   8        799.19        773.89        49.31 o                         
  -2   0   8         97.78         67.90        17.16 o                         
   0   0   8          5.22          8.73         5.83 o                         
   2   0   8        639.07        669.28        31.69 o                         
   4   0   8          2.80         10.09         4.78 o                         
   6   0   8        133.60        160.98        20.32 o                         
   8   0   8          2.84         -1.78         7.44 o                         
 -12   1   8         54.71         45.03        20.02 o                         
 -11   1   8         74.41         65.06        14.71 o                         
 -10   1   8        161.05        136.79        17.77 o                         
  -9   1   8         36.29         27.94         9.47 o                         
  -8   1   8          0.26          1.55         4.74 o                         
  -7   1   8        238.05        229.41        13.60 o                         
  -6   1   8        107.98        109.29        11.18 o                         
  -5   1   8         70.09         82.07        11.46 o                         
  -4   1   8        743.22        749.29        34.29 o                         
  -3   1   8        290.38        262.67        26.93 o                         
  -2   1   8          0.78         -1.74         4.13 o                         
  -1   1   8        455.15        547.53        22.96 o                         
   0   1   8          2.02         10.72         4.61 o                         
   1   1   8        969.68       1023.92        31.93 o                         
   2   1   8        555.37        612.05        22.07 o                         
   3   1   8         58.47         62.92         6.41 o                         
   4   1   8       1454.41       1504.28        39.05 o                         
   5   1   8         88.72         85.72        10.41 o                         
   6   1   8        929.39       1008.74        41.64 o                         
   7   1   8          3.53          0.22         5.47 o                         
   8   1   8         30.63         17.33         7.91 o                         
   9   1   8          0.25          9.29        13.96 o                         
 -12   2   8          6.39          5.37        14.50 o                         
 -11   2   8        113.57        119.80        18.03 o                         
 -10   2   8          2.69         17.57        10.06 o                         
  -9   2   8        101.91         68.52        13.45 o                         
  -8   2   8         12.82         12.53         6.53 o                         
  -7   2   8          0.04         -3.24         2.57 o                         
  -6   2   8        248.70        236.10        14.12 o                         
  -5   2   8        626.49        670.06        29.87 o                         
  -4   2   8          1.62         -2.89         4.12 o                         
  -3   2   8          2.97         -5.10         4.22 o                         
  -2   2   8         36.23         38.54         8.95 o                         
  -1   2   8       1613.83       1758.54        59.98 o                         
   0   2   8        632.47        679.87        28.53 o                         
   1   2   8         65.91         63.43         9.44 o                         
   2   2   8        806.66        813.36        26.75 o                         
   3   2   8        112.44        113.89         8.36 o                         
   4   2   8         16.76         10.67         4.24 o                         
   5   2   8          0.54         -6.69         5.02 o                         
   6   2   8        401.79        443.38        23.39 o                         
   7   2   8          7.01          7.94         8.38 o                         
   8   2   8         38.00         34.42        12.08 o                         
   9   2   8        217.34        240.72        23.25 o                         
 -12   3   8         58.91         33.28        16.24 o                         
 -11   3   8        107.25         81.29        17.93 o                         
 -10   3   8         19.96         16.91         9.22 o                         
  -9   3   8        147.41        134.61        17.17 o                         
  -8   3   8         11.65         13.07         8.94 o                         
  -7   3   8          0.07          2.24         8.51 o                         
  -6   3   8         68.17         77.38         8.81 o                         
  -5   3   8         22.23         10.02         4.81 o                         
  -4   3   8          2.36          0.77         3.82 o                         
  -3   3   8        204.89        211.52        16.01 o                         
  -2   3   8          0.29         -3.12         4.73 o                         
  -1   3   8         52.86         39.91         7.16 o                         
   0   3   8        610.68        720.43        29.56 o                         
   1   3   8        108.36        149.21        10.04 o                         
   2   3   8          0.05         -2.84         3.22 o                         
   3   3   8        561.08        575.42        22.52 o                         
   4   3   8          6.09          2.46         3.69 o                         
   5   3   8        703.91        747.46        32.37 o                         
   6   3   8        274.98        299.78        17.29 o                         
   7   3   8         26.99         36.18         8.85 o                         
   8   3   8         18.91         26.27        10.47 o                         
 -12   4   8          9.02          1.08        14.00 o                         
 -11   4   8         17.29          1.70        11.85 o                         
 -10   4   8         16.14         10.25         8.72 o                         
  -9   4   8          3.17        -11.03         7.35 o                         
  -8   4   8         86.86        118.29        18.90 o                         
  -7   4   8          9.59          7.98         7.45 o                         
  -6   4   8        338.72        344.63        18.09 o                         
  -5   4   8        169.70        144.27        11.69 o                         
  -4   4   8         72.72         66.82         8.91 o                         
  -3   4   8          1.72          2.96         4.49 o                         
  -2   4   8        190.94        180.99        13.75 o                         
  -1   4   8        277.60        342.61        30.26 o                         
   0   4   8        124.77        143.94        18.37 o                         
   1   4   8        300.11        367.43        19.41 o                         
   2   4   8        122.04        116.02         9.10 o                         
   3   4   8         21.64         19.08         6.05 o                         
   4   4   8        574.66        589.74        32.58 o                         
   5   4   8         23.01         32.17         7.36 o                         
   6   4   8        488.72        568.06        32.55 o                         
   7   4   8        269.25        290.63        26.94 o                         
   8   4   8         42.33         38.77        13.36 o                         
 -12   5   8          2.76         -4.33        17.18 o                         
 -11   5   8         57.08         61.86        17.20 o                         
 -10   5   8        178.57        181.30        18.60 o                         
  -9   5   8          0.09         -2.91         7.77 o                         
  -8   5   8        397.74        432.52        30.84 o                         
  -7   5   8        449.33        416.49        31.46 o                         
  -6   5   8          6.47          5.94         6.04 o                         
  -5   5   8         19.09          9.60         4.75 o                         
  -4   5   8         97.41        128.61        14.86 o                         
  -3   5   8         48.63         49.07         8.82 o                         
  -2   5   8          8.53          7.83         4.74 o                         
  -1   5   8         10.92         12.75         5.05 o                         
   0   5   8        140.75        184.20        12.70 o                         
   1   5   8         30.74         30.18         6.34 o                         
   2   5   8        186.60        189.46        12.62 o                         
   3   5   8       1363.95       1415.47        55.37 o                         
   4   5   8        457.85        493.90        20.77 o                         
   5   5   8        652.35        649.97        38.11 o                         
   6   5   8         62.40         55.92        14.44 o                         
   7   5   8        154.13        149.45        19.90 o                         
   8   5   8          8.52          4.52         9.98 o                         
 -12   6   8         28.39          6.50        16.35 o                         
 -11   6   8         67.40         71.59        17.98 o                         
 -10   6   8         18.89         26.77         9.76 o                         
  -9   6   8         25.43         25.43         9.88 o                         
  -8   6   8        237.11        231.92        19.65 o                         
  -7   6   8        103.40         88.77        14.79 o                         
  -6   6   8        116.21        127.72        15.10 o                         
  -5   6   8         49.48         19.25         6.07 o                         
  -4   6   8        583.44        547.16        27.38 o                         
  -3   6   8        216.21        248.51        18.86 o                         
  -2   6   8         23.75         22.47         7.43 o                         
  -1   6   8        105.80        100.40         9.92 o                         
   0   6   8         61.84         95.72         9.06 o                         
   1   6   8        115.67        119.31        12.36 o                         
   2   6   8          2.76          5.36         4.19 o                         
   3   6   8        441.52        459.21        24.17 o                         
   4   6   8       1798.05       1802.22        64.53 o                         
   5   6   8        159.78        180.12        20.90 o                         
   6   6   8          5.70          2.12        10.04 o                         
   7   6   8         49.30         50.86        14.13 o                         
   8   6   8          0.26          1.89         9.52 o                         
 -12   7   8          0.60         -6.16        13.20 o                         
 -11   7   8          0.23          5.20        13.99 o                         
 -10   7   8          5.29         -7.76        11.63 o                         
  -9   7   8          4.45        -10.34         6.89 o                         
  -8   7   8          0.85        -10.63         7.09 o                         
  -7   7   8        121.03        141.95        14.94 o                         
  -6   7   8        332.59        351.86        18.19 o                         
  -5   7   8         22.94         12.30         7.07 o                         
  -4   7   8          0.00          3.49         6.26 o                         
  -3   7   8        313.02        328.86        22.71 o                         
  -2   7   8         47.41         84.15         9.74 o                         
  -1   7   8         32.57         28.24         6.52 o                         
   0   7   8        297.12        283.20        16.32 o                         
   1   7   8          0.27         -0.43         3.86 o                         
   2   7   8        116.45        116.09        10.23 o                         
   3   7   8        262.83        256.29        13.03 o                         
   4   7   8       1222.23       1253.72        47.82 o                         
   5   7   8         35.37         21.19        12.79 o                         
   6   7   8          0.19          2.44        10.24 o                         
   7   7   8          0.50         13.18        11.78 o                         
   8   7   8          5.44         16.62        11.39 o                         
 -11   8   8          4.68         11.02        13.12 o                         
 -10   8   8          0.10          8.41        11.76 o                         
  -9   8   8         10.09         12.96         7.44 o                         
  -8   8   8        363.16        399.03        25.08 o                         
  -7   8   8         17.56          8.75         8.93 o                         
  -6   8   8         62.45         48.20         7.71 o                         
  -5   8   8        221.57        216.93        16.08 o                         
  -4   8   8         88.03         81.02        11.56 o                         
  -3   8   8         42.85         31.79         8.81 o                         
  -2   8   8          0.30         12.41         7.46 o                         
  -1   8   8        224.63        239.73        15.99 o                         
   0   8   8         28.33         25.29         6.15 o                         
   1   8   8         71.04         87.86        11.28 o                         
   2   8   8         96.31         81.10        10.98 o                         
   3   8   8        384.71        395.84        16.76 o                         
   4   8   8        473.20        453.57        27.87 o                         
   5   8   8         54.22         62.61        15.70 o                         
   6   8   8          0.12          6.65        12.47 o                         
   7   8   8         90.68         77.71        16.47 o                         
   8   8   8          0.77          6.09        12.21 o                         
 -11   9   8         58.15         46.19        22.40 o                         
 -10   9   8          4.00         10.15        12.87 o                         
  -9   9   8         15.21         28.35         9.36 o                         
  -8   9   8         20.95         25.53         9.05 o                         
  -7   9   8        235.99        270.16        19.94 o                         
  -6   9   8        144.25        137.14        12.91 o                         
  -5   9   8        243.32        237.72        17.56 o                         
  -4   9   8         13.42         16.32         6.37 o                         
  -3   9   8         42.26         31.68         9.02 o                         
  -2   9   8         58.46         60.52        11.33 o                         
  -1   9   8        104.37        127.08        14.46 o                         
   0   9   8        241.14        280.36        17.27 o                         
   1   9   8        179.97        160.62        12.07 o                         
   2   9   8       1618.68       1574.20        60.13 o                         
   3   9   8         66.37         70.60         9.48 o                         
   4   9   8          1.39         16.69         6.23 o                         
   5   9   8        220.21        235.58        26.42 o                         
   6   9   8          0.10          8.52        15.12 o                         
   7   9   8          1.27         -1.58        11.00 o                         
 -11  10   8         53.54         52.26        17.14 o                         
 -10  10   8        230.34        240.03        25.43 o                         
  -9  10   8         20.00         48.43        13.82 o                         
  -8  10   8          0.78         18.26         8.58 o                         
  -7  10   8         11.55         14.44         8.03 o                         
  -6  10   8          2.12         -2.00         7.22 o                         
  -5  10   8         68.76         84.49        11.38 o                         
  -4  10   8         81.04         65.23        10.01 o                         
  -3  10   8        270.10        303.36        24.00 o                         
  -2  10   8        617.35        642.20        35.04 o                         
  -1  10   8        381.86        433.28        23.20 o                         
   0  10   8          3.52          7.73         5.96 o                         
   1  10   8        856.58        848.09        35.73 o                         
   2  10   8       1688.53       1684.33        72.45 o                         
   3  10   8        161.45        165.72        17.82 o                         
   4  10   8         99.03        115.86        12.95 o                         
   5  10   8          4.94         18.72        14.57 o                         
   6  10   8         13.75         21.83        14.80 o                         
   7  10   8         42.72         75.89        16.86 o                         
 -10  11   8         21.75          4.60        12.71 o                         
  -9  11   8         15.11          0.00        12.80 o                         
  -8  11   8          2.69         -0.76         7.08 o                         
  -7  11   8         37.08         36.77        10.63 o                         
  -6  11   8          0.39        -10.05         7.66 o                         
  -5  11   8        122.06         85.36        11.05 o                         
  -4  11   8          1.15         -4.32         5.66 o                         
  -3  11   8          9.63         13.61         7.35 o                         
  -2  11   8        217.12        217.68        24.75 o                         
  -1  11   8         63.48         83.36        10.96 o                         
   0  11   8        994.38       1084.49        43.68 o                         
   1  11   8         19.56         24.27        11.62 o                         
   2  11   8         74.93         78.69        14.84 o                         
   3  11   8        109.84        128.60        16.87 o                         
   4  11   8         57.22         58.66         9.96 o                         
   5  11   8         77.95         68.57        17.05 o                         
   6  11   8         72.17         54.09        18.60 o                         
   7  11   8        188.17        147.81        26.58 o                         
 -10  12   8          3.64         -0.91        15.00 o                         
  -9  12   8         44.14         47.77        21.68 o                         
  -8  12   8         20.43          9.53         9.11 o                         
  -7  12   8          0.08          9.26         9.75 o                         
  -6  12   8        349.25        381.93        27.03 o                         
  -5  12   8        100.01         65.41        16.31 o                         
  -4  12   8         81.37         69.28        10.87 o                         
  -3  12   8          4.34         -8.99         5.99 o                         
  -2  12   8         88.82        116.80        14.48 o                         
  -1  12   8        378.01        357.82        26.11 o                         
   0  12   8        740.21        821.72        41.41 o                         
   1  12   8        135.54        113.79        18.06 o                         
   2  12   8        224.00        210.45        22.74 o                         
   3  12   8          1.70         -2.63         7.83 o                         
   4  12   8         42.99         37.53        12.80 o                         
   5  12   8         11.24          2.77        12.85 o                         
   6  12   8          4.17        -13.83        16.51 o                         
 -10  13   8        179.88        242.99        30.81 o                         
  -9  13   8          0.02         -7.65        11.62 o                         
  -8  13   8         31.43         32.24        21.51 o                         
  -7  13   8          2.96         -9.59         6.39 o                         
  -6  13   8         12.44        -11.17         7.45 o                         
  -5  13   8         13.50          5.76         8.46 o                         
  -4  13   8         82.05         61.19        10.34 o                         
  -3  13   8         10.46         13.85         8.17 o                         
  -2  13   8        158.25        210.93        18.73 o                         
  -1  13   8        152.57        153.24        17.95 o                         
   0  13   8          8.11         14.82        11.82 o                         
   1  13   8        207.26        232.53        24.37 o                         
   2  13   8        169.46        196.92        19.66 o                         
   3  13   8         62.45         48.60        11.70 o                         
   4  13   8         11.43         -1.77        10.60 o                         
   5  13   8          0.39         -0.27        12.42 o                         
   6  13   8         43.04         29.02        17.16 o                         
  -9  14   8          2.74         -8.17        11.77 o                         
  -8  14   8          0.25         -5.97        11.15 o                         
  -7  14   8          0.00         -6.23         6.91 o                         
  -6  14   8          2.83          0.15         8.10 o                         
  -5  14   8         54.05         37.53        10.74 o                         
  -4  14   8        166.72        143.76        17.60 o                         
  -3  14   8         80.74         79.98        12.98 o                         
  -2  14   8        326.87        357.84        25.34 o                         
  -1  14   8        123.61        111.53        16.30 o                         
   0  14   8        373.36        444.02        35.44 o                         
   1  14   8         69.42         71.43        13.58 o                         
   2  14   8        271.99        290.74        24.77 o                         
   3  14   8        301.86        341.94        26.76 o                         
   4  14   8         22.62         22.98        10.07 o                         
   5  14   8         17.83         12.74        14.28 o                         
   6  14   8          0.98          0.17        14.39 o                         
  -9  15   8         18.45         21.50        14.15 o                         
  -8  15   8         13.54         37.25        14.58 o                         
  -7  15   8         20.21         24.17        13.65 o                         
  -6  15   8          0.61          3.09         7.87 o                         
  -5  15   8          0.09          1.81         6.67 o                         
  -4  15   8         15.65         13.44         7.68 o                         
  -3  15   8        333.99        378.57        26.34 o                         
  -2  15   8         60.39         64.49        12.13 o                         
  -1  15   8        177.51        116.92        23.92 o                         
   0  15   8        334.83        340.48        26.97 o                         
   1  15   8         28.18         34.53        15.05 o                         
   2  15   8        188.42        226.36        22.15 o                         
   3  15   8         87.83        113.56        15.28 o                         
   4  15   8          2.98          5.52        13.73 o                         
   5  15   8          0.06         12.46        20.35 o                         
  -8  16   8         18.70         24.23        15.63 o                         
  -7  16   8         30.47         34.19        14.46 o                         
  -6  16   8         41.20         58.17        12.76 o                         
  -5  16   8          6.90          3.19         7.85 o                         
  -4  16   8         90.20         60.20        13.44 o                         
  -3  16   8        512.06        610.98        41.48 o                         
  -2  16   8         40.99         28.09        13.04 o                         
  -1  16   8         53.47         39.57        15.63 o                         
   0  16   8          8.10          3.79        11.73 o                         
   1  16   8          0.37         -5.63        10.91 o                         
   2  16   8         52.21         74.40        18.10 o                         
   3  16   8         10.65         -0.26        12.46 o                         
   4  16   8         48.08         74.44        19.09 o                         
  -7  17   8          0.79          0.52        11.84 o                         
  -6  17   8         17.17         31.48        15.40 o                         
  -5  17   8          3.22         17.70         9.20 o                         
  -4  17   8         10.97         10.79         8.19 o                         
  -3  17   8         49.84         43.13        12.74 o                         
  -2  17   8        106.61         82.83        25.22 o                         
  -1  17   8        259.72        269.32        29.55 o                         
   0  17   8         38.28         31.87        15.17 o                         
   1  17   8         42.68         14.99        13.39 o                         
   2  17   8          2.45          0.26        12.78 o                         
   3  17   8         24.78          1.47        13.25 o                         
   4  17   8         72.87         60.60        24.69 o                         
  -6  18   8         72.48         57.77        15.94 o                         
  -5  18   8         15.31         53.68        12.64 o                         
  -4  18   8         22.10         29.29        11.47 o                         
  -3  18   8          7.52          2.14         9.84 o                         
  -2  18   8          4.75         -2.64        12.75 o                         
  -1  18   8        112.81        114.14        21.07 o                         
   0  18   8         65.50         96.82        21.35 o                         
   1  18   8          1.66         -7.03        13.77 o                         
   2  18   8         33.44         25.86        15.95 o                         
   3  18   8         45.13         18.32        19.55 o                         
  -5  19   8          0.27          5.29        21.48 o                         
  -4  19   8          0.34         -1.27        12.06 o                         
  -3  19   8         70.11         90.72        18.76 o                         
  -2  19   8         44.45         21.09        14.07 o                         
  -1  19   8          2.72          5.04        17.62 o                         
   0  19   8         68.16         61.26        19.09 o                         
   1  19   8          2.24         15.38        16.12 o                         
  -3  20   8         83.14         96.04        22.66 o                         
  -2  20   8         38.52         15.96        13.22 o                         
  -1  20   8         34.26         22.95        13.33 o                         
 -11   0   9         89.93        104.94        23.05 o                         
  -9   0   9          4.48         -6.13        12.15 o                         
  -7   0   9         69.67         43.20        12.45 o                         
  -5   0   9        347.11        381.50        35.09 o                         
  -3   0   9         30.76         33.47        14.72 o                         
  -1   0   9          1.72          3.38         6.30 o                         
   1   0   9        306.83        271.16        20.09 o                         
   3   0   9         59.81         66.13        10.21 o                         
   5   0   9        311.59        324.22        30.12 o                         
   7   0   9         16.83         36.50        11.23 o                         
 -12   1   9         84.53         60.18        19.76 o                         
 -11   1   9         42.61         29.13        15.63 o                         
 -10   1   9         69.44         54.00        12.78 o                         
  -9   1   9        194.17        158.88        18.84 o                         
  -8   1   9         60.74         45.73        10.78 o                         
  -7   1   9          9.49         18.95         6.16 o                         
  -6   1   9        246.40        264.51        21.23 o                         
  -5   1   9        164.19        173.74        16.77 o                         
  -4   1   9         60.55         54.86        10.83 o                         
  -3   1   9          6.76          7.22         4.88 o                         
  -2   1   9        709.84        718.44        32.68 o                         
  -1   1   9        418.99        446.24        21.48 o                         
   0   1   9       1217.25       1227.26        54.03 o                         
   1   1   9          6.37          4.69         4.10 o                         
   2   1   9        127.84        127.68         9.44 o                         
   3   1   9         76.38         71.47        10.97 o                         
   4   1   9          2.50          2.02         9.16 o                         
   5   1   9         39.44         37.63         7.99 o                         
   6   1   9         13.71          8.33         6.59 o                         
   7   1   9         14.33         14.96         5.74 o                         
   8   1   9         10.25         -7.84         7.17 o                         
 -12   2   9          7.88          7.19        15.53 o                         
 -11   2   9          0.74          4.45         9.86 o                         
 -10   2   9         34.99         44.30        14.82 o                         
  -9   2   9         52.29         17.92        10.23 o                         
  -8   2   9        154.48        156.55        18.06 o                         
  -7   2   9         99.27         92.43         8.36 o                         
  -6   2   9          0.93          6.08         4.81 o                         
  -5   2   9         87.07        100.34        11.16 o                         
  -4   2   9        386.84        390.65        22.29 o                         
  -3   2   9        237.45        210.40        16.86 o                         
  -2   2   9          1.85         -3.51         4.92 o                         
  -1   2   9        265.19        293.59        21.66 o                         
   0   2   9         21.60         19.78         5.68 o                         
   1   2   9        100.64        130.84        11.41 o                         
   2   2   9         61.34         61.31         6.94 o                         
   3   2   9         83.38         79.13         7.53 o                         
   4   2   9        223.24        199.03        16.04 o                         
   5   2   9        841.00        881.06        38.09 o                         
   6   2   9          0.07          2.23         5.17 o                         
   7   2   9         71.69         70.45        11.62 o                         
   8   2   9        246.82        242.87        22.64 o                         
 -12   3   9          4.66          6.04        13.23 o                         
 -11   3   9         12.33         29.00        11.51 o                         
 -10   3   9        110.21        124.81        18.21 o                         
  -9   3   9        204.29        190.86        20.71 o                         
  -8   3   9          2.22         -9.37         7.74 o                         
  -7   3   9          5.87         -0.04         2.82 o                         
  -6   3   9         29.58         24.43         5.93 o                         
  -5   3   9          6.30          6.62         5.18 o                         
  -4   3   9        413.06        372.89        21.82 o                         
  -3   3   9         31.60         45.45         8.64 o                         
  -2   3   9          0.93         -6.22         5.16 o                         
  -1   3   9        305.72        342.47        20.20 o                         
   0   3   9        120.53        124.52        10.76 o                         
   1   3   9          4.40          4.59         4.25 o                         
   2   3   9        253.15        252.57        14.59 o                         
   3   3   9        345.50        369.86        17.54 o                         
   4   3   9         33.34         35.46         9.73 o                         
   5   3   9         27.58         39.57         9.32 o                         
   6   3   9        317.86        361.81        26.14 o                         
   7   3   9         20.23          9.37        10.06 o                         
   8   3   9          2.64         11.53        10.11 o                         
 -12   4   9          0.97          9.30        15.66 o                         
 -11   4   9         11.28         19.60        14.48 o                         
 -10   4   9         10.70          7.85         7.87 o                         
  -9   4   9         37.10         33.28        12.68 o                         
  -8   4   9          0.01         13.10         8.51 o                         
  -7   4   9         87.71        100.71        13.84 o                         
  -6   4   9         97.99        109.24        10.95 o                         
  -5   4   9         54.83         53.47         9.81 o                         
  -4   4   9         17.84          4.96         5.27 o                         
  -3   4   9         99.99         90.79        11.43 o                         
  -2   4   9        651.67        653.47        32.13 o                         
  -1   4   9        419.39        470.00        33.07 o                         
   0   4   9         20.29         20.16         5.87 o                         
   1   4   9        132.85        128.95        10.48 o                         
   2   4   9         16.75         26.56         5.56 o                         
   3   4   9        181.51        184.70        15.81 o                         
   4   4   9         17.41         18.91         5.95 o                         
   5   4   9        553.71        573.81        27.82 o                         
   6   4   9        150.03        143.23        22.53 o                         
   7   4   9        172.26        216.06        23.61 o                         
   8   4   9         33.38         41.89        13.00 o                         
 -12   5   9          7.78         -0.39        13.03 o                         
 -11   5   9          0.81         -1.46        12.65 o                         
 -10   5   9         16.74         -2.78         8.21 o                         
  -9   5   9          3.67          0.02         8.00 o                         
  -8   5   9          2.97          0.66         8.42 o                         
  -7   5   9          8.08          0.09         8.68 o                         
  -6   5   9        118.54        104.19        12.42 o                         
  -5   5   9         74.04         58.61         9.28 o                         
  -4   5   9         44.44         37.24        10.54 o                         
  -3   5   9         16.41          5.85         6.40 o                         
  -2   5   9        109.48        124.31        13.79 o                         
  -1   5   9        229.82        244.72        15.74 o                         
   0   5   9        127.36        155.92        12.34 o                         
   1   5   9          0.00         -1.71         3.94 o                         
   2   5   9          2.11          1.15         3.57 o                         
   3   5   9        196.57        190.82        14.44 o                         
   4   5   9        153.70        170.50        21.41 o                         
   5   5   9         22.44         16.57         8.52 o                         
   6   5   9         38.04         44.98        13.61 o                         
   7   5   9        135.96        120.56        18.14 o                         
   8   5   9         70.30         51.40        13.24 o                         
 -12   6   9          6.33          2.05        13.73 o                         
 -11   6   9          7.13         17.95        14.43 o                         
 -10   6   9          0.49         -5.82         8.86 o                         
  -9   6   9        135.16        100.98        19.99 o                         
  -8   6   9         50.09         46.66        11.00 o                         
  -7   6   9       1169.50       1180.66        49.18 o                         
  -6   6   9          1.78          4.17         5.70 o                         
  -5   6   9        268.18        261.94        18.83 o                         
  -4   6   9        167.59        168.89        14.97 o                         
  -3   6   9          9.68          8.68         7.00 o                         
  -2   6   9          3.70         -2.35         6.09 o                         
  -1   6   9         82.75         73.74        11.74 o                         
   0   6   9          2.58          1.25         4.33 o                         
   1   6   9         95.81         92.64         9.43 o                         
   2   6   9          7.11          4.04         3.77 o                         
   3   6   9          0.84         -1.16         6.55 o                         
   4   6   9       1130.37       1188.63        52.09 o                         
   5   6   9         30.29         27.51         7.97 o                         
   6   6   9        116.64        100.84        17.72 o                         
   7   6   9          0.28         30.64        13.29 o                         
 -11   7   9         30.80         22.64        14.19 o                         
 -10   7   9         95.57         92.47        15.09 o                         
  -9   7   9        142.94        161.38        17.42 o                         
  -8   7   9        203.00        204.89        19.13 o                         
  -7   7   9          2.26         -3.84         7.37 o                         
  -6   7   9        942.43       1078.92        49.01 o                         
  -5   7   9        135.14        150.10        15.50 o                         
  -4   7   9         80.10         63.91        11.39 o                         
  -3   7   9         39.74         31.89         9.84 o                         
  -2   7   9         69.09        104.69        13.07 o                         
  -1   7   9         31.45         19.48         6.53 o                         
   0   7   9          9.53          8.25         5.15 o                         
   1   7   9         94.12         88.55         9.16 o                         
   2   7   9        266.83        295.92        30.66 o                         
   3   7   9       1118.71       1173.44        51.65 o                         
   4   7   9         16.04         19.41         8.50 o                         
   5   7   9         11.67          7.02        13.36 o                         
   6   7   9          1.61         -3.59        10.06 o                         
   7   7   9        191.51        186.31        25.10 o                         
 -11   8   9         69.86         72.86        18.90 o                         
 -10   8   9          9.58          2.25        12.03 o                         
  -9   8   9         97.47         91.67        19.57 o                         
  -8   8   9         34.48         31.53        15.34 o                         
  -7   8   9         43.65         21.27         9.55 o                         
  -6   8   9        255.43        247.29        18.65 o                         
  -5   8   9         16.31         19.20         7.94 o                         
  -4   8   9        124.17        118.66        13.12 o                         
  -3   8   9         83.24         79.64        12.69 o                         
  -2   8   9          0.87         -6.35         5.73 o                         
  -1   8   9        182.06        202.91        14.92 o                         
   0   8   9        184.40        210.98        14.78 o                         
   1   8   9        157.81        159.64        12.32 o                         
   2   8   9          0.15         -7.61         6.62 o                         
   3   8   9         51.67         56.02         9.99 o                         
   4   8   9        441.57        426.18        27.45 o                         
   5   8   9         71.46         68.34        30.28 o                         
   6   8   9        472.78        470.00        37.80 o                         
   7   8   9         59.38         39.01        14.93 o                         
 -11   9   9         59.34         56.63        19.37 o                         
 -10   9   9          0.08        -12.00        12.96 o                         
  -9   9   9        102.64         96.38        14.10 o                         
  -8   9   9         31.44         27.86         8.95 o                         
  -7   9   9          0.58        -11.31         7.54 o                         
  -6   9   9         10.25          5.44         7.66 o                         
  -5   9   9         67.08         88.66        12.51 o                         
  -4   9   9         52.90         40.39         9.67 o                         
  -3   9   9         28.62         17.69         9.17 o                         
  -2   9   9         10.80         -8.54         5.69 o                         
  -1   9   9        185.21        248.77        16.75 o                         
   0   9   9          1.12         -4.35         5.74 o                         
   1   9   9          4.19         -1.48         7.67 o                         
   2   9   9        112.62        127.10        16.88 o                         
   3   9   9        194.10        183.08        16.25 o                         
   4   9   9          0.68          1.26        14.81 o                         
   5   9   9        354.60        383.76        38.09 o                         
   6   9   9        111.20         77.78        44.89 o                         
   7   9   9          0.11        -13.35        11.22 o                         
 -11  10   9          0.02         22.57        18.74 o                         
 -10  10   9         60.28         47.99        15.16 o                         
  -9  10   9          9.70         13.71         8.28 o                         
  -8  10   9        473.35        539.73        30.60 o                         
  -7  10   9         59.89         57.28        12.52 o                         
  -6  10   9          1.19         -8.27         5.51 o                         
  -5  10   9         28.16         37.69         9.68 o                         
  -4  10   9        208.07        219.11        20.24 o                         
  -3  10   9         93.78         85.46        16.93 o                         
  -2  10   9         83.86         63.40        11.87 o                         
  -1  10   9        202.86        206.68        17.25 o                         
   0  10   9         35.84         50.30        11.87 o                         
   1  10   9        615.87        647.01        39.81 o                         
   2  10   9          0.09          5.60         8.89 o                         
   3  10   9          0.53          0.05         7.68 o                         
   4  10   9          3.94         -8.50         9.31 o                         
   5  10   9         23.32         36.40        21.57 o                         
   6  10   9          1.99          4.92        20.02 o                         
   7  10   9          4.65         26.24        14.78 o                         
 -10  11   9         15.04         28.48        16.77 o                         
  -9  11   9         50.65         54.17        32.73 o                         
  -8  11   9         11.86         13.61         9.56 o                         
  -7  11   9          8.60          4.51         6.24 o                         
  -6  11   9        301.65        342.29        26.19 o                         
  -5  11   9          3.32         -6.32         5.76 o                         
  -4  11   9        282.75        270.17        21.37 o                         
  -3  11   9          0.08        -11.24         7.49 o                         
  -2  11   9         15.95         15.73         9.23 o                         
  -1  11   9         40.83         26.50        10.14 o                         
   0  11   9          4.50          3.22        10.55 o                         
   1  11   9        393.09        436.71        38.68 o                         
   2  11   9        282.65        277.46        26.05 o                         
   3  11   9          3.23          0.04         8.88 o                         
   4  11   9          4.10          0.19        19.21 o                         
   5  11   9         35.84         50.49        18.72 o                         
   6  11   9          5.27         17.09        16.49 o                         
 -10  12   9        107.85        198.77        35.09 o                         
  -9  12   9          0.57         -5.68        12.41 o                         
  -8  12   9          2.11        -11.59         7.73 o                         
  -7  12   9         31.44         42.79        11.34 o                         
  -6  12   9         32.13         19.02        13.63 o                         
  -5  12   9         33.43         29.35         8.57 o                         
  -4  12   9        247.05        316.03        25.38 o                         
  -3  12   9        276.77        270.06        23.74 o                         
  -2  12   9         52.24         64.39        12.57 o                         
  -1  12   9          5.67        -10.32         6.88 o                         
   0  12   9          0.22         -4.20         8.94 o                         
   1  12   9        469.68        478.29        45.03 o                         
   2  12   9        122.86        126.24        17.55 o                         
   3  12   9         30.65         52.94        16.43 o                         
   4  12   9        138.72        206.33        34.42 o                         
   5  12   9         10.00          1.99        14.79 o                         
   6  12   9        138.80        197.24        39.49 o                         
  -9  13   9         32.69         21.97        13.56 o                         
  -8  13   9          3.68          2.25        12.40 o                         
  -7  13   9         34.79         42.89        11.40 o                         
  -6  13   9          1.41         -8.66         7.21 o                         
  -5  13   9         34.82         45.96         9.96 o                         
  -4  13   9         57.05         29.73        10.34 o                         
  -3  13   9         22.83         28.82        11.24 o                         
  -2  13   9         93.24         76.78        14.16 o                         
  -1  13   9         44.91         21.25        11.72 o                         
   0  13   9         29.47         22.86        11.76 o                         
   1  13   9        282.10        303.59        28.73 o                         
   2  13   9          1.68        -14.31         9.54 o                         
   3  13   9         58.85         66.75        13.32 o                         
   4  13   9         30.31         45.84        15.85 o                         
   5  13   9         23.34         47.63        17.59 o                         
  -9  14   9        115.11        136.87        23.57 o                         
  -8  14   9         18.63         27.77        14.71 o                         
  -7  14   9         14.41         11.10         9.50 o                         
  -6  14   9         51.85         52.58        11.82 o                         
  -5  14   9        131.18        157.96        21.14 o                         
  -4  14   9          1.34         -5.00         6.96 o                         
  -3  14   9         37.19         65.93        14.44 o                         
  -2  14   9        105.61         95.71        22.28 o                         
  -1  14   9         22.88          0.52        12.54 o                         
   0  14   9          2.17          0.68        10.01 o                         
   1  14   9          5.06          5.40        10.86 o                         
   2  14   9         30.76         39.53        11.93 o                         
   3  14   9         11.22         23.36        10.39 o                         
   4  14   9         53.14         82.24        19.36 o                         
   5  14   9         88.22        108.08        25.29 o                         
  -8  15   9        116.52        135.43        24.05 o                         
  -7  15   9         39.51         37.43        25.52 o                         
  -6  15   9        152.94        143.45        17.33 o                         
  -5  15   9          0.71          2.76         7.81 o                         
  -4  15   9         47.65         37.89        10.60 o                         
  -3  15   9         31.43         22.71         9.78 o                         
  -2  15   9         86.23         73.29        16.85 o                         
  -1  15   9         30.50         26.76        20.08 o                         
   0  15   9         40.36         28.31        13.71 o                         
   1  15   9         40.46         31.84        10.87 o                         
   2  15   9         12.19         12.42        10.58 o                         
   3  15   9        106.85        114.48        17.13 o                         
   4  15   9          8.28         15.14        14.57 o                         
  -8  16   9          0.36         11.36        13.88 o                         
  -7  16   9         83.06         99.05        19.22 o                         
  -6  16   9          5.21         11.44         8.79 o                         
  -5  16   9         56.18         56.23        12.93 o                         
  -4  16   9         58.24         55.99        12.28 o                         
  -3  16   9         44.52         38.23        13.91 o                         
  -2  16   9         59.56         59.37        16.90 o                         
  -1  16   9          0.00         -7.39        10.99 o                         
   0  16   9         10.07         15.91        13.05 o                         
   1  16   9          2.03         13.46        11.30 o                         
   2  16   9        177.56        242.70        24.46 o                         
   3  16   9         24.76          9.02        17.95 o                         
   4  16   9         96.48        127.74        33.31 o                         
  -7  17   9         40.99         23.04        14.53 o                         
  -6  17   9          0.57         21.53        12.07 o                         
  -5  17   9         26.14         16.24        11.38 o                         
  -4  17   9         11.84          1.16        11.82 o                         
  -3  17   9         35.67          6.26        14.11 o                         
  -2  17   9         24.64         11.38        12.84 o                         
  -1  17   9          4.89        -16.06        10.71 o                         
   0  17   9         66.46         58.66        17.05 o                         
   1  17   9          1.48        -18.34        12.23 o                         
   2  17   9         27.67         11.07        14.84 o                         
   3  17   9         28.85         34.62        22.66 o                         
  -6  18   9         31.31         54.77        15.57 o                         
  -5  18   9          1.70          5.26        18.26 o                         
  -4  18   9          0.27         -0.70        10.46 o                         
  -3  18   9          2.32         17.17        12.63 o                         
  -2  18   9         13.52          2.97        13.62 o                         
  -1  18   9         14.72          9.75        14.04 o                         
   0  18   9         36.42         38.02        22.01 o                         
   1  18   9         17.01        -10.00        13.33 o                         
   2  18   9         98.90         85.26        20.47 o                         
  -4  19   9          1.19          9.90        11.61 o                         
  -3  19   9          0.38         13.82        11.31 o                         
  -2  19   9          0.21        -16.54        11.03 o                         
  -1  19   9         46.74         37.82        20.44 o                         
   0  19   9         34.45         16.28        14.99 o                         
 -12   0  10         83.62         53.83        29.63 o                         
 -10   0  10        327.00        362.74        43.08 o                         
  -8   0  10        536.00        465.63        44.90 o                         
  -6   0  10         17.09        -11.27        11.61 o                         
  -4   0  10          4.34          1.82        10.99 o                         
  -2   0  10        267.08        224.69        25.55 o                         
   0   0  10          5.14         15.23         6.73 o                         
   2   0  10        301.91        325.86        27.06 o                         
   4   0  10          9.79          8.46         8.38 o                         
   6   0  10         46.52         55.56        17.45 o                         
 -12   1  10         31.97         18.65        14.29 o                         
 -11   1  10         18.59         42.28        12.71 o                         
 -10   1  10          1.47         -6.90         9.85 o                         
  -9   1  10         69.47         65.31        14.30 o                         
  -8   1  10          0.16        -10.76         7.18 o                         
  -7   1  10         29.88         33.39         8.16 o                         
  -6   1  10          2.58          4.71         8.85 o                         
  -5   1  10          5.07         17.52        12.31 o                         
  -4   1  10       2163.61       1972.92        81.05 o                         
  -3   1  10        578.29        501.67        28.55 o                         
  -2   1  10        867.44        872.70        34.48 o                         
  -1   1  10        155.42        154.72        13.12 o                         
   0   1  10          8.81         17.75         5.80 o                         
   1   1  10        147.27        172.37        11.61 o                         
   2   1  10         17.48          7.35         4.68 o                         
   3   1  10         36.75         29.23         7.67 o                         
   4   1  10         81.48        111.62        13.70 o                         
   5   1  10        291.65        300.03        20.88 o                         
   6   1  10         10.56         10.88         6.65 o                         
   7   1  10          0.80          1.00         6.78 o                         
 -12   2  10         39.00         29.69        16.35 o                         
 -11   2  10          1.95          8.63        10.71 o                         
 -10   2  10        200.52        182.57        21.15 o                         
  -9   2  10        191.90        211.49        21.71 o                         
  -8   2  10          0.02         -5.38         9.03 o                         
  -7   2  10          5.67          4.25         5.40 o                         
  -6   2  10         29.27         34.21         8.41 o                         
  -5   2  10       1926.28       1798.65        66.80 o                         
  -4   2  10         14.03          8.37         7.05 o                         
  -3   2  10         10.55          6.63         5.99 o                         
  -2   2  10         11.59         13.28         6.98 o                         
  -1   2  10         86.78         78.27         9.40 o                         
   0   2  10        164.83        172.76        14.98 o                         
   1   2  10        102.58        115.19        10.62 o                         
   2   2  10        153.21        143.15        10.90 o                         
   3   2  10         68.36         58.48         9.36 o                         
   4   2  10          4.12         -2.80         5.71 o                         
   5   2  10          1.83          9.66         6.34 o                         
   6   2  10         33.55         34.61         6.90 o                         
   7   2  10        356.77        379.67        33.14 o                         
 -12   3  10         13.61         -6.29        13.50 o                         
 -11   3  10         15.88         18.64        10.67 o                         
 -10   3  10        396.89        370.58        30.17 o                         
  -9   3  10          3.69         11.23        13.39 o                         
  -8   3  10          7.90          9.62         8.55 o                         
  -7   3  10          3.46          1.03         4.72 o                         
  -6   3  10        459.85        432.60        23.16 o                         
  -5   3  10        298.49        306.52        20.63 o                         
  -4   3  10        527.09        551.48        30.10 o                         
  -3   3  10       1337.82       1266.08        59.79 o                         
  -2   3  10        456.80        425.82        25.88 o                         
  -1   3  10        487.19        546.09        27.55 o                         
   0   3  10          5.05          8.21         4.93 o                         
   1   3  10         43.66         29.77         6.50 o                         
   2   3  10        152.63        161.61        14.79 o                         
   3   3  10         76.66         98.46        11.49 o                         
   4   3  10         10.71          2.75         6.25 o                         
   5   3  10        458.61        490.48        26.22 o                         
   6   3  10          5.49         -5.88         7.50 o                         
   7   3  10         11.31         16.32        10.26 o                         
 -12   4  10         11.68         27.35        15.44 o                         
 -11   4  10          7.49          0.02         9.68 o                         
 -10   4  10          0.24         -3.43         8.37 o                         
  -9   4  10          2.50        -12.29         8.19 o                         
  -8   4  10         34.38         16.33         9.45 o                         
  -7   4  10        280.35        255.58        16.40 o                         
  -6   4  10        187.86        200.81        15.35 o                         
  -5   4  10         65.15         63.18        17.53 o                         
  -4   4  10         15.61          9.28         7.03 o                         
  -3   4  10         22.79         17.19         7.68 o                         
  -2   4  10          2.04          4.11         6.64 o                         
  -1   4  10          7.20          3.81         5.82 o                         
   0   4  10        153.52        166.22        18.41 o                         
   1   4  10          9.81          1.32         4.28 o                         
   2   4  10          0.22          1.22         4.81 o                         
   3   4  10          0.02         -4.24         5.46 o                         
   4   4  10         20.96         24.45         7.47 o                         
   5   4  10        112.01         87.05        10.05 o                         
   6   4  10         12.75         19.26        14.09 o                         
   7   4  10          0.34          8.72        10.29 o                         
 -11   5  10         40.32         28.21        13.84 o                         
 -10   5  10         14.90         14.36        10.24 o                         
  -9   5  10         22.13         22.64        10.08 o                         
  -8   5  10          2.81         15.25         9.06 o                         
  -7   5  10       1380.73       1480.77        50.54 o                         
  -6   5  10         11.72         12.90         6.68 o                         
  -5   5  10         25.51         22.77        11.29 o                         
  -4   5  10        532.11        564.26        31.83 o                         
  -3   5  10          0.02         -1.13         7.62 o                         
  -2   5  10         20.86         16.18         7.62 o                         
  -1   5  10        237.95        275.54        17.65 o                         
   0   5  10         88.67         80.63         9.76 o                         
   1   5  10         11.57         13.90         5.69 o                         
   2   5  10          0.00         -5.00         6.55 o                         
   3   5  10         21.71         14.56         7.18 o                         
   4   5  10         75.08         84.77        11.63 o                         
   5   5  10          2.50          2.98         7.43 o                         
   6   5  10         19.76         -3.34        12.06 o                         
   7   5  10          2.14         -0.11         9.73 o                         
 -11   6  10         28.42         32.50        17.87 o                         
 -10   6  10          6.57         -4.58         8.66 o                         
  -9   6  10         19.15         14.94        10.01 o                         
  -8   6  10        629.91        664.27        36.66 o                         
  -7   6  10         55.26         51.57        11.85 o                         
  -6   6  10        757.63        779.56        36.83 o                         
  -5   6  10        160.97        144.40        14.77 o                         
  -4   6  10         31.19         20.26         8.82 o                         
  -3   6  10         17.48         15.44         7.45 o                         
  -2   6  10        261.88        260.75        22.41 o                         
  -1   6  10         20.31         18.98         6.41 o                         
   0   6  10        166.17        178.30        13.80 o                         
   1   6  10        940.72       1053.82        40.62 o                         
   2   6  10         42.39         28.06         8.20 o                         
   3   6  10         71.62         50.07        15.94 o                         
   4   6  10        394.12        413.73        25.39 o                         
   5   6  10         21.93         16.35        11.60 o                         
   6   6  10         37.40         16.30        13.40 o                         
   7   6  10          4.64         17.22        12.33 o                         
 -11   7  10          0.74          4.15        13.24 o                         
 -10   7  10          0.55         -7.11         7.83 o                         
  -9   7  10        185.23        209.85        20.73 o                         
  -8   7  10         49.22         41.59        11.68 o                         
  -7   7  10          2.17         11.64         9.17 o                         
  -6   7  10        125.18        128.84        13.89 o                         
  -5   7  10        260.24        271.92        20.54 o                         
  -4   7  10         83.85         85.23        15.75 o                         
  -3   7  10          2.53         -3.84         7.10 o                         
  -2   7  10          2.10         -1.72         6.91 o                         
  -1   7  10        146.75        123.98        13.00 o                         
   0   7  10         22.49          9.89         6.59 o                         
   1   7  10          0.29         -7.94         7.38 o                         
   2   7  10        137.37        105.73        12.63 o                         
   3   7  10         42.42         37.00        11.56 o                         
   4   7  10         26.28         22.92         4.88 o                         
   5   7  10          4.29          5.85        11.93 o                         
   6   7  10         71.14         63.60        16.06 o                         
   7   7  10         24.59         27.09        12.81 o                         
 -11   8  10         32.02         26.63        16.49 o                         
 -10   8  10        124.77        144.77        23.20 o                         
  -9   8  10        107.37        129.86        16.35 o                         
  -8   8  10          0.09          9.71         9.10 o                         
  -7   8  10         60.95         56.49        12.74 o                         
  -6   8  10         29.99         29.55         9.57 o                         
  -5   8  10        276.62        267.29        20.96 o                         
  -4   8  10        168.13        152.72        18.31 o                         
  -3   8  10        401.85        446.22        29.24 o                         
  -2   8  10          3.92         -4.90         6.40 o                         
  -1   8  10         16.46         10.04         6.70 o                         
   0   8  10        258.23        234.81        19.82 o                         
   1   8  10        152.40        113.71        16.93 o                         
   2   8  10        271.09        256.05        19.50 o                         
   3   8  10         29.90         30.18         9.67 o                         
   4   8  10        194.39        229.22        21.91 o                         
   5   8  10          7.05         19.21        14.98 o                         
   6   8  10          8.85          1.65        10.97 o                         
 -11   9  10          1.68          4.58        14.13 o                         
 -10   9  10         35.29         55.64        16.32 o                         
  -9   9  10        163.28        175.28        18.67 o                         
  -8   9  10          0.76          1.05         8.47 o                         
  -7   9  10         40.74         17.74        11.99 o                         
  -6   9  10        312.25        388.09        25.02 o                         
  -5   9  10        470.73        508.86        29.53 o                         
  -4   9  10        248.53        282.92        23.55 o                         
  -3   9  10         98.44         62.35        12.32 o                         
  -2   9  10          0.38          7.89         8.31 o                         
  -1   9  10         85.05        109.83        15.31 o                         
   0   9  10        155.04        136.80        16.25 o                         
   1   9  10         21.99         -0.50         9.22 o                         
   2   9  10        313.02        404.95        30.61 o                         
   3   9  10         25.43         33.61         6.83 o                         
   4   9  10         96.67         93.05        17.98 o                         
   5   9  10          3.35         -7.22        17.19 o                         
   6   9  10          0.05         -0.20        11.62 o                         
 -10  10  10          7.70        -21.77        22.00 o                         
  -9  10  10        231.52        253.84        27.09 o                         
  -8  10  10         32.53         33.22        12.29 o                         
  -7  10  10         75.91         65.25        15.00 o                         
  -6  10  10         28.93          1.99         7.68 o                         
  -5  10  10        154.15        192.21        18.25 o                         
  -4  10  10          6.14         18.37         9.14 o                         
  -3  10  10         63.33         74.56        13.90 o                         
  -2  10  10        346.58        387.31        28.28 o                         
  -1  10  10         15.68         -3.74         7.94 o                         
   0  10  10        142.98        137.24        23.26 o                         
   1  10  10         26.83         19.37        10.86 o                         
   2  10  10        217.90        270.01        31.08 o                         
   3  10  10         63.92         53.40        13.29 o                         
   4  10  10          4.68          6.32        15.57 o                         
   5  10  10         79.71         55.09        17.99 o                         
   6  10  10         19.18         13.48        14.59 o                         
 -10  11  10        108.08        132.01        41.22 o                         
  -9  11  10         13.31         -0.38        14.85 o                         
  -8  11  10          1.90         11.89        10.26 o                         
  -7  11  10         55.71         43.69        12.99 o                         
  -6  11  10         85.05         76.54        15.90 o                         
  -5  11  10         26.96          8.09         7.52 o                         
  -4  11  10         70.17         72.14        17.32 o                         
  -3  11  10          9.58         -1.60         9.92 o                         
  -2  11  10         17.98          5.83         9.86 o                         
  -1  11  10          3.65         -9.63         9.18 o                         
   0  11  10        160.74        141.17        19.13 o                         
   1  11  10          2.86          6.75        10.64 o                         
   2  11  10          1.07          2.82        10.26 o                         
   3  11  10         41.79         27.40         6.38 o                         
   4  11  10          9.69         -8.96        14.03 o                         
   5  11  10         32.08         54.89        22.99 o                         
  -9  12  10         18.24          8.36        12.88 o                         
  -8  12  10         32.11         27.61        13.95 o                         
  -7  12  10         75.50         76.33        15.61 o                         
  -6  12  10          2.36         -5.43         8.82 o                         
  -5  12  10        105.17         72.46        12.95 o                         
  -4  12  10         29.02          1.84         9.07 o                         
  -3  12  10         32.18         39.26        12.08 o                         
  -2  12  10         81.68        125.69        19.07 o                         
  -1  12  10         78.95         83.80        16.49 o                         
   0  12  10        153.33        127.74        18.73 o                         
   1  12  10          0.24        -16.58        11.05 o                         
   2  12  10         12.12          5.07        10.96 o                         
   3  12  10          1.10         -6.03         8.84 o                         
   4  12  10        141.37        152.38        25.70 o                         
   5  12  10          0.03          3.73        14.84 o                         
  -9  13  10         33.94         42.52        21.21 o                         
  -8  13  10          1.55          8.15        11.16 o                         
  -7  13  10          0.95         10.05         9.51 o                         
  -6  13  10         27.58          8.41         9.65 o                         
  -5  13  10          2.20         -8.73         9.26 o                         
  -4  13  10         21.33         -3.18        11.71 o                         
  -3  13  10        140.30        150.02        18.83 o                         
  -2  13  10         43.43         36.05        15.25 o                         
  -1  13  10          1.82         -4.32        13.57 o                         
   0  13  10         10.84         -8.50         9.79 o                         
   1  13  10          4.19          5.51        19.27 o                         
   2  13  10          3.22        -11.88         9.70 o                         
   3  13  10          0.53         -0.93         8.76 o                         
   4  13  10         19.97         26.80        18.53 o                         
  -8  14  10         94.77        104.77        20.42 o                         
  -7  14  10         34.47         49.00        11.67 o                         
  -6  14  10         65.44         49.66        12.06 o                         
  -5  14  10          2.28          1.87        12.54 o                         
  -4  14  10          8.34          4.94        10.62 o                         
  -3  14  10        130.16        142.45        18.82 o                         
  -2  14  10         17.55          6.40        10.95 o                         
  -1  14  10          0.12        -11.54        14.94 o                         
   0  14  10         31.12         12.26        11.21 o                         
   1  14  10          6.35         -5.43        10.28 o                         
   2  14  10          3.22         -6.50        10.99 o                         
   3  14  10         61.56         59.43        13.56 o                         
   4  14  10          5.18         35.05        17.11 o                         
  -8  15  10          3.17         16.29        12.60 o                         
  -7  15  10          0.55         10.37        10.36 o                         
  -6  15  10         16.32         25.21        10.77 o                         
  -5  15  10         14.57          3.96         8.76 o                         
  -4  15  10         48.41         71.06        14.79 o                         
  -3  15  10         63.81         28.35        14.61 o                         
  -2  15  10         56.77         93.26        23.95 o                         
  -1  15  10          3.51         -7.06        13.29 o                         
   0  15  10         12.59         14.06        13.27 o                         
   1  15  10          3.57        -17.54        11.70 o                         
   2  15  10         31.19         24.48        11.75 o                         
   3  15  10          1.72        -11.88        13.30 o                         
  -7  16  10         26.20         42.26        23.60 o                         
  -6  16  10         33.59         31.67        11.14 o                         
  -5  16  10         85.89         88.68        19.94 o                         
  -4  16  10         22.19         17.72        13.01 o                         
  -3  16  10          0.01         -5.24        10.93 o                         
  -2  16  10          1.17         -2.80        11.88 o                         
  -1  16  10          2.16        -10.94        10.86 o                         
   0  16  10         39.12         41.72        21.09 o                         
   1  16  10         19.05         22.52        22.66 o                         
   2  16  10          3.22         -5.04        12.20 o                         
  -6  17  10        425.33        585.78        47.40 o                         
  -5  17  10          5.37          5.27        13.88 o                         
  -4  17  10          0.00         -7.57        11.01 o                         
  -3  17  10          6.63         -3.69        12.95 o                         
  -2  17  10          1.48        -19.24        12.83 o                         
  -1  17  10         20.85         12.17        13.84 o                         
   0  17  10         44.29         39.54        15.15 o                         
   1  17  10          9.49          7.68        14.19 o                         
  -5  18  10         62.67         72.53        18.88 o                         
  -4  18  10         10.44         16.88        11.76 o                         
  -3  18  10         23.39         17.05        15.02 o                         
  -2  18  10          3.85         15.75        12.99 o                         
  -1  18  10          1.05          4.25        18.08 o                         
   0  18  10         15.51         20.44        13.84 o                         
 -11   0  11         48.33         34.67        19.99 o                         
  -9   0  11        149.28        107.12        24.49 o                         
  -7   0  11         87.24        103.19        25.74 o                         
  -5   0  11        142.10        200.83        35.08 o                         
  -3   0  11        426.67        438.33        39.17 o                         
  -1   0  11        247.86        234.24        22.94 o                         
   1   0  11          5.72          0.11         7.87 o                         
   3   0  11         76.73         55.24        14.64 o                         
   5   0  11          3.07          4.80         8.40 o                         
   7   0  11         46.45         22.70        19.16 o                         
 -12   1  11         34.20         10.28        17.22 o                         
 -11   1  11          2.74         32.20        13.10 o                         
 -10   1  11         32.60         26.18        11.94 o                         
  -9   1  11        112.10        113.42        17.00 o                         
  -8   1  11          8.69          4.68         9.34 o                         
  -7   1  11        172.22        183.42        16.32 o                         
  -6   1  11         20.05          1.38         6.61 o                         
  -5   1  11       1262.10       1279.75        57.36 o                         
  -4   1  11       1372.52       1242.07        51.49 o                         
  -3   1  11        425.24        411.43        28.87 o                         
  -2   1  11         71.00         65.71         9.97 o                         
  -1   1  11         39.23         31.90         8.02 o                         
   0   1  11         73.69         57.23         8.14 o                         
   1   1  11          7.00          0.03         5.13 o                         
   2   1  11          9.73         -0.87         5.97 o                         
   3   1  11        268.45        241.35        19.03 o                         
   4   1  11         12.28          4.45         6.06 o                         
   5   1  11          9.04         10.76         6.15 o                         
   6   1  11          3.29          4.44         6.42 o                         
   7   1  11          1.82         12.39         9.94 o                         
 -11   2  11         46.62         16.94        12.34 o                         
 -10   2  11         33.28         32.31        13.32 o                         
  -9   2  11         13.33          5.74        11.21 o                         
  -8   2  11         78.50         79.37        14.90 o                         
  -7   2  11         14.37          1.72         5.45 o                         
  -6   2  11       1447.02       1409.76        52.73 o                         
  -5   2  11       1761.65       1630.48        63.09 o                         
  -4   2  11        574.89        587.93        33.05 o                         
  -3   2  11        979.78        898.41        41.43 o                         
  -2   2  11          2.54          4.47         6.90 o                         
  -1   2  11          6.07          4.21         6.03 o                         
   0   2  11         69.88         71.89         9.35 o                         
   1   2  11         14.44         18.02         6.35 o                         
   2   2  11         87.55         73.09        10.06 o                         
   3   2  11         24.10         24.46        10.43 o                         
   4   2  11         13.79         12.47         6.24 o                         
   5   2  11         87.74         79.01        10.87 o                         
   6   2  11        116.94        128.04        16.41 o                         
   7   2  11          8.17         -7.46         8.79 o                         
 -11   3  11         58.15         26.41        11.13 o                         
 -10   3  11         16.62         16.88        10.82 o                         
  -9   3  11        157.17        152.22        18.10 o                         
  -8   3  11         95.64         61.20        13.08 o                         
  -7   3  11          2.22         10.78         8.18 o                         
  -6   3  11        518.99        534.42        29.25 o                         
  -5   3  11        187.88        204.34        18.73 o                         
  -4   3  11        372.12        386.37        34.19 o                         
  -3   3  11          9.05          8.91         6.80 o                         
  -2   3  11         27.96         15.20         8.53 o                         
  -1   3  11        391.54        385.82        23.11 o                         
   0   3  11         45.32         45.81         8.05 o                         
   1   3  11         11.84          2.58         5.63 o                         
   2   3  11         69.96         55.87        10.27 o                         
   3   3  11          0.11          2.99         5.84 o                         
   4   3  11          4.79         -0.68         6.16 o                         
   5   3  11         33.71         33.61         9.04 o                         
   6   3  11         78.11        104.66        19.16 o                         
 -11   4  11          5.41          6.13        10.78 o                         
 -10   4  11          9.19          9.08        10.45 o                         
  -9   4  11         44.22         34.43        11.78 o                         
  -8   4  11        602.49        656.61        36.55 o                         
  -7   4  11         13.29         27.85         6.69 o                         
  -6   4  11          0.46         -8.23         5.48 o                         
  -5   4  11        894.17        930.88        45.00 o                         
  -4   4  11         75.65         65.34        12.40 o                         
  -3   4  11       1202.37       1129.28        47.37 o                         
  -2   4  11        516.52        457.46        28.34 o                         
  -1   4  11         18.87         17.03        10.43 o                         
   0   4  11        316.20        332.86        19.33 o                         
   1   4  11          0.28          8.25         6.87 o                         
   2   4  11        298.20        313.24        21.97 o                         
   3   4  11         21.99         17.29         7.57 o                         
   4   4  11         43.45         31.14         8.20 o                         
   5   4  11        110.97         99.28        20.58 o                         
   6   4  11          5.97          5.19        12.77 o                         
 -11   5  11         18.84         27.50        14.47 o                         
 -10   5  11         48.14         39.56        11.59 o                         
  -9   5  11         54.28         53.12        12.88 o                         
  -8   5  11        954.28        953.27        46.74 o                         
  -7   5  11         69.42         68.94        12.68 o                         
  -6   5  11         67.26         67.85        11.17 o                         
  -5   5  11          3.88         -4.47         6.74 o                         
  -4   5  11         25.46          4.58         8.02 o                         
  -3   5  11        616.37        592.58        35.62 o                         
  -2   5  11         13.01          0.84         7.68 o                         
  -1   5  11         61.65         58.87         9.90 o                         
   0   5  11         51.62         53.63        10.94 o                         
   1   5  11          1.00          0.77         6.24 o                         
   2   5  11         19.09          7.81         7.32 o                         
   3   5  11         20.53         11.59         9.66 o                         
   4   5  11         27.06         25.31         6.62 o                         
   5   5  11          8.26          1.43         6.48 o                         
   6   5  11          4.07         25.69        21.37 o                         
 -11   6  11          9.67          8.18        13.34 o                         
 -10   6  11          0.05        -12.39         8.26 o                         
  -9   6  11          6.85          2.49         9.06 o                         
  -8   6  11         79.67         69.03        13.59 o                         
  -7   6  11        160.56        212.63        21.97 o                         
  -6   6  11        321.27        361.96        24.13 o                         
  -5   6  11        146.34        148.16        20.62 o                         
  -4   6  11        866.59        931.70        45.67 o                         
  -3   6  11          7.13          4.28         7.93 o                         
  -2   6  11        181.96        214.13        19.30 o                         
  -1   6  11          1.96         -4.40         7.66 o                         
   0   6  11        203.99        175.97        22.93 o                         
   1   6  11        161.55        178.37        20.73 o                         
   2   6  11          3.15          2.97         5.98 o                         
   3   6  11        231.85        235.76        19.57 o                         
   4   6  11          9.60          5.90         4.81 o                         
   5   6  11          3.41         -0.75        10.43 o                         
   6   6  11         25.47         35.60        14.87 o                         
 -11   7  11          4.38         10.59        13.35 o                         
 -10   7  11         39.62         51.22        12.32 o                         
  -9   7  11          0.92         11.70        10.15 o                         
  -8   7  11         29.13         36.63        11.75 o                         
  -7   7  11        349.06        419.99        31.92 o                         
  -6   7  11        244.93        251.83        20.70 o                         
  -5   7  11        105.42        101.11        15.08 o                         
  -4   7  11          0.36          1.35         7.92 o                         
  -3   7  11          5.82         -0.91         7.94 o                         
  -2   7  11         46.33         41.90        10.20 o                         
  -1   7  11        524.44        491.02        30.47 o                         
   0   7  11          2.04          2.82         9.40 o                         
   1   7  11          0.53         -5.76         5.95 o                         
   2   7  11         53.44         36.74         9.07 o                         
   3   7  11         74.34         54.88         8.80 o                         
   4   7  11          3.33          9.94        11.20 o                         
   5   7  11         27.33         26.06        19.31 o                         
   6   7  11          8.48          6.33        15.15 o                         
 -11   8  11          0.27        -19.85        15.04 o                         
 -10   8  11          5.72          1.25        12.82 o                         
  -9   8  11         12.02         12.71        11.06 o                         
  -8   8  11        225.22        220.38        24.27 o                         
  -7   8  11         80.06         94.37        17.02 o                         
  -6   8  11        616.18        568.29        31.55 o                         
  -5   8  11          0.65         -7.71        10.24 o                         
  -4   8  11        127.01        115.81        15.78 o                         
  -3   8  11         28.31         20.44        11.04 o                         
  -2   8  11        207.91        218.98        20.89 o                         
  -1   8  11        188.07        146.21        17.49 o                         
   0   8  11        137.13        141.04        19.37 o                         
   1   8  11        280.50        301.67        26.34 o                         
   2   8  11         14.32         12.96         6.93 o                         
   3   8  11         37.08         36.12        12.54 o                         
   4   8  11          0.68        -14.28        13.22 o                         
   5   8  11         40.63         61.64        18.43 o                         
   6   8  11         25.25         21.61        13.93 o                         
 -10   9  11         19.63         19.21        16.18 o                         
  -9   9  11          4.19         10.66         9.99 o                         
  -8   9  11         45.48         42.42        13.93 o                         
  -7   9  11         20.56         11.01        11.12 o                         
  -6   9  11        680.33        675.16        40.56 o                         
  -5   9  11          2.57         -1.59         7.63 o                         
  -4   9  11         79.08         81.63        14.01 o                         
  -3   9  11         53.64         60.67        12.78 o                         
  -2   9  11        456.17        461.73        31.28 o                         
  -1   9  11          4.92         -8.22         7.33 o                         
   0   9  11        149.67        158.67        23.00 o                         
   1   9  11        140.31        172.93        20.53 o                         
   2   9  11         73.41         49.98         8.96 o                         
   3   9  11          0.72         -7.22         7.28 o                         
   4   9  11          0.31         -2.65        17.42 o                         
   5   9  11          1.12          9.03        14.18 o                         
 -10  10  11         37.29         18.86        26.91 o                         
  -9  10  11         14.52         17.65        11.00 o                         
  -8  10  11         34.57         30.68        12.65 o                         
  -7  10  11          0.57        -12.91         8.61 o                         
  -6  10  11          6.42         13.07        10.40 o                         
  -5  10  11        139.12        170.14        19.17 o                         
  -4  10  11        159.81        236.67        28.49 o                         
  -3  10  11        353.23        299.68        25.30 o                         
  -2  10  11         50.43         39.13        11.97 o                         
  -1  10  11         79.49         98.59        28.80 o                         
   0  10  11         64.86         70.80        14.89 o                         
   1  10  11          9.08         10.61         9.66 o                         
   2  10  11         38.63         45.82        13.17 o                         
   3  10  11          5.98          6.16        10.21 o                         
   4  10  11          4.19          6.01        15.48 o                         
   5  10  11          0.09          9.40        13.14 o                         
  -9  11  11          0.35         -0.06        16.07 o                         
  -8  11  11        155.63        149.43        22.83 o                         
  -7  11  11          3.86         18.36        13.67 o                         
  -6  11  11         64.76         70.46        16.00 o                         
  -5  11  11         82.77         57.97        13.19 o                         
  -4  11  11         70.72        104.32        15.69 o                         
  -3  11  11          8.41          5.30         9.52 o                         
  -2  11  11        190.76        220.54        27.21 o                         
  -1  11  11          0.00         -7.98         8.95 o                         
   0  11  11         88.33        104.94        20.38 o                         
   1  11  11         20.60         34.40        13.56 o                         
   2  11  11         63.11         58.43        22.76 o                         
   3  11  11         41.88         47.46        12.65 o                         
   4  11  11          4.72         22.08        17.66 o                         
   5  11  11         28.53         32.68        18.05 o                         
  -9  12  11          4.88          5.63        16.99 o                         
  -8  12  11         18.88         17.76        13.24 o                         
  -7  12  11         53.08         58.27        15.16 o                         
  -6  12  11         50.59         17.15        11.72 o                         
  -5  12  11        189.69        190.70        27.85 o                         
  -4  12  11         44.57         23.52        10.55 o                         
  -3  12  11         40.26         53.76        12.61 o                         
  -2  12  11          2.85          3.49        10.14 o                         
  -1  12  11         60.55         46.02        14.82 o                         
   0  12  11         21.73         -0.18        11.33 o                         
   1  12  11         13.47         14.10        11.16 o                         
   2  12  11         32.23         35.88        12.68 o                         
   3  12  11          8.51         10.70        11.27 o                         
   4  12  11         21.85         29.87        17.51 o                         
  -8  13  11        101.46        121.12        20.18 o                         
  -7  13  11          2.51          4.60        11.21 o                         
  -6  13  11         69.06         86.21        16.33 o                         
  -5  13  11         48.68         53.53        13.73 o                         
  -4  13  11          4.89         14.60        11.94 o                         
  -3  13  11         54.23         87.98        22.34 o                         
  -2  13  11          7.70         -1.64        10.13 o                         
  -1  13  11         67.47         83.27        16.83 o                         
   0  13  11          1.09         -9.53        10.00 o                         
   1  13  11         87.43         59.80        22.99 o                         
   2  13  11         10.12         12.10        11.38 o                         
   3  13  11          5.22         -2.05        14.38 o                         
   4  13  11          0.03          9.30        23.43 o                         
  -8  14  11         76.91        167.01        29.70 o                         
  -7  14  11          0.00         -3.17        11.10 o                         
  -6  14  11          5.39         -4.31        13.57 o                         
  -5  14  11         84.76         82.41        20.71 o                         
  -4  14  11         96.61         83.02        15.90 o                         
  -3  14  11        225.29        211.37        26.09 o                         
  -2  14  11        148.96        174.81        24.08 o                         
  -1  14  11          8.36        -11.19        11.43 o                         
   0  14  11          0.02         -6.96        10.80 o                         
   1  14  11          1.69         -0.04        12.19 o                         
   2  14  11         73.75         48.72        17.58 o                         
   3  14  11          0.32          9.51        13.91 o                         
  -7  15  11         67.96         65.24        16.16 o                         
  -6  15  11          3.84        -10.34        11.92 o                         
  -5  15  11         92.19         63.30        19.53 o                         
  -4  15  11         62.56         62.09        17.04 o                         
  -3  15  11         24.24          7.61        16.03 o                         
  -2  15  11         14.88         45.68        18.83 o                         
  -1  15  11         20.47         -1.75        14.08 o                         
   0  15  11         24.21          2.89        11.97 o                         
   1  15  11          1.97          2.84        12.81 o                         
   2  15  11          0.25         -5.09        11.93 o                         
  -6  16  11         14.23         31.44        15.33 o                         
  -5  16  11          6.45         12.38        16.13 o                         
  -4  16  11          0.30        -14.06        11.41 o                         
  -3  16  11         88.55         72.98        18.22 o                         
  -2  16  11          1.19        -14.61        15.63 o                         
  -1  16  11        118.35        188.38        29.65 o                         
   0  16  11          0.08         -2.51        13.02 o                         
   1  16  11          3.68         -9.45        15.07 o                         
  -5  17  11          8.64         -5.84        14.21 o                         
  -4  17  11          1.35        -16.60        11.54 o                         
  -3  17  11          4.70         17.47        15.51 o                         
  -2  17  11          0.55        -14.48        12.41 o                         
  -1  17  11         64.95         50.83        20.38 o                         
   0  17  11         78.80        109.19        22.09 o                         
 -10   0  12         39.22         52.37        18.29 o                         
  -8   0  12         49.11         42.07        21.05 o                         
  -6   0  12        364.21        327.67        49.43 o                         
  -4   0  12       2975.04       2772.04       140.91 o                         
  -2   0  12         78.37        103.84        15.99 o                         
   0   0  12        159.46        143.23        19.02 o                         
   2   0  12         42.83         33.92        13.06 o                         
   4   0  12         10.82         17.83         9.07 o                         
   6   0  12        111.35        102.33        17.49 o                         
 -11   1  12         16.09         26.85        13.18 o                         
 -10   1  12          9.53          3.17        10.43 o                         
  -9   1  12         14.07         13.61        10.22 o                         
  -8   1  12          2.69        -12.95         8.63 o                         
  -7   1  12         21.26         34.30         8.55 o                         
  -6   1  12         98.25        112.69        16.15 o                         
  -5   1  12          0.25         10.02         8.62 o                         
  -4   1  12       5010.04       4799.41       157.41 o                         
  -3   1  12          0.10         -6.36         6.30 o                         
  -2   1  12        877.96        853.40        39.61 o                         
  -1   1  12          0.12          5.34         5.60 o                         
   0   1  12         11.43         18.69         6.83 o                         
   1   1  12        108.77        133.59        13.71 o                         
   2   1  12        104.38         83.16        12.16 o                         
   3   1  12         27.32         26.17         8.80 o                         
   4   1  12         97.14        103.16        13.31 o                         
   5   1  12         31.67         29.25         7.71 o                         
   6   1  12          0.00          4.49         8.28 o                         
 -11   2  12         12.08          0.90        10.65 o                         
 -10   2  12          3.38          9.24        11.25 o                         
  -9   2  12          4.50         -4.08        10.19 o                         
  -8   2  12          2.51          5.99         9.99 o                         
  -7   2  12        337.69        363.71        22.94 o                         
  -6   2  12        545.84        545.10        32.74 o                         
  -5   2  12         15.38         27.39         9.13 o                         
  -4   2  12         60.77         56.24        12.30 o                         
  -3   2  12        324.01        369.66        28.07 o                         
  -2   2  12         15.50         12.43         7.50 o                         
  -1   2  12          7.48          4.27         6.36 o                         
   0   2  12        762.93        699.30        33.93 o                         
   1   2  12         32.07         28.62         7.97 o                         
   2   2  12        100.73         69.89        16.97 o                         
   3   2  12        113.28        103.88        14.64 o                         
   4   2  12          9.27          3.78         6.01 o                         
   5   2  12          0.00          0.12         5.82 o                         
   6   2  12         53.82         31.82        20.89 o                         
 -11   3  12         10.95          5.26        10.39 o                         
 -10   3  12          1.47          1.20         9.19 o                         
  -9   3  12          6.74        -12.15         8.10 o                         
  -8   3  12        210.05        213.90        21.18 o                         
  -7   3  12         96.40         74.98        14.12 o                         
  -6   3  12        333.73        327.02        24.71 o                         
  -5   3  12        837.77        854.76        43.43 o                         
  -4   3  12        138.69         92.65        14.15 o                         
  -3   3  12         24.86         16.00         9.76 o                         
  -2   3  12        592.83        590.00        33.94 o                         
  -1   3  12         26.12         16.72         7.99 o                         
   0   3  12         38.98         37.34         8.28 o                         
   1   3  12         16.54         18.92         7.46 o                         
   2   3  12          0.36          1.47         7.97 o                         
   3   3  12         24.16         14.75        12.79 o                         
   4   3  12          3.79          7.91         6.27 o                         
   5   3  12         99.56         88.37        16.76 o                         
   6   3  12          1.55         -1.66         8.51 o                         
 -11   4  12          1.65         -1.95        10.83 o                         
 -10   4  12          3.17          6.81        10.62 o                         
  -9   4  12         38.39         35.68        11.37 o                         
  -8   4  12         12.18         33.50        11.11 o                         
  -7   4  12          3.60          0.86        12.42 o                         
  -6   4  12        809.77        815.70        39.46 o                         
  -5   4  12         81.62         61.22        12.18 o                         
  -4   4  12        507.48        564.27        34.24 o                         
  -3   4  12        174.44        204.16        19.61 o                         
  -2   4  12       1010.88       1051.78        47.79 o                         
  -1   4  12       1777.72       1785.61        64.48 o                         
   0   4  12        362.73        339.78        22.19 o                         
   1   4  12          0.87         -0.54         6.84 o                         
   2   4  12         13.62          2.65         7.13 o                         
   3   4  12         35.05         18.35         8.11 o                         
   4   4  12        102.81         73.46        10.65 o                         
   5   4  12         17.35         29.24        10.32 o                         
 -11   5  12         49.77         45.30        14.75 o                         
 -10   5  12          3.88         11.46        10.47 o                         
  -9   5  12         83.73         83.67        18.45 o                         
  -8   5  12         36.82         17.31         9.48 o                         
  -7   5  12        184.58        219.70        22.94 o                         
  -6   5  12        117.54        134.69        15.46 o                         
  -5   5  12        201.82        135.80        16.55 o                         
  -4   5  12        346.20        357.49        26.23 o                         
  -3   5  12        346.31        402.76        28.25 o                         
  -2   5  12         23.17         16.99         9.62 o                         
  -1   5  12        176.99        205.23        19.31 o                         
   0   5  12        529.48        527.83        31.67 o                         
   1   5  12        316.55        298.04        22.56 o                         
   2   5  12         60.21         57.96        11.54 o                         
   3   5  12         16.69         13.13         8.83 o                         
   4   5  12          8.73          3.51         6.34 o                         
   5   5  12          0.84         14.60        11.82 o                         
 -11   6  12          1.56         -2.84        13.52 o                         
 -10   6  12         11.80         20.78        13.64 o                         
  -9   6  12          5.77          4.35         8.91 o                         
  -8   6  12         75.31         51.83        17.73 o                         
  -7   6  12          1.67         -0.91        10.09 o                         
  -6   6  12          5.43          2.40         7.60 o                         
  -5   6  12         57.80         63.26        12.17 o                         
  -4   6  12        321.49        320.07        24.75 o                         
  -3   6  12         20.57         22.64         9.89 o                         
  -2   6  12        404.37        405.88        28.05 o                         
  -1   6  12        630.38        576.03        34.19 o                         
   0   6  12        382.14        401.26        27.26 o                         
   1   6  12          5.70          1.40         6.83 o                         
   2   6  12         10.42          0.50         6.91 o                         
   3   6  12         56.11         73.98        11.08 o                         
   4   6  12         14.50         23.78        10.05 o                         
   5   6  12          4.43          5.00        11.23 o                         
 -10   7  12         11.40         15.66        10.01 o                         
  -9   7  12          8.40          4.85         9.56 o                         
  -8   7  12         61.90         97.46        17.53 o                         
  -7   7  12         85.95         92.82        15.91 o                         
  -6   7  12         41.18         35.92        13.11 o                         
  -5   7  12         99.41        118.75        16.24 o                         
  -4   7  12         29.22         15.69        10.05 o                         
  -3   7  12        536.22        577.88        35.37 o                         
  -2   7  12        448.89        447.08        29.82 o                         
  -1   7  12          0.72         -6.29         8.09 o                         
   0   7  12          1.72         12.20        10.25 o                         
   1   7  12         24.96         30.50         8.48 o                         
   2   7  12         16.19         10.33         6.35 o                         
   3   7  12         15.99          9.02         6.27 o                         
   4   7  12         38.81         28.79        14.54 o                         
   5   7  12          0.01          5.25        15.13 o                         
 -10   8  12         13.06         20.44        10.59 o                         
  -9   8  12         18.27         18.38        11.50 o                         
  -8   8  12         17.42         21.52        12.57 o                         
  -7   8  12         93.11         63.05        14.71 o                         
  -6   8  12        151.22        170.73        17.64 o                         
  -5   8  12        132.96        138.44        18.60 o                         
  -4   8  12          4.74          5.01         9.53 o                         
  -3   8  12         79.94         95.78        14.92 o                         
  -2   8  12        201.32        232.37        21.83 o                         
  -1   8  12         14.08         15.54        10.33 o                         
   0   8  12         10.71         16.76        11.26 o                         
   1   8  12          3.02         -5.53         6.60 o                         
   2   8  12          2.80          9.67         9.73 o                         
   3   8  12         23.00          6.29        10.25 o                         
   4   8  12         25.16          1.61        14.34 o                         
   5   8  12         30.04         25.27        15.27 o                         
 -10   9  12          4.32          1.19        15.46 o                         
  -9   9  12          1.76         17.98        12.69 o                         
  -8   9  12          0.06         -8.65        10.47 o                         
  -7   9  12          0.41          9.01        10.33 o                         
  -6   9  12        207.99        190.93        25.10 o                         
  -5   9  12          5.89         -8.64         8.29 o                         
  -4   9  12        179.18        186.71        24.47 o                         
  -3   9  12        722.80        736.33        42.24 o                         
  -2   9  12         55.15         68.82        14.58 o                         
  -1   9  12        140.50        130.75        19.52 o                         
   0   9  12        202.50        204.90        25.00 o                         
   1   9  12         50.03         43.30        12.38 o                         
   2   9  12          1.84          0.85         5.43 o                         
   3   9  12         42.59         27.71        19.17 o                         
   4   9  12         12.03          1.78        15.24 o                         
  -9  10  12          2.97         -3.56        10.58 o                         
  -8  10  12          0.14         30.57        14.56 o                         
  -7  10  12         79.41         82.35        16.67 o                         
  -6  10  12          9.36          1.78        14.95 o                         
  -5  10  12         51.55         40.49        11.88 o                         
  -4  10  12         37.47         10.97         9.62 o                         
  -3  10  12         83.67         88.55        15.24 o                         
  -2  10  12          4.96         -0.29         9.60 o                         
  -1  10  12          0.48          1.37        12.36 o                         
   0  10  12          0.48          5.43         9.43 o                         
   1  10  12        104.71        114.85        18.28 o                         
   2  10  12         74.23         60.63        11.13 o                         
   3  10  12          1.47         12.63        10.11 o                         
   4  10  12          0.18         -7.20        15.37 o                         
  -9  11  12         20.95         20.77        15.40 o                         
  -8  11  12         35.60         30.94        14.34 o                         
  -7  11  12          0.47         -8.38        10.70 o                         
  -6  11  12          0.31          4.46        12.84 o                         
  -5  11  12         51.38         48.15        12.78 o                         
  -4  11  12         16.97         29.74        10.82 o                         
  -3  11  12        505.72        566.50        44.29 o                         
  -2  11  12         15.48        -10.94         8.93 o                         
  -1  11  12        134.48        118.69        19.02 o                         
   0  11  12          7.65         11.27        11.31 o                         
   1  11  12         44.46         27.53        17.30 o                         
   2  11  12          2.10        -10.13         6.75 o                         
   3  11  12         38.46         27.46        19.75 o                         
   4  11  12          2.05        -19.95        15.82 o                         
  -8  12  12          8.12         16.17        11.66 o                         
  -7  12  12         33.30         13.57        12.06 o                         
  -6  12  12          6.50          2.70        12.40 o                         
  -5  12  12         21.19         12.29        10.71 o                         
  -4  12  12        213.99        204.91        22.64 o                         
  -3  12  12         17.69         30.25        13.53 o                         
  -2  12  12         24.28         18.06        12.46 o                         
  -1  12  12        217.87        275.90        28.04 o                         
   0  12  12         18.80         34.70        14.44 o                         
   1  12  12          0.17          4.42        13.07 o                         
   2  12  12         10.81         -1.93        10.93 o                         
   3  12  12        100.50         77.70        24.44 o                         
  -8  13  12         10.39          9.54        11.06 o                         
  -7  13  12          4.59         18.28        11.01 o                         
  -6  13  12          6.03        -11.94        11.39 o                         
  -5  13  12        172.85        168.16        25.19 o                         
  -4  13  12          8.72          1.45        10.74 o                         
  -3  13  12         14.65         12.76        12.32 o                         
  -2  13  12        183.26        201.83        29.77 o                         
  -1  13  12         90.04         70.35        18.59 o                         
   0  13  12         29.56         17.99        13.84 o                         
   1  13  12         12.02         19.71        11.99 o                         
   2  13  12         92.07        109.74        19.61 o                         
  -7  14  12         17.13         19.09        16.36 o                         
  -6  14  12          0.57          3.27        13.13 o                         
  -5  14  12        123.78         91.95        23.11 o                         
  -4  14  12         13.60         12.63        16.30 o                         
  -3  14  12          6.64         13.98        12.48 o                         
  -2  14  12          7.32         -9.25        10.61 o                         
  -1  14  12        170.58        218.27        26.99 o                         
   0  14  12         69.79         77.20        18.07 o                         
   1  14  12         11.99         -6.48        11.60 o                         
   2  14  12         16.37         12.39        13.22 o                         
  -6  15  12         38.97         33.52        16.37 o                         
  -5  15  12         42.77          1.43        17.93 o                         
  -4  15  12         12.40        -18.39        17.85 o                         
  -3  15  12          4.16         -5.22        16.75 o                         
  -2  15  12        105.43         98.78        20.49 o                         
  -1  15  12          8.38          5.53        13.14 o                         
   0  15  12          5.04        -10.32        11.62 o                         
   1  15  12          1.32         -4.73        15.59 o                         
  -5  16  12         19.08         15.51        16.52 o                         
  -4  16  12          2.09        -17.84        12.71 o                         
  -3  16  12         28.45         16.84        14.15 o                         
  -2  16  12          5.63        -16.14        11.58 o                         
  -1  16  12         19.88         29.94        16.81 o                         
 -11   0  13         46.27         50.85        20.99 o                         
  -9   0  13         19.31         16.84        15.64 o                         
  -7   0  13        283.46        356.23        35.76 o                         
  -5   0  13       2030.26       2001.07        95.65 o                         
  -3   0  13         43.73         26.15        14.26 o                         
  -1   0  13         29.10         30.65        11.63 o                         
   1   0  13         97.93        126.51        25.36 o                         
   3   0  13         74.08         83.31        17.56 o                         
   5   0  13          2.69          7.14         8.96 o                         
 -11   1  13         18.53         30.93        13.77 o                         
 -10   1  13         16.04         15.73        11.32 o                         
  -9   1  13          4.82         -4.12         9.69 o                         
  -8   1  13         19.04         27.12        11.89 o                         
  -7   1  13        274.72        288.52        28.25 o                         
  -6   1  13          0.14         -1.47         6.68 o                         
  -5   1  13        223.15        215.91        20.06 o                         
  -4   1  13          9.93         20.70         8.15 o                         
  -3   1  13          0.03         -6.42         6.91 o                         
  -2   1  13        396.06        408.22        24.10 o                         
  -1   1  13         20.07         12.86         8.13 o                         
   0   1  13        283.27        264.96        28.08 o                         
   1   1  13        926.28        940.47        45.33 o                         
   2   1  13          0.06         11.39         6.70 o                         
   3   1  13        241.42        230.06        19.85 o                         
   4   1  13         61.45         34.75         9.83 o                         
   5   1  13          5.79          2.12         6.88 o                         
 -11   2  13          3.46         -2.18         9.91 o                         
 -10   2  13          0.11         -7.21         8.95 o                         
  -9   2  13         28.07         18.58        10.63 o                         
  -8   2  13         14.81         14.57         9.41 o                         
  -7   2  13         29.89         17.65         9.05 o                         
  -6   2  13         24.53         21.37         8.99 o                         
  -5   2  13        177.08        182.87        18.87 o                         
  -4   2  13        165.35        168.58        18.40 o                         
  -3   2  13        107.01        104.94        13.88 o                         
  -2   2  13        120.85         96.60        13.15 o                         
  -1   2  13         12.89         -0.68         6.93 o                         
   0   2  13         39.79         26.84         9.23 o                         
   1   2  13          1.75          9.44         7.41 o                         
   2   2  13        312.05        328.34        24.28 o                         
   3   2  13          0.08         -0.71         5.98 o                         
   4   2  13         13.33         12.36        11.27 o                         
   5   2  13         38.07         23.10        10.67 o                         
 -11   3  13          7.25         15.33        11.13 o                         
 -10   3  13         34.06         61.13        14.24 o                         
  -9   3  13         43.95         41.38        12.05 o                         
  -8   3  13          2.10          7.03        13.10 o                         
  -7   3  13          9.84          5.51        14.17 o                         
  -6   3  13          0.00         -7.71         5.14 o                         
  -5   3  13          3.41          2.06         6.74 o                         
  -4   3  13         10.84         -2.30         7.48 o                         
  -3   3  13        494.19        543.95        33.85 o                         
  -2   3  13         87.64        108.22        13.31 o                         
  -1   3  13        391.92        417.48        25.83 o                         
   0   3  13        265.59        265.64        21.95 o                         
   1   3  13        246.46        213.13        19.62 o                         
   2   3  13         84.08        106.74        14.69 o                         
   3   3  13         58.94         50.03        15.20 o                         
   4   3  13         42.82         20.15        10.91 o                         
   5   3  13         23.37         24.33        10.35 o                         
 -10   4  13         18.59          9.60        10.78 o                         
  -9   4  13          5.55         20.86        11.47 o                         
  -8   4  13          0.04         13.80        11.22 o                         
  -7   4  13          4.60         12.23        11.09 o                         
  -6   4  13         23.44          9.82         7.98 o                         
  -5   4  13         18.15         12.77         7.58 o                         
  -4   4  13        257.71        270.64        23.09 o                         
  -3   4  13        423.87        463.19        31.46 o                         
  -2   4  13        757.59        806.17        43.58 o                         
  -1   4  13        266.99        245.55        24.29 o                         
   0   4  13        345.18        353.49        25.25 o                         
   1   4  13        165.77        181.31        19.46 o                         
   2   4  13          5.08          3.36         6.96 o                         
   3   4  13         13.45         21.01         8.23 o                         
   4   4  13          3.10          7.02         8.81 o                         
   5   4  13         33.77         30.95        13.51 o                         
 -10   5  13         85.52         87.41        15.89 o                         
  -9   5  13         38.23         39.18        14.91 o                         
  -8   5  13         17.72          6.83        11.02 o                         
  -7   5  13         20.40          8.47         8.86 o                         
  -6   5  13         33.18         46.09        11.15 o                         
  -5   5  13         37.30         21.45        10.08 o                         
  -4   5  13        113.46        117.31        23.88 o                         
  -3   5  13        136.47        130.50        16.07 o                         
  -2   5  13        232.54        236.37        22.08 o                         
  -1   5  13         12.03         19.98         8.88 o                         
   0   5  13        127.48        121.08        19.09 o                         
   1   5  13          7.52         11.17         7.38 o                         
   2   5  13        130.23        104.32        13.35 o                         
   3   5  13         22.18         13.27         7.37 o                         
   4   5  13         18.85         13.87         9.55 o                         
 -10   6  13         35.08         57.78        14.20 o                         
  -9   6  13         82.23         72.57        16.35 o                         
  -8   6  13          0.10          1.16        10.67 o                         
  -7   6  13          0.32          2.81        10.10 o                         
  -6   6  13         11.44         11.51         8.88 o                         
  -5   6  13         22.30         30.16         9.69 o                         
  -4   6  13         48.72         51.52        15.62 o                         
  -3   6  13        438.30        479.31        32.37 o                         
  -2   6  13        493.05        442.89        30.70 o                         
  -1   6  13         56.36         41.35        11.34 o                         
   0   6  13         76.47         71.34        13.98 o                         
   1   6  13         69.40         72.32        12.03 o                         
   2   6  13          3.48          7.59         7.18 o                         
   3   6  13         47.39         49.78         9.76 o                         
   4   6  13          0.79         -3.31        10.93 o                         
 -10   7  13          8.42         12.45        12.09 o                         
  -9   7  13          0.71         16.76        12.89 o                         
  -8   7  13          4.75          2.07        11.96 o                         
  -7   7  13         41.38         18.39        11.34 o                         
  -6   7  13          2.39          2.87         8.16 o                         
  -5   7  13          4.84         18.36        10.27 o                         
  -4   7  13          7.69         -1.11         7.27 o                         
  -3   7  13         57.13         54.45        13.97 o                         
  -2   7  13        549.23        523.73        38.05 o                         
  -1   7  13         24.12         21.95        11.43 o                         
   0   7  13        307.59        326.52        25.39 o                         
   1   7  13         20.39         14.41         8.47 o                         
   2   7  13        188.15        226.41        21.14 o                         
   3   7  13         14.75         22.34         7.78 o                         
   4   7  13          8.27         18.96        13.96 o                         
  -9   8  13          0.75         17.21        11.55 o                         
  -8   8  13          7.80          3.30        10.27 o                         
  -7   8  13         59.46         45.01        14.33 o                         
  -6   8  13         39.01         56.04        16.43 o                         
  -5   8  13         14.09         21.67         9.37 o                         
  -4   8  13         14.48         15.18         9.38 o                         
  -3   8  13          0.88         -1.46         8.11 o                         
  -2   8  13         16.85         31.84        11.91 o                         
  -1   8  13          1.86         -4.86         9.78 o                         
   0   8  13         23.46         -1.37        19.85 o                         
   1   8  13         10.55         14.60         8.20 o                         
   2   8  13        145.90        174.43        18.45 o                         
   3   8  13         23.73         22.43         9.26 o                         
   4   8  13         40.70         42.98        15.43 o                         
  -9   9  13         34.82         10.17        13.64 o                         
  -8   9  13          6.46          1.25        10.92 o                         
  -7   9  13        130.55        102.46        18.54 o                         
  -6   9  13        202.97        216.86        27.04 o                         
  -5   9  13         13.57          5.26         8.10 o                         
  -4   9  13        103.67         69.18        14.21 o                         
  -3   9  13          2.90        -11.62         7.75 o                         
  -2   9  13        227.80        271.47        29.72 o                         
  -1   9  13        147.18        135.12        20.72 o                         
   0   9  13        419.74        411.75        33.69 o                         
   1   9  13         64.67         44.63        10.54 o                         
   2   9  13          6.72          7.64         7.49 o                         
   3   9  13        121.00         68.64        29.47 o                         
  -9  10  13         17.02         -3.05        13.35 o                         
  -8  10  13          5.06          7.60        13.05 o                         
  -7  10  13          4.49          6.65        12.32 o                         
  -6  10  13        146.95        140.20        22.87 o                         
  -5  10  13         16.31         14.29        10.91 o                         
  -4  10  13         85.01         61.57        13.90 o                         
  -3  10  13         37.11         24.39        11.59 o                         
  -2  10  13         27.48         15.36        11.07 o                         
  -1  10  13          5.23          7.70        10.99 o                         
   0  10  13         26.18         16.22        12.08 o                         
   1  10  13         13.22         13.11         7.43 o                         
   2  10  13          3.29          1.86         5.84 o                         
   3  10  13          1.21          1.19        31.19 o                         
  -8  11  13         38.49         40.25        14.27 o                         
  -7  11  13         13.42         20.29        14.67 o                         
  -6  11  13          3.69         14.46        13.94 o                         
  -5  11  13          0.57          3.42         9.70 o                         
  -4  11  13          0.02        -12.95         8.63 o                         
  -3  11  13         14.22         31.10        14.13 o                         
  -2  11  13         33.33         32.45        13.97 o                         
  -1  11  13         10.01          8.75        11.03 o                         
   0  11  13        117.00        155.70        20.99 o                         
   1  11  13         18.47         47.24        14.50 o                         
   2  11  13          6.85          4.75         6.54 o                         
  -8  12  13         13.47          4.75        11.65 o                         
  -7  12  13          1.37          0.65        12.26 o                         
  -6  12  13         15.57         24.80        13.26 o                         
  -5  12  13          0.37         11.21        15.12 o                         
  -4  12  13         57.26         48.23        16.56 o                         
  -3  12  13          0.00         -7.93        14.40 o                         
  -2  12  13         55.46         32.29        18.16 o                         
  -1  12  13         10.59         -5.55        10.61 o                         
   0  12  13          7.49          2.01        12.48 o                         
   1  12  13         71.12         58.01        16.19 o                         
   2  12  13        164.40        162.38        18.64 o                         
  -7  13  13         19.92         50.02        16.19 o                         
  -6  13  13         14.73          4.87        15.27 o                         
  -5  13  13         67.31         51.58        20.67 o                         
  -4  13  13        122.57        143.11        26.81 o                         
  -3  13  13          8.62         -4.87        12.01 o                         
  -2  13  13         32.95         20.95        21.78 o                         
  -1  13  13         21.46         45.95        18.59 o                         
   0  13  13         11.28          7.96        16.94 o                         
   1  13  13          6.86         10.66        12.69 o                         
  -6  14  13          0.18          6.45        16.80 o                         
  -5  14  13          0.99         -2.42        18.64 o                         
  -4  14  13         32.84         20.56        13.78 o                         
  -3  14  13         22.72          8.13        19.28 o                         
  -2  14  13          0.17         -7.36        13.22 o                         
  -1  14  13        201.34        231.08        27.70 o                         
   0  14  13          3.61         32.08        14.84 o                         
  -4  15  13          8.70        -17.03        14.28 o                         
  -3  15  13         37.60         41.42        15.87 o                         
  -2  15  13         56.26         70.19        19.43 o                         
 -10   0  14          0.29         -3.90        20.89 o                         
  -8   0  14         64.22         47.30        23.43 o                         
  -6   0  14          8.35         17.18         9.07 o                         
  -4   0  14          3.88        -11.89         7.92 o                         
  -2   0  14         33.59         39.45        13.18 o                         
   0   0  14         37.13         19.12        20.90 o                         
   2   0  14        304.88        295.24        34.27 o                         
   4   0  14         83.91         80.22        18.89 o                         
 -10   1  14          1.00          8.61        11.45 o                         
  -9   1  14         11.45         12.94        11.45 o                         
  -8   1  14         16.87         20.27        11.71 o                         
  -7   1  14          0.55          3.60         8.09 o                         
  -6   1  14         55.23         68.15        13.42 o                         
  -5   1  14         47.58         33.60        12.24 o                         
  -4   1  14          2.01          1.68         5.54 o                         
  -3   1  14         98.11         69.13        11.01 o                         
  -2   1  14         19.65          6.97         6.66 o                         
  -1   1  14          4.81         10.62         7.64 o                         
   0   1  14          0.09          2.74         7.28 o                         
   1   1  14         79.31         97.48        13.46 o                         
   2   1  14        182.52        149.69        22.12 o                         
   3   1  14          5.08         19.04         7.24 o                         
   4   1  14         34.00         19.61        10.49 o                         
 -10   2  14         35.59         41.76        14.93 o                         
  -9   2  14          2.47         17.61        12.15 o                         
  -8   2  14          8.96          3.89        11.36 o                         
  -7   2  14         10.35         -7.14        10.00 o                         
  -6   2  14          0.06          1.59         7.47 o                         
  -5   2  14          1.40         -7.27         7.10 o                         
  -4   2  14        100.72         83.41        12.65 o                         
  -3   2  14          3.89         12.87         7.38 o                         
  -2   2  14        116.84        119.50        13.94 o                         
  -1   2  14          1.23         -1.49         6.81 o                         
   0   2  14        186.83        197.21        19.56 o                         
   1   2  14          0.89         -3.90         6.92 o                         
   2   2  14          0.02         -5.69         5.66 o                         
   3   2  14          6.43          7.68         6.96 o                         
   4   2  14         27.27         24.28         9.06 o                         
 -10   3  14          9.25          7.34        12.49 o                         
  -9   3  14         12.57         12.88        11.65 o                         
  -8   3  14         23.71          3.67        12.73 o                         
  -7   3  14          0.03          7.57        11.89 o                         
  -6   3  14          3.17         -4.34         7.07 o                         
  -5   3  14         20.47         22.87         9.28 o                         
  -4   3  14         10.15         12.13         8.22 o                         
  -3   3  14          0.13         -6.28         6.24 o                         
  -2   3  14          0.10         -2.15         7.29 o                         
  -1   3  14        140.10        118.90        20.13 o                         
   0   3  14         82.83         76.97        15.40 o                         
   1   3  14         62.42         65.85        12.09 o                         
   2   3  14          9.45         28.89        10.05 o                         
   3   3  14         10.85         12.13         7.92 o                         
   4   3  14         11.30         17.20         7.83 o                         
 -10   4  14          1.76          3.39        11.50 o                         
  -9   4  14          4.16         -1.17        10.13 o                         
  -8   4  14         39.29         37.54        13.66 o                         
  -7   4  14          0.05         10.85        11.70 o                         
  -6   4  14          0.40          4.38         7.46 o                         
  -5   4  14          6.38         -9.99         6.66 o                         
  -4   4  14         83.52         88.40        13.63 o                         
  -3   4  14        240.71        213.98        22.51 o                         
  -2   4  14        118.72         73.99        15.96 o                         
  -1   4  14         28.18         32.40         9.82 o                         
   0   4  14        135.09        141.35        17.73 o                         
   1   4  14        218.41        196.16        20.95 o                         
   2   4  14         10.06         21.80         8.20 o                         
   3   4  14         21.30         15.65         9.89 o                         
 -10   5  14          1.72          0.35        10.53 o                         
  -9   5  14          4.73          2.85        11.71 o                         
  -8   5  14          1.82          6.26        11.09 o                         
  -7   5  14          1.03          6.49        11.98 o                         
  -6   5  14         28.45         40.81        11.87 o                         
  -5   5  14         33.97         30.44        10.80 o                         
  -4   5  14          0.93          3.72         9.25 o                         
  -3   5  14         55.18         50.80        12.51 o                         
  -2   5  14          9.38          1.28         8.24 o                         
  -1   5  14        258.57        265.10        22.95 o                         
   0   5  14        206.15        222.72        21.17 o                         
   1   5  14          0.00          5.17        11.09 o                         
   2   5  14         39.15         29.96        10.96 o                         
   3   5  14         42.14         31.19         8.86 o                         
  -9   6  14         14.40         27.74        13.42 o                         
  -8   6  14          2.29          3.46        11.12 o                         
  -7   6  14          7.80         -2.29        10.31 o                         
  -6   6  14          6.55         16.49         8.92 o                         
  -5   6  14        300.05        335.78        27.69 o                         
  -4   6  14         17.35         12.11        12.23 o                         
  -3   6  14         40.10         41.52        11.11 o                         
  -2   6  14         56.69         34.25        12.70 o                         
  -1   6  14        343.89        341.91        26.58 o                         
   0   6  14        102.64         83.13        19.08 o                         
   1   6  14         26.57         32.31        10.33 o                         
   2   6  14          0.04          3.89         8.23 o                         
   3   6  14          0.10        -10.59         7.06 o                         
  -9   7  14          1.87          9.66        12.37 o                         
  -8   7  14         10.91         20.32        11.13 o                         
  -7   7  14          4.68          4.11        10.95 o                         
  -6   7  14          4.66         -2.04        11.31 o                         
  -5   7  14        130.94        148.18        18.13 o                         
  -4   7  14          9.35          8.81         8.83 o                         
  -3   7  14          0.60         -1.63         8.98 o                         
  -2   7  14          0.47          5.58         9.91 o                         
  -1   7  14        108.65         90.41        16.52 o                         
   0   7  14         64.64         39.09         9.31 o                         
   1   7  14          5.54         10.23         9.05 o                         
   2   7  14         58.92         48.82        11.12 o                         
   3   7  14          2.81         13.11        11.84 o                         
  -9   8  14          1.94         15.97        12.97 o                         
  -8   8  14         52.85         79.84        17.48 o                         
  -7   8  14          0.16          1.35        12.51 o                         
  -6   8  14          8.87         19.51        13.11 o                         
  -5   8  14         82.87         82.78        14.53 o                         
  -4   8  14          0.06         -4.24         6.90 o                         
  -3   8  14         29.35         20.25        12.05 o                         
  -2   8  14         27.71         39.90        13.42 o                         
  -1   8  14          7.69          6.91        10.55 o                         
   0   8  14         81.49         69.00        12.30 o                         
   1   8  14        132.37        149.98        18.16 o                         
   2   8  14         43.36         36.51        11.64 o                         
  -8   9  14        116.10        149.99        23.30 o                         
  -7   9  14         18.47         17.99        13.43 o                         
  -6   9  14         51.74         68.61        17.13 o                         
  -5   9  14         21.17         -2.19        12.78 o                         
  -4   9  14          4.38         -5.90         9.16 o                         
  -3   9  14          6.32         -0.71         9.25 o                         
  -2   9  14         24.16         37.24        13.73 o                         
  -1   9  14         47.76         35.90        16.21 o                         
   0   9  14         49.75         39.98        11.40 o                         
   1   9  14         73.75         67.07        23.54 o                         
   2   9  14         58.08         50.00        11.80 o                         
  -8  10  14          0.63         -3.37        11.25 o                         
  -7  10  14          0.08        -11.20        12.31 o                         
  -6  10  14          2.11        -13.15        10.63 o                         
  -5  10  14          3.96         -3.46         9.61 o                         
  -4  10  14         51.56         32.68        12.54 o                         
  -3  10  14         11.10         -1.87         9.00 o                         
  -2  10  14          0.94          7.78        11.09 o                         
  -1  10  14          0.71         -7.04         9.26 o                         
   0  10  14          3.49         11.13        10.48 o                         
   1  10  14          2.67         25.35        13.84 o                         
  -7  11  14          7.97         11.16        13.61 o                         
  -6  11  14         33.59         40.46        17.68 o                         
  -5  11  14          2.67         -0.04        14.03 o                         
  -4  11  14         45.66         46.50        17.70 o                         
  -3  11  14          3.43         -1.26        11.88 o                         
  -2  11  14          1.62         -0.39        14.17 o                         
  -1  11  14          5.77         21.65        14.67 o                         
   0  11  14          0.84         -5.79        11.88 o                         
   1  11  14          8.12         10.21         7.72 o                         
  -6  12  14          4.57          4.55        16.28 o                         
  -5  12  14          1.87         12.91        16.14 o                         
  -4  12  14         41.33          1.21        12.41 o
[truncated: 18,550 more chars]
